# Supplementary material for: Large scale discovery of coronavirus-host factor protein interaction motifs reveals SARS-CoV-2 specific mechanisms and vulnerabilities
Source: Nat Commun. 2021 Nov 19;12:6761. doi: 10.1038/s41467-021-26498-z (PMC8605023; doi:10.1038/s41467-021-26498-z)
Supplement: Supplementary file 4 — Supplementary Data 1 [file 41467_2021_26498_MOESM4_ESM.xlsx]

## Sheet: Supplementary data 1
Sup Data 1. Table of expression constructs and information on proteins screened.
Uniprot	Name	Protein name	AA start	AA end	Pfam	Domain type	Domain	Vector	Source	in Gordon et al., 2020 (PMID:32353859)	Previously known target of SLiM-based viral hijacking
P00519	ABL1	Tyrosine-protein kinase ABL1	60	121	PF00018	SH3	SH3_1	pETM33	Genscript
P60709	ACTB	Actin, cytoplasmic 1	2	375	PF00022	Actin_ATPase	Actin	pETM33	Genscript	Low confidence
P12814	ACTN1	Alpha-actinin-1	746	822	ACTN1*		ACTN1*	pETM33	Genscript
Q8IVF2	AHNAK2	Protein AHNAK2	108	193	AHNAK2*		AHNAK2*	pETG41A	Duhoo, PMID:31267466
Q86V81	ALYREF	THO complex subunit 4	78	183	PF00076	RRM	RRM_1	pETM33	Genscript	Low confidence
Q9H9E1	ANKRA2	Ankyrin repeat family A protein 2	142	313	PF12796	Ank	Ank_2	pETM33	Genscript
P63010	AP2B1	AP-2 complex subunit beta	700	937	PF02883	E-set	Alpha_adaptinC2	pETM33	Genscript	Low confidence
Q96CW1	AP2M1	AP-2 complex subunit mu	160	435	PF00928	Cargo_bd_muHD	Adap_comp_sub	pHH0103	Sidhu Lab, PMID:33438817	High confidence
O00213	APBB1	Amyloid-beta A4 precursor protein-binding family B member 1	251	289	PF00397	WW	WW	pHH0103	Sidhu/Sudol
Q9P227	ARHGAP23	Rho GTPase-activating protein 23	39	155	PF17820	PDZ-like	PDZ_6	pETG41A	Duhoo, PMID:31267466
Q6ZUM4	ARHGAP27	Rho GTPase-activating protein 27	244	282	PF00397	WW	WW	pHH0103	Sidhu/Sudol, addgen 104283		Han et al., 2020 (PMID:31905227)
Q9UQB8	BAIAP2	Brain-specific angiogenesis inhibitor 1-associated protein 2	374	437	PF14604	SH3	SH3_9	pETM33	Genscript
O00499	BIN1	Myc box-dependent-interacting protein 1	513	593	PF14604	SH3	SH3_9	pETM33	Genscript		Neuvonen et al., 2011 (PMID:22114558); Tossavainen et al., 2016 (PMID:27268056)
O60885	BRD4	Bromodomain-containing protein 4	601	683	PF17035	BET	BET	pETM33	Genscript	High confidence	Aiyer et al., 2014 (PMID:24623816); Zhang et al., 2016 (PMID:27291650)
P0DP23	CALM1	Calmodulin-1	2	149	PF13499	EF_hand	EF-hand_7	pETM33	Genscript		Tzou et al., 2019 (PMID:31388391)
O14936	CASK	Peripheral plasma membrane protein CASK	487	570	PF00595	PDZ-like	PDZ	pETM33	Genscript
P83916	CBX1	Chromobox protein homolog 1	105	169	PF01393	Tudor	Chromo_shadow	pHH0103	Sidhu Lab, PMID:33438817	Low confidence
Q13185	CBX3	Chromobox protein homolog 3	109	173	PF01393	Tudor	Chromo_shadow	pHH0103	Sidhu Lab, PMID:33438817	Low confidence
P45973	CBX5	Chromobox protein homolog 5	109	173	PF01393	Tudor	Chromo_shadow	pHH0103	Sidhu Lab, PMID:33438817	Low confidence
Q9Y5K6	CD2AP	CD2-associated protein	2	58	PF14604	SH3	SH3_9	pHH0103	Sidhu Lab, PMID:28890361, addgene 91398		Mutso et al., 2018 (PMID:29702546); Agback et al., 2019 (PMID:31493651)
O95400	CD2BP2	CD2 antigen cytoplasmic tail-binding protein 2	256	341	PF02213	GYF	GYF	pHH0103	Sidhu Lab, PMID:33438817
Q53EZ4	CEP55	Centrosomal protein of 55 kDa	160	217	PF12180		EABR	pETM33	Genscript
Q00610	CLTC	Clathrin heavy chain 1	1	364	PF01394	TPR	Clathrin_propel	pETM33	Genscript	Low confidence	Ivanovic et al., 2011 (PMID:21736684)
Q92793	CREBBP	CREB-binding protein	587	673	PF02172	KIX_like	KIX	pETM33	Genscript
Q92793	CREBBP	CREB-binding protein	2062	2109	PF09030		Creb_binding	pETM33	Genscript
P46108	CRK	Adapter molecule crk	124	198	PF00018	SH3	SH3_1	pETM33	Genscript		Shen et al., 2017 (PMID:28368102)
P46108	CRK	Adapter molecule crk	232	298	PF07653	SH3	SH3_2	pETM33	Genscript
Q92796	DLG3	Disks large homolog 3	218	329	PF00595	PDZ-like	PDZ	pETG41A	Duhoo, PMID: 31267466	Low confidence	Vincentelli et al., 2015 (PMID:26053890)
Q6XZF7	DNMBP	Dynamin-binding protein	1540	1599	DNMBP*		DNMBP*	pHH0103	Sidhu Lab, PMID:33438817
P63167	DYNLL1	Dynein light chain 1, cytoplasmic	1	89	PF01221		Dynein_light	pETM33	Genscript	Low confidence	Bauer et al., 2015 (PMID:26157129)
P60842	EIF4A1	Eukaryotic initiation factor 4A-I	29	237	PF00270	P-loop_NTPase	DEAD	pHH0103	Sidhu Lab, PMID:33438817	Low confidence
P06730	EIF4E	Eukaryotic translation initiation factor 4E	1	217	PF01652	eIF4e	IF4E	pETM33	Genscript	Low confidence
Q15370	ELOB	Elongin-B	1	118	PF00240	Ubiquitin	ubiquitin	pETM33	Genscript	High confidence
P42566	EPS15	Epidermal growth factor receptor substrate 15	121	215	EPS15*		EPS15*	pETM33	Genscript		Snetkov et al., 2016 (PMID:27670116)
Q9UI08	EVL	Ena/VASP-like protein	1	130	PF00568	PH	WH1	pHH0103	Sidhu Lab, PMID:33438817
P15311	EZR	Ezrin	2	295	PF00373	FERM_M	FERM_M	pETM33	Genscript	Low confidence
Q00688	FKBP3	Peptidyl-prolyl cis-trans isomerase FKBP3	109	224	PF00254	FKBP	FKBP_C	pHH0103	Sidhu Lab, PMID:33438817	Low confidence
Q96RU3	FNBP1	Formin-binding protein 1	555	611	PF14604	SH3	SH3_9	pETM33	Genscript
Q5T0N5	FNBP1L	Formin-binding protein 1-like	538	599	PF00018	SH3	SH3_1	pETM33	Genscript
Q13283	G3BP1	Ras GTPase-activating protein-binding protein 1	1	139	PF02136	NTF2	NTF2	pETM33	Genscript	High confidence	Panas et al., 2015 (PMID:25658430); Panas et al., 2015 (PMID:25658430)
Q9UN86	G3BP2	Ras GTPase-activating protein-binding protein 2	1	139	PF02136	NTF2	NTF2	pETM33	Genscript	High confidence	Kristensen et al., 2015 (PMID:26410532)
O95166	GABARAP	Gamma-aminobutyric acid receptor-associated protein	2	115	PF02991	Ubiquitin	ATG8	pGEX-4T1	Ernst Lab, PMID: 28028054
Q9H0R8	GABARAPL1	Gamma-aminobutyric acid receptor-associated protein-like 1	2	115	PF02991	Ubiquitin	ATG8	pGEX-4T1	Ernst Lab, PMID: 28028054
P60520	GABARAPL2	Gamma-aminobutyric acid receptor-associated protein-like 2	2	115	PF02991	Ubiquitin	ATG8	pGEX-4T1	Ernst Lab, PMID: 28028054
Q9UJY5	GGA1	ADP-ribosylation factor-binding protein GGA1	1	157	PF00790	ENTH_VHS	VHS	pHH0103	Sidhu Lab, PMID:33438817
Q9UJY4	GGA2	ADP-ribosylation factor-binding protein GGA2	24	172	PF00790	ENTH_VHS	VHS	pHH0103	Sidhu Lab, PMID:33438817
Q9NZ52	GGA3	ADP-ribosylation factor-binding protein GGA3	1	166	PF00790	ENTH_VHS	VHS	pHH0103	Sidhu Lab, PMID:33438817
Q9NZ52	GGA3	ADP-ribosylation factor-binding protein GGA3	579	723	PF02883	E-set	Alpha_adaptinC2	pHH0103	Sidhu Lab, PMID:33438817
O75420	GIGYF1	GRB10-interacting GYF protein 1	448	540	PF02213	GYF	GYF	pHH0103	Sidhu Lab, PMID:33438817
O75791	GRAP2	GRB2-related adapter protein 2	274	329	PF00018	SH3	SH3_1	pHH0103	Sidhu Lab, PMID:28890361. addgene 91368
P62993	GRB2	Growth factor receptor-bound protein 2	1	217	PF00018	SH3	SH3_1	pGex	Machida, PMID: 17588523, addgene 46442	Low confidence
P51610	HCFC1	Host cell factor 1	30	320	PF01344	Beta_propeller	Kelch_1	pETM33	Genscript	Low confidence	Freiman et al., 1997 (PMID:9389645)
P07900	HSP90AA1	Heat shock protein HSP 90-alpha	9	236	PF02518	His_Kinase_A	HATPase_c	pGEX-4T3	Fontana, PMID:11988487, addgene 22481	Low confidence
Q8TEX9	IPO4	Importin-4	668	1081	PF13513	TPR	HEAT_EZ	pETM41	Genscript	Low confidence
Q14653	IRF3	Interferon regulatory factor 3	175	427	PF10401	SMAD-FHA	IRF-3	pHH0103	Sidhu Lab, PMID:33438817		Zhao et al., 2016 (PMID:27302953)
Q96J02	ITCH	E3 ubiquitin-protein ligase Itchy homolog	436	474	PF00397	WW	WW	pHH0103	Sidhu/Sudol, addgene 104218		Baillet et al., 2019 (PMID:31906112)
Q96J02	ITCH	E3 ubiquitin-protein ligase Itchy homolog	476	514	PF00397	WW	WW	pHH0103	Sidhu/Sudol, addgene 104219		Baillet et al., 2019 (PMID:31906112)
Q15811	ITSN1	Intersectin-1	740	806	PF14604	SH3	SH3_9	pGEX-4T1	Yamabhai, PMID:9813051, addgen 47413		Dergai et al., 2013 (PMID:22975684)
Q15811	ITSN1	Intersectin-1	913	971	PF00018	SH3	SH3_1	pGEX-4T1	Yamabhai, PMID:9813051, addgen 47413		Dergai et al., 2013 (PMID:22975684)
Q15811	ITSN1	Intersectin-1	1002	1060	PF00018	SH3	SH3_1	pGEX-4T1	Yamabhai, PMID:9813051, addgen 47413
Q15811	ITSN1	Intersectin-1	1074	1138	PF14604	SH3	SH3_9	pGEX-4T1	Yamabhai, PMID:9813051, addgen 47413		Dergai et al., 2013 (PMID:22975684)
O00629	KPNA4	Importin subunit alpha-3	68	487	PF16186	TPR	Arm_3	pETM33/pETM41	Genscript		Tang et al., 2019 (PMID:30814281); Smith et al., 2018 (PMID:30209309)
Q14974	KPNB1	Importin subunit beta-1	1	485	PF03810	TPR	IBN_N	pETM41	Genscript	Low confidence	Li et al., 2012 (PMID:22622329); Truant et al., 1999 (PMID:9891055)
Q14974	KPNB1	Importin subunit beta-1	127	876	PF00514	TPR	Arm	pETM41	Genscript	Low confidence	Li et al., 2012 (PMID:22622329); Truant et al., 1999 (PMID:9891055)
Q4G0J3	LARP7	La-related protein 7	1	582	PF08777	RRM	RRM_3	pGEX-5X-1	Shelton, PMID:29425494, addgene 113545	High confidence
Q13257	MAD2L1	Mitotic spindle assembly checkpoint protein MAD2A	1	205	PF02301	Mad2	HORMA	pETM33	Genscript	Low confidence
Q96QZ7	MAGI1	Membrane-associated guanylate kinase, WW and PDZ domain-containing protein 1	298	336	PF00397	WW	WW	pHH0103	Sidhu/Sudol addgene 104242
Q96QZ7	MAGI1	Membrane-associated guanylate kinase, WW and PDZ domain-containing protein 1	357	395	PF00397	WW	WW	pHH0103	Sidhu/Sudol addgene 104243
Q9H492	MAP1LC3A	Microtubule-associated proteins 1A/1B light chain 3A	2	121	PF02991	Ubiquitin	ATG8	pGEX-4T1	Ernst Lab, PMID: 28028054
Q9GZQ8	MAP1LC3B	Microtubule-associated proteins 1A/1B light chain 3B	2	119	PF02991	Ubiquitin	ATG8	pGEX-4T1	Ernst Lab, PMID: 28028054
Q9BXW4	MAP1LC3C	Microtubule-associated proteins 1A/1B light chain 3C	2	125	PF02991	Ubiquitin	ATG8	pGEX-4T1	Ernst Lab, PMID: 28028054		Madjo et al., 2016 (PMID:27880899); Beale et al., 2014 (PMID:24528869)
Q8N3R9	MPP5	MAGUK p55 subfamily member 5				PDZ-like	PDZ	pETM33	Genscript		Toto et al., 2020 (PMID:32822073)
Q5T2T1	MPP7	MAGUK p55 subfamily member 7	120	224	PF00595	PDZ-like	PDZ	pETG41A	Duhoo, PMID:31267466
P26038	MSN	Moesin	1	322	PF00373	FERM_M	FERM_M	pETM33	Genscript	Low confidence
P16333	NCK1	Cytoplasmic protein NCK1	5	60	PF00018	SH3	SH3_1	pHH0103	Sidhu Lab, PMID:28890361, addgene 91472		Frese et al., 2006 (PMID:16636066)
P46934	NEDD4	E3 ubiquitin-protein ligase NEDD4	608	646	PF00397	WW	WW	pHH0103	Sidhu/Sudol, addgene 104208		Urata et al., 2010 (PMID:19812267)
P46934	NEDD4	E3 ubiquitin-protein ligase NEDD4	890	928	PF00397	WW	WW	pHH0103	Sidhu/Sudol, addgene 104211		Timmins et al., 2003 (PMID:12559917)
Q15843	NEDD8	NEDD8	1	76	PF00240	Ubiquitin	ubiquitin	pGEX-4T1	Ernst Lab, PMID:28028054	Low confidence
Q14511	NEDD9	Enhancer of filamentation 1	5	64	PF14604	SH3	SH3_9	pHH0103	Sidhu Lab, PMID: 28890361, addgene 91498
P35240	NF2	Merlin	22	311	PF00373	FERM_M	FERM_M	pETM33	Genscript	Low confidence
P52948	NUP98	Nuclear pore complex protein Nup98-Nup96	730	880	PF04096	Gain	Nucleoporin2	pHH0103	Sidhu Lab, PMID:33438817	High confidence
O95747	OXSR1	Serine/threonine-protein kinase OSR1	434	527	PF12202	FKBP	OSR1_C	pETM33	Genscript
P11940	PABPC1	Polyadenylate-binding protein 1	544	623	PF00658		PABP	pHH0103	Sidhu Lab, PMID:33438817	High confidence
Q8WUM4	PDCD6IP	Programmed cell death 6-interacting protein	360	702	PF13949		ALIX_LYPXL_bnd	pETM33	Genscript	Low confidence	Zhai et al., 2008 (PMID:18066081); Pornillos et al., 2002 (PMID:12379843)
O75381	PEX14	Peroxisomal membrane protein PEX14	16	84	PF04695		Pex14_N	pETM33	Genscript
P07737	PFN1	Profilin-1	1	140	PF00235	PF	Profilin	pETM33	Genscript	Low confidence
P27986	PIK3R1	Phosphatidylinositol 3-kinase regulatory subunit alpha	6	78	PIK3R1*		PIK3R1*	pHH0103	Sidhu Lab, PMID:33438817
Q9UNP9	PPIE	Peptidyl-prolyl cis-trans isomerase E	138	301	PF00160	Cyclophil-like	Pro_isomerase	pHH0103	Sidhu Lab, PMID:33438817
P62136	PPP1CA	Serine/threonine-protein phosphatase PP1-alpha catalytic subunit	1	300	PF00149	Calcineurin	Metallophos	pETM33	Genscript	Low confidence	Richard et al., 2018 (PMID:29489893); Davis et al., 2014 (PMID:25011105)
O14974	PPP1R12A	Protein phosphatase 1 regulatory subunit 12A	1	1042	PF15898		PRKG1_interact	pETM33	Genscript	Low confidence
Q96BP3	PPWD1	Peptidylprolyl isomerase domain and WD repeat-containing protein 1	486	646	PF00160	Cyclophil-like	Pro_isomerase	pHH0103	Sidhu Lab, PMID:33438817
P13861	PRKAR2A	cAMP-dependent protein kinase type II-alpha regulatory subunit	1	45	PF02197	RIIa	RIIa	pETM33	Genscript	High confidence	King et al., 2016 (PMID:27137912)
O75400	PRPF40A	Pre-mRNA-processing factor 40 homolog A	138	176	PF00397	WW	WW	pHH0103	Sidhu/Sudol , addgene 104233	Low confidence
O75400	PRPF40A	Pre-mRNA-processing factor 40 homolog A	179	217	PF00397	WW	WW	pHH0103	Sidhu/Sudol, addgene 104234	Low confidence
Q05397	PTK2	Focal adhesion kinase 1	891	1050	PF03623		Focal_AT	pETM33	Genscript, synthetic gene
P18031	PTPN1	Tyrosine-protein phosphatase non-receptor type 1	1	435	PF00102	Phosphatase	Y_phosphatase	pGEX-2T	Addgene plasmid # 8602 ; http://n2t.net/addgene:8602 ; RRID:Addgene_8602	Low confidence
Q9UHX1	PUF60	Poly(U)-binding-splicing factor PUF60	118	316	PF00076	RRM	RRM_1	pETM33	Genscript	Low confidence
Q9UHX1	PUF60	Poly(U)-binding-splicing factor PUF60	460	559	PUF60*		PUF60*	pHH0103	Sidhu Lab, PMID:33438817	Low confidence
P43487	RANBP1	Ran-specific GTPase-activating protein	39	170	PF00638	PH	Ran_BP1	pHH0103	Sidhu Lab, PMID:33438817	Low confidence
P49792	RANBP2	E3 SUMO-protein ligase RanBP2	1184	1310	PF00638	PH	Ran_BP1	pHH0103	Sidhu Lab, PMID:33438817
P49792	RANBP2	E3 SUMO-protein ligase RanBP2	2924	3050	PF00638	PH	Ran_BP1	pHH0103	Sidhu Lab, PMID:33438817
Q96I25	RBM17	Splicing factor 45	298	401	PF00076	RRM	RRM_1	pHH0103	Sidhu Lab, PMID:33438817	Low confidence	Pabis et al., 2019 (PMID:30892606)
P35241	RDX	Radixin	5	295	PF00373	FERM_M	FERM_M	pETM33	Genscript	High confidence
Q9Y572	RIPK3	Receptor-interacting serine/threonine-protein kinase 3	1	518	PF00069	PKinase	Pkinase	pGEX-4T-1	Seo, PMID:26900751, addgene 78827
P15927	RPA2	Replication protein A 32 kDa subunit	202	270	PF08784	HTH	RPA_C	pHH0103	Sidhu Lab, PMID:33438817	Low confidence
Q9H4B6	SAV1	Protein salvador homolog 1	197	235	PF00397	WW	WW	pHH0103	Sidhu/Sudol
O00560	SDCBP	Syntenin-1	111	198	PF17820	PDZ-like	PDZ_6	pETM33	Genscript		Jimenez-Guardeño et al., 2014 (PMID:25122212)
O00560	SDCBP	Syntenin-1	196	272	PF00595	PDZ-like	PDZ	pETM33	Genscript		Jimenez-Guardeño et al., 2014 (PMID:25122212)
Q9BYW2	SETD2	Histone-lysine N-methyltransferase SETD2	2387	2425	PF00397	WW	WW	pHH0103	Sidhu/Sudol, addgene 104267
Q9Y566	SHANK1	SH3 and multiple ankyrin repeat domains protein 1	655	761	PF17820	PDZ-like	PDZ_6	pETM33	Ali et al., 2021
Q96ST3	SIN3A	Paired amphipathic helix protein Sin3a	295	383	PF02671		PAH	pETM33	Genscript
O14745	SLC9A3R1	Na(+)/H(+) exchange regulatory cofactor NHE-RF1	10	98	PF17820	PDZ-like	PDZ_6		Kliche et al., 2021	High confidence	Accardi et al., 2011 (PMID:21680517)
Q8WV41	SNX33	Sorting nexin-33	2	60	PF14604	SH3	SH3_9	pHH0103	Sidhu Lab, PMID:28890361, addgene 91278
Q9Y5X1	SNX9	Sorting nexin-9	3	61	PF00018	SH3	SH3_1	pHH0103	Sidhu Lab, PMID:28890361, addgene 91513
O94875	SORBS2	Sorbin and SH3 domain-containing protein 2	966	1021	SORBS2*		SH3	pHH0103	Sidhu Lab, PMID:28890361, addgene 91264
P02549	SPTA1	Spectrin alpha chain, erythrocytic 1	977	1036	PF00018	SH3	SH3_1	pETM33	Genscript
P12931	SRC	Proto-oncogene tyrosine-protein kinase Src	87	144	PF00018	SH3	SH3_1	pETM33	Genscript		Korkaya et al., 2001 (PMID:11518702)
Q07955	SRSF1	Serine/arginine-rich splicing factor 1	1	248	PF00076	RRM	RRM_1	pGEX6P-1	Huang, PMID:28323816, addgene 99020	Low confidence
P57105	SYNJ2BP	Synaptojanin-2-binding protein	6	103	PF00595	PDZ-like	PDZ	pETG41A	Duhoo et al, PMID:31267466	Low confidence
Q9Y490	TLN1	Talin-1	309	401	TLN1*		TLN1*	pHH0103	Sidhu Lab, PMID:33438817
Q6ZVM7	TOM1L2	TOM1-like protein 2	1	153	PF00790	ENTH_VHS	VHS	pHH0103	Sidhu Lab, PMID:33438817	Low confidence
Q99816	TSG101	Tumor susceptibility gene 101 protein	1	145	PF05743	UBC	UEV	pHH0103	Sidhu Lab, PMID:33438817		Pornillos et al., 2002 (PMID:12379843); Wirblich et al., 2006 (PMID:16352570)
P26368	U2AF2	Splicing factor U2AF 65 kDa subunit	148	237	PF00076	RRM	RRM_1	pETM33	Genscript	Low confidence
P26368	U2AF2	Splicing factor U2AF 65 kDa subunit	258	342	PF00076	RRM	RRM_1	pETM33	Genscript	Low confidence
Q93009	USP7	Ubiquitin carboxyl-terminal hydrolase 7	53	206	PF00917	TRAF	MATH	pETM33	Genscript		Saridakis et al., 2005 (PMID:15808506); Cheng et al., 2015 (PMID:26210801)
P51809	VAMP7	Vesicle-associated membrane protein 7	1	181	PF13774		Longin	pGEX	Martinez-Arca, PMID:10811829, addgene 42315	Low confidence
P55072	VCP	Transitional endoplasmic reticulum ATPase	473	648	PF00004	P-loop_NTPase	AAA	pHH0103	Sidhu Lab, PMID:33438817	Low confidence
Q9BTA9	WAC	WW domain-containing adapter protein with coiled-coil	127	165	PF00397	WW	WW	pHH0103	Sidhu/Sudol, addgene 104272
P61964	WDR5	WD repeat-containing protein 5	21	334	PF00400	Beta_propeller	WD40	pETM33	Genscript		Qin et al., 2014 (PMID:24853335)
Q8IX03	WWC1	Protein KIBRA	50	89	WWC1*		WW	pHH0103	Sidhu/Sudol, addgene 104230
Q9NZC7	WWOX	WW domain-containing oxidoreductase	16	50	PF00397	WW	WW	pHH0103	Sidhu/Sudol, addgene 104235		Han et al., 2020 (PMID:31905227)
Q9GZV5	WWTR1	WW domain-containing transcription regulator protein 1	122	160	PF00397	WW	WW	pHH0103	Sidhu/Sudol, addgene 104261		Han et al., 2020 (PMID:31905227)
P46937	YAP1	Transcriptional coactivator YAP1	169	207	PF00397	WW	WW	pHH0103	Sidhu/Sudol, addgene 104227		Han et al., 2020 (PMID:31905227)
P46937	YAP1	Transcriptional coactivator YAP1	228	266	PF00397	WW	WW	pHH0103	Sidhu/Sudol, addgene 104228
P31946	YWHAB	14-3-3 protein beta/alpha	1	246	PF00244		14-3-3	pHH0103	Sidhu Lab, PMID:33438817	Low confidence	Edwards et al., 2020 (PMID:32321809)
P62258	YWHAE	14-3-3 protein epsilon	1	255	PF00244		14-3-3	pHH0103	Sidhu Lab, PMID:33438817	Low confidence	Chan et al., 2016 (PMID:26998762)
P61981	YWHAG	14-3-3 protein gamma	1	247	PF00244		14-3-3	pHH0103	Sidhu Lab, PMID:33438817	Low confidence	Edwards et al., 2020 (PMID:32321809)
P63104	YWHAZ	14-3-3 protein zeta/delta	1	245	PF00244		14-3-3	pHH0103	Sidhu Lab, PMID:33438817	Low confidence	Rittinger et al., 1999 (PMID:10488331); Yaffe et al., 1997 (PMID:9428519)
Q15326	ZMYND11	Zinc finger MYND domain-containing protein 11	480	602			ZMYND11*	pETM33	Genscript
