# Supplementary material for: Large scale discovery of coronavirus-host factor protein interaction motifs reveals SARS-CoV-2 specific mechanisms and vulnerabilities
Source: Nat Commun. 2021 Nov 19;12:6761. doi: 10.1038/s41467-021-26498-z (PMC8605023; doi:10.1038/s41467-021-26498-z)
Supplement: Supplementary file 5 — Supplementary Data 2 [file 41467_2021_26498_MOESM5_ESM.xlsx]

## Sheet: Supplementary data 2
Sup Data 2.Table of viral ProP-PD results.
Uniprot_accession_bait	Bait_name	bait_AA_start	bait_AA_end	Domain_name	Uniprot_accession_target	Protein_chain_name	Virus	hit_peptide	start	stop	confidence (4 high, 3-2 medium, 1 low)	confidence_level_explanation	replicates	mean_counts	max_counts	overlap	RegExp	Match	slimfinder_score_p	specificity	promiscuity	Publication_ID
O75381	PEX14	16	84	Pex14_N	K9N638	NSP3	Human coronavirus EMC (isolate United Kingdom/H123990006/2012)	HEISDDEWAAAVDEAF	998	1013	3	replicated|overlapped|highcount	3	137.66666666666666	286	1				1.0	1
O75381	PEX14	16	84	Pex14_N	K9N7C7	NSP3	Human coronavirus EMC (isolate United Kingdom/H123990006/2012)	HEISDDEWAAAVDEAF	998	1013	3	replicated|overlapped|highcount	3	137.66666666666666	286	1				1.0	1
O75381	PEX14	16	84	Pex14_N	P0C6U6	NSP7	Human coronavirus NL63	LDGLIDSYFDNSSTLQ	3589	3604	3	replicated|overlapped|highcount	2	61.666666666666664	97	2				1.0	1
O75381	PEX14	16	84	Pex14_N	P0C6X5	NSP7	Human coronavirus NL63	LDGLIDSYFDNSSTLQ	3589	3604	3	replicated|overlapped|highcount	2	61.666666666666664	97	2				1.0	1
O75381	PEX14	16	84	Pex14_N	P0C6V2	NSP7	Porcine transmissible gastroenteritis coronavirus (strain Purdue)	TCDLSELIESYFENTT	3539	3554	3	replicated|overlapped|highcount	2	521.0	1537	2				0.9904942965779467	3
O75381	PEX14	16	84	Pex14_N	P0C6Y5	NSP7	Porcine transmissible gastroenteritis coronavirus (strain Purdue)	TCDLSELIESYFENTT	3539	3554	3	replicated|overlapped|highcount	2	521.0	1537	2				0.9904942965779467	3
O75381	PEX14	16	84	Pex14_N	P0C6U6	NSP7	Human coronavirus NL63	DFGLDGLIDSYFDNSS	3586	3601	3	replicated|overlapped|highcount	3	53.0	89	2				0.9695121951219512	2
O75381	PEX14	16	84	Pex14_N	P0C6X5	NSP7	Human coronavirus NL63	DFGLDGLIDSYFDNSS	3586	3601	3	replicated|overlapped|highcount	3	53.0	89	2				0.9695121951219512	2
O75381	PEX14	16	84	Pex14_N	P0C6T5	NSP3	Bat coronavirus HKU5	EEDENSWAAAVEAVIP	986	1001	2	replicated|highcount	3	35.333333333333336	57	0				1.0	1
O75381	PEX14	16	84	Pex14_N	P0C6V2	NSP7	Porcine transmissible gastroenteritis coronavirus (strain Purdue)	SKHNTCDLSELIESYF	3535	3550	2	replicated|overlapped	2	5.0	8	2				1.0	1
O75381	PEX14	16	84	Pex14_N	P0C6W4	NSP3	Bat coronavirus HKU5	EEDENSWAAAVEAVIP	986	1001	2	replicated|highcount	3	35.333333333333336	57	0				1.0	1
O75381	PEX14	16	84	Pex14_N	P0C6Y5	NSP7	Porcine transmissible gastroenteritis coronavirus (strain Purdue)	SKHNTCDLSELIESYF	3535	3550	2	replicated|overlapped	2	5.0	8	2				1.0	1
O75381	PEX14	16	84	Pex14_N	P0C6V2	NSP3	Porcine transmissible gastroenteritis coronavirus (strain Purdue)	EESISEELDAIFDTLA	935	950	2	replicated|highcount	2	247.0	734	0				0.8831942789034565	4
O75381	PEX14	16	84	Pex14_N	P0C6Y5	NSP3	Porcine transmissible gastroenteritis coronavirus (strain Purdue)	EESISEELDAIFDTLA	935	950	2	replicated|highcount	2	247.0	734	0				0.8831942789034565	4
O75381	PEX14	16	84	Pex14_N	K9N638	NSP3	Human coronavirus EMC (isolate United Kingdom/H123990006/2012)	VDVSHEISDDEWAAAV	994	1009	2	replicated|overlapped	3	19.666666666666668	35	1				0.855072463768116	2
O75381	PEX14	16	84	Pex14_N	K9N7C7	NSP3	Human coronavirus EMC (isolate United Kingdom/H123990006/2012)	VDVSHEISDDEWAAAV	994	1009	2	replicated|overlapped	3	19.666666666666668	35	1				0.855072463768116	2
O75381	PEX14	16	84	Pex14_N	P0C6U2	NSP3	Human coronavirus 229E	SELLTKAIDVDWVEFY	1650	1665	2	replicated|overlapped	2	20.0	37	3	W...[FY]	WVEFY		0.7894736842105263	2
O75381	PEX14	16	84	Pex14_N	P0C6X1	NSP3	Human coronavirus 229E	SELLTKAIDVDWVEFY	1650	1665	2	replicated|overlapped	2	20.0	37	3	W...[FY]	WVEFY		0.7894736842105263	2
O75381	PEX14	16	84	Pex14_N	P0C6U2	NSP3	Human coronavirus 229E	TKAIDVDWVEFYGFKD	1654	1669	2	replicated|overlapped	2	30.0	81	3	W...[FY]	WVEFY		0.5263157894736842	2
O75381	PEX14	16	84	Pex14_N	P0C6X1	NSP3	Human coronavirus 229E	TKAIDVDWVEFYGFKD	1654	1669	2	replicated|overlapped	2	30.0	81	3	W...[FY]	WVEFY		0.5263157894736842	2
O94875	SORBS2	966	1021	SH3_1	A3EXH0	N	Bat coronavirus HKU9	DAQTDDEWLGGDETVY	417	432	2	overlapped|highcount	1	38.0	114	1				0.27078384798099764	5
O95166	GABARAP	2	115	ATG8	P0C6T5	NSP3	Bat coronavirus HKU5	MRSTSEWTVVETSLKQ	1146	1161	3	replicated|overlapped|motif	2	1.3333333333333333	2	2	[EDST].{0,2}[WFY]..[ILVFY]	TSEWTVV	1.999999999946489e-06	0.9305153445280834	8
O95166	GABARAP	2	115	ATG8	P0C6W4	NSP3	Bat coronavirus HKU5	MRSTSEWTVVETSLKQ	1146	1161	3	replicated|overlapped|motif	2	1.3333333333333333	2	2	[EDST].{0,2}[WFY]..[ILVFY]	TSEWTVV	1.999999999946489e-06	0.9305153445280834	8
O95166	GABARAP	2	115	ATG8	P0C6X4	NSP6	Human coronavirus HKU1 (isolate N5)	EGFRGFTYVWLSHFVP	3675	3690	1	highcount	1	26.333333333333332	79	0	[EDST].{0,2}[WFY]..[ILVFY]	EGFRGF	0.00029999999999996696	0.9021739130434783	3
O95747	OXSR1	434	527	OSR1_C	P0C6U8	NSP8	Human SARS coronavirus	SEDKRAKVTSAMQTML	3995	4010	3	replicated|overlapped|highcount	2	17.0	47	1				0.20987654320987653	9
O95747	OXSR1	434	527	OSR1_C	P0C6W6	NSP8	Bat coronavirus Rp3/2004	SEDKRAKVTSAMQTML	3993	4008	3	replicated|overlapped|highcount	2	17.0	47	1				0.20987654320987653	9
O95747	OXSR1	434	527	OSR1_C	P0C6X7	NSP8	Human SARS coronavirus	SEDKRAKVTSAMQTML	3995	4010	3	replicated|overlapped|highcount	2	17.0	47	1				0.20987654320987653	9
O95747	OXSR1	434	527	OSR1_C	P0DTC1	NSP8	Severe acute respiratory syndrome coronavirus 2	SEDKRAKVTSAMQTML	4018	4033	3	replicated|overlapped|highcount	2	17.0	47	1				0.20987654320987653	9
O95747	OXSR1	434	527	OSR1_C	P0DTD1	NSP8	Severe acute respiratory syndrome coronavirus 2	SEDKRAKVTSAMQTML	4018	4033	3	replicated|overlapped|highcount	2	17.0	47	1				0.20987654320987653	9
O95747	OXSR1	434	527	OSR1_C	P0C6T6	NSP3	Bat coronavirus HKU9	LGDEGAEDCDNTIQDV	909	924	2	overlapped|highcount	1	7.666666666666667	23	1				0.92	2
O95747	OXSR1	434	527	OSR1_C	P0C6W5	NSP3	Bat coronavirus HKU9	LGDEGAEDCDNTIQDV	909	924	2	overlapped|highcount	1	7.666666666666667	23	1				0.92	2
O95747	OXSR1	434	527	OSR1_C	P0C6X4	NSP15	Human coronavirus HKU1 (isolate N5)	SPQGNLGGNCAGNVIG	6656	6671	2	replicated|overlapped	2	5.333333333333333	9	1				0.8888888888888888	2
P06730	EIF4E	1	217	IF4E	K9N638	NSP6	Human coronavirus EMC (isolate United Kingdom/H123990006/2012)	TPISSALIAVANWLAP	3642	3657	2	overlapped|highcount	1	1531.5	3063	1				0.7636499626028422	7
P06730	EIF4E	1	217	IF4E	K9N7C7	NSP6	Human coronavirus EMC (isolate United Kingdom/H123990006/2012)	TPISSALIAVANWLAP	3642	3657	2	overlapped|highcount	1	1531.5	3063	1				0.7636499626028422	7
P0DP23	CALM1	2	149	EF-hand_7	P0C6V2	NSP8	Porcine transmissible gastroenteritis coronavirus (strain Purdue)	LLFGMLKKLDMSSVNT	3647	3662	1	highcount	1	75.0	225	0	[FW]..[AILVP]	FGML		0.7234726688102894	5
P0DP23	CALM1	2	149	EF-hand_7	P0C6Y5	NSP8	Porcine transmissible gastroenteritis coronavirus (strain Purdue)	LLFGMLKKLDMSSVNT	3647	3662	1	highcount	1	75.0	225	0	[FW]..[AILVP]	FGML		0.7234726688102894	5
P0DP23	CALM1	2	149	EF-hand_7	Q98VG9	NSP8	Feline coronavirus (strain FIPV WSU-79/1146)	LLFGMLKKLDMSSVNT	3672	3687	1	highcount	1	75.0	225	0	[FW]..[AILVP]	FGML		0.7234726688102894	5
P11940	PABPC1	544	623	PABP	P15130	N	Human coronavirus 229E	QHPLLNPSALEFNPSQ	350	365	3	replicated|overlapped|highcount	3	259.6666666666667	756	1	[LFP][NS][PIVTAFL].A..(([FY].[PYLF])|(W..))	LNPSALEFNP		1.0	1
P11940	PABPC1	544	623	PABP	P15130	N	Human coronavirus 229E	LNPSALEFNPSQTSPA	354	369	3	replicated|overlapped|highcount	3	48.666666666666664	72	1	[LFP][NS][PIVTAFL].A..(([FY].[PYLF])|(W..))	LNPSALEFNP		0.9733333333333334	3
P15311	EZR	2	295	FERM	P03416	N	Murine coronavirus (strain A59)	NSGGADEPTKDVYELQ	336	351	3	replicated|overlapped|highcount	3	25.333333333333332	59	1	(LQE[IL])|([FY].[FILV])	YEL	0.0010999999999999899	1.0	1
P15311	EZR	2	295	FERM	A3EXG8	E	Bat coronavirus HKU9	MYDIVGTNNSILIANV	1	16	2	replicated|highcount	2	909.6666666666666	2559	0	(LQE[IL])|([FY].[FILV])	YDI	0.00029999999999996696	1.0	1
P15311	EZR	2	295	FERM	P59712	N	Bovine coronavirus (strain Quebec)	NLSGNLDEPQKDVYEL	336	351	2	replicated|overlapped	2	6.0	13	1	(LQE[IL])|([FY].[FILV])	YEL	0.0032999999999999696	1.0	1
P15311	EZR	2	295	FERM	Q9DQX6	N	Equine coronavirus (isolate NC99)	NLSGNFDEPQKDVYEL	335	350	2	replicated|overlapped	2	7.333333333333333	16	1	(LQE[IL])|([FY].[FILV])	YEL	0.0032999999999999696	1.0	1
P15311	EZR	2	295	FERM	Q02915	N	Rat coronavirus (strain 681)	NSGGVDEPTKDVYELQ	336	351	2	replicated|overlapped	2	11.666666666666666	31	1	(LQE[IL])|([FY].[FILV])	YEL	0.0010999999999999899	0.9574468085106383	3
P15311	EZR	2	295	FERM	K9N5R3	E	Human coronavirus EMC (isolate United Kingdom/H123990006/2012)	MLPFVQERIGLFIVNF	1	16	2	replicated|highcount	3	214.66666666666666	558	0	(LQE[IL])|([FY].[FILV])	FIV	0.024700000000000055	0.9525166191832859	9
P15311	EZR	2	295	FERM	P0C6X5	NSP13	Human coronavirus NL63	FFEIKHADLHSSQVCG	5558	5573	2	replicated|highcount	3	338.0	608	0	(LQE[IL])|([FY].[FILV])	FEI	0.005299999999999971	0.9451114922813036	5
P15311	EZR	2	295	FERM	P0C6T5	NSP3	Bat coronavirus HKU5	AWSSTMTFSVNPVEEV	950	965	2	replicated|motif	2	3.0	7	0	(LQE[IL])|([FY].[FILV])	FSV	1.0000000000287557e-06	0.92	2
P15311	EZR	2	295	FERM	P0C6W4	NSP3	Bat coronavirus HKU5	AWSSTMTFSVNPVEEV	950	965	2	replicated|motif	2	3.0	7	0	(LQE[IL])|([FY].[FILV])	FSV	1.0000000000287557e-06	0.92	2
P15311	EZR	2	295	FERM	Q02915	N	Rat coronavirus (strain 681)	GGVDEPTKDVYELQYS	338	353	2	replicated|overlapped	2	13.333333333333334	38	1	(LQE[IL])|([FY].[FILV])	YEL	0.0017000000000000348	0.9154929577464789	5
P15311	EZR	2	295	FERM	P03416	N	Murine coronavirus (strain A59)	GGADEPTKDVYELQYS	338	353	2	replicated|overlapped	2	2.6666666666666665	6	1	(LQE[IL])|([FY].[FILV])	YEL	0.0017000000000000348	0.8944954128440367	5
P15311	EZR	2	295	FERM	P0C2Q7	E	Bovine coronavirus (strain Quebec)	MFMADAYFADTVWYVG	1	16	2	replicated|overlapped	2	17.333333333333332	34	1			0.012199999999999989	0.7482517482517482	7
P15311	EZR	2	295	FERM	P0C6U6	NSP6	Human coronavirus NL63	YYIVKFLADHFNYNVS	3326	3341	1	motif	1	1.0	3	0	(LQE[IL])|([FY].[FILV])	YYI	8.20000000000265e-05	1.0	1
P15311	EZR	2	295	FERM	P0C6X5	NSP6	Human coronavirus NL63	YYIVKFLADHFNYNVS	3326	3341	1	motif	1	1.0	3	0	(LQE[IL])|([FY].[FILV])	YYI	8.20000000000265e-05	1.0	1
P15311	EZR	2	295	FERM	P0DTC1	NSP3	Severe acute respiratory syndrome coronavirus 2	SFDVLKSEDAQGMDNL	2024	2039	1	replicated	3	26.0	62	0	(LQE[IL])|([FY].[FILV])	FDV	0.0004999999999999449	1.0	1
P15311	EZR	2	295	FERM	P0DTD1	NSP3	Severe acute respiratory syndrome coronavirus 2	SFDVLKSEDAQGMDNL	2024	2039	1	replicated	3	26.0	62	0	(LQE[IL])|([FY].[FILV])	FDV	0.0004999999999999449	1.0	1
P15311	EZR	2	295	FERM	Q98VG9	NSP3	Feline coronavirus (strain FIPV WSU-79/1146)	INNPDGVMISQYDLNT	970	985	1	overlapped	1	1.0	3	1	(LQE[IL])|([FY].[FILV])	YDL	0.0019000000000000128	1.0	1
P15311	EZR	2	295	FERM	Q9DQX6	N	Equine coronavirus (isolate NC99)	NFDEPQKDVYELRYNG	339	354	1	overlapped	1	2.0	6	1	(LQE[IL])|([FY].[FILV])	YEL	0.0039000000000000146	1.0	1
P15311	EZR	2	295	FERM	P0C6U2	NSP6	Human coronavirus 229E	YHVTKVLAEKFDYNVS	3351	3366	1	replicated	2	38.666666666666664	82	0	(LQE[IL])|([FY].[FILV])	YHV	0.00029999999999996696	0.990990990990991	2
P15311	EZR	2	295	FERM	P0C6X1	NSP6	Human coronavirus 229E	YHVTKVLAEKFDYNVS	3351	3366	1	replicated	2	38.666666666666664	82	0	(LQE[IL])|([FY].[FILV])	YHV	0.00029999999999996696	0.990990990990991	2
P15311	EZR	2	295	FERM	Q6Q1S2	S	Human coronavirus NL63	YDVLFYCSNSSSGVLD	322	337	1	replicated	2	14.0	23	0	(LQE[IL])|([FY].[FILV])	YDV	0.00029999999999996696	0.9895833333333334	2
P15311	EZR	2	295	FERM	P59712	N	Bovine coronavirus (strain Quebec)	NLDEPQKDVYELRYNG	340	355	1	overlapped	1	1.3333333333333333	4	1	(LQE[IL])|([FY].[FILV])	YEL	0.008700000000000041	0.8695652173913043	2
P15311	EZR	2	295	FERM	A3EXD5	E	Bat coronavirus HKU5	MLPFVQEQIGAFIVNF	1	16	1	replicated	3	4.333333333333333	5	0	(LQE[IL])|([FY].[FILV])	FIV	0.011299999999999977	0.45652173913043476	7
P15311	EZR	2	295	FERM	K9N638	NSP6	Human coronavirus EMC (isolate United Kingdom/H123990006/2012)	QATKFTLWNYLFETIP	3580	3595	1	highcount	1	1455.3333333333333	4366	0	(LQE[IL])|([FY].[FILV])	FTL	0.02059999999999995	0.2543900453541109	9
P15311	EZR	2	295	FERM	K9N7C7	NSP6	Human coronavirus EMC (isolate United Kingdom/H123990006/2012)	QATKFTLWNYLFETIP	3580	3595	1	highcount	1	1455.3333333333333	4366	0	(LQE[IL])|([FY].[FILV])	FTL	0.02059999999999995	0.2543900453541109	9
P26038	MSN	1	322	FERM	Q6Q1S2	S	Human coronavirus NL63	YDVLFYCSNSSSGVLD	322	337	2	replicated|highcount	2	40.0	115	0	(LQE[IL])|([FY].[FILV])	YDV	0.00019999999999997797	0.9895833333333334	2
P26038	MSN	1	322	FERM	K9N5R3	E	Human coronavirus EMC (isolate United Kingdom/H123990006/2012)	MLPFVQERIGLFIVNF	1	16	2	replicated|highcount	2	30.666666666666668	69	0	(LQE[IL])|([FY].[FILV])	FIV	0.00770000000000004	0.9525166191832859	9
P26038	MSN	1	322	FERM	P0C6X5	NSP13	Human coronavirus NL63	FFEIKHADLHSSQVCG	5558	5573	2	replicated|highcount	3	197.33333333333334	452	0	(LQE[IL])|([FY].[FILV])	FEI	0.0044999999999999485	0.9451114922813036	5
P26038	MSN	1	322	FERM	P03416	N	Murine coronavirus (strain A59)	NSGGADEPTKDVYELQ	336	351	1	overlapped	1	28.0	84	1	(LQE[IL])|([FY].[FILV])	YEL	0.0026000000000000467	1.0	1
P26038	MSN	1	322	FERM	P0DTC1	NSP3	Severe acute respiratory syndrome coronavirus 2	SFDVLKSEDAQGMDNL	2024	2039	1	replicated	2	7.666666666666667	18	0	(LQE[IL])|([FY].[FILV])	FDV	0.0006000000000000449	1.0	1
P26038	MSN	1	322	FERM	P0DTD1	NSP3	Severe acute respiratory syndrome coronavirus 2	SFDVLKSEDAQGMDNL	2024	2039	1	replicated	2	7.666666666666667	18	0	(LQE[IL])|([FY].[FILV])	FDV	0.0006000000000000449	1.0	1	pubmed:888800000041|
P26038	MSN	1	322	FERM	Q02915	N	Rat coronavirus (strain 681)	NSGGVDEPTKDVYELQ	336	351	1	overlapped	1	0.6666666666666666	2	1	(LQE[IL])|([FY].[FILV])	YEL	0.0026000000000000467	0.9574468085106383	3
P26038	MSN	1	322	FERM	P03416	N	Murine coronavirus (strain A59)	GGADEPTKDVYELQYS	338	353	1	overlapped	1	14.666666666666666	44	1	(LQE[IL])|([FY].[FILV])	YEL	0.0027000000000000357	0.8944954128440367	5
P35241	RDX	5	295	FERM	Q9DQX6	N	Equine coronavirus (isolate NC99)	NLSGNFDEPQKDVYEL	335	350	3	replicated|overlapped|highcount	2	20.333333333333332	45	1	(LQE[IL])|([FY].[FILV])	YEL	0.005700000000000038	1.0	1
P35241	RDX	5	295	FERM	Q6Q1S2	S	Human coronavirus NL63	YDVLFYCSNSSSGVLD	322	337	3	replicated|overlapped|motif	2	9.333333333333334	16	1	(LQE[IL])|([FY].[FILV])	YDV	4.8000000000048004e-05	0.9895833333333334	2
P35241	RDX	5	295	FERM	Q02915	N	Rat coronavirus (strain 681)	NSGGVDEPTKDVYELQ	336	351	3	replicated|overlapped|highcount	3	17.666666666666668	21	1	(LQE[IL])|([FY].[FILV])	YEL	0.0046000000000000485	0.9574468085106383	3
P35241	RDX	5	295	FERM	Q02915	N	Rat coronavirus (strain 681)	GGVDEPTKDVYELQYS	338	353	3	replicated|overlapped|highcount	3	181.66666666666666	239	1	(LQE[IL])|([FY].[FILV])	YEL	0.0031999999999999806	0.9154929577464789	5
P35241	RDX	5	295	FERM	P03416	N	Murine coronavirus (strain A59)	GGADEPTKDVYELQYS	338	353	3	replicated|overlapped|highcount	3	112.66666666666667	241	1	(LQE[IL])|([FY].[FILV])	YEL	0.0031999999999999806	0.8944954128440367	5
P35241	RDX	5	295	FERM	P0C2Q7	E	Bovine coronavirus (strain Quebec)	MFMADAYFADTVWYVG	1	16	3	replicated|overlapped|highcount	3	81.33333333333333	207	1			0.028000000000000025	0.7482517482517482	7
P35241	RDX	5	295	FERM	P03416	N	Murine coronavirus (strain A59)	NSGGADEPTKDVYELQ	336	351	2	replicated|overlapped	2	23.0	64	1	(LQE[IL])|([FY].[FILV])	YEL	0.0046000000000000485	1.0	1
P35241	RDX	5	295	FERM	P0C6V2	NSP3	Porcine transmissible gastroenteritis coronavirus (strain Purdue)	SQYDINITADEKSEVS	979	994	2	replicated|motif	2	1.6666666666666667	3	0	(LQE[IL])|([FY].[FILV])	YDI	3.399999999997849e-05	1.0	1
P35241	RDX	5	295	FERM	P0C6X4	NSP3	Human coronavirus HKU1 (isolate N5)	GYGMSFSMSSFELAQL	1290	1305	2	replicated|overlapped	2	9.333333333333334	20	1	(LQE[IL])|([FY].[FILV])	FEL	0.0019000000000000128	1.0	1
P35241	RDX	5	295	FERM	P0C6Y5	NSP3	Porcine transmissible gastroenteritis coronavirus (strain Purdue)	SQYDINITADEKSEVS	979	994	2	replicated|motif	2	1.6666666666666667	3	0	(LQE[IL])|([FY].[FILV])	YDI	3.399999999997849e-05	1.0	1
P35241	RDX	5	295	FERM	P15423	S	Human coronavirus 229E	DQLSFDVPDGFYSTSP	265	280	2	replicated|motif	2	3.0	7	0	(LQE[IL])|([FY].[FILV])	FDV	1.0000000000287557e-06	1.0	1
P35241	RDX	5	295	FERM	P59712	N	Bovine coronavirus (strain Quebec)	NLSGNLDEPQKDVYEL	336	351	2	replicated|overlapped	2	12.0	21	1	(LQE[IL])|([FY].[FILV])	YEL	0.0049000000000000155	1.0	1
P35241	RDX	5	295	FERM	Q6Q1S2	S	Human coronavirus NL63	KTLQYDVLFYCSNSSS	318	333	2	overlapped|motif	1	0.6666666666666666	2	1	(LQE[IL])|([FY].[FILV])	YDV	4.599999999999049e-05	1.0	1
P35241	RDX	5	295	FERM	K9N5R3	E	Human coronavirus EMC (isolate United Kingdom/H123990006/2012)	MLPFVQERIGLFIVNF	1	16	2	replicated|highcount	3	89.0	250	0	(LQE[IL])|([FY].[FILV])	FIV	0.009499999999999953	0.9525166191832859	9
P35241	RDX	5	295	FERM	K9N796	ORF3	Human coronavirus EMC (isolate United Kingdom/H123990006/2012)	EHVTSVNLFDVGYSVN	88	103	2	replicated|highcount	3	37.666666666666664	92	0	(LQE[IL])|([FY].[FILV])	FDV	0.0008000000000000229	0.889763779527559	3
P35241	RDX	5	295	FERM	P59712	N	Bovine coronavirus (strain Quebec)	NLDEPQKDVYELRYNG	340	355	2	replicated|overlapped	2	5.333333333333333	13	1	(LQE[IL])|([FY].[FILV])	YEL	0.0121	0.8695652173913043	2
P35241	RDX	5	295	FERM	A3EXG8	E	Bat coronavirus HKU9	MYDIVGTNNSILIANV	1	16	1	replicated	2	1.6666666666666667	3	0	(LQE[IL])|([FY].[FILV])	YDI	0.0007000000000000339	1.0	1
P35241	RDX	5	295	FERM	P0C6U6	NSP6	Human coronavirus NL63	YYIVKFLADHFNYNVS	3326	3341	1	motif	1	9.333333333333334	28	0	(LQE[IL])|([FY].[FILV])	YYI	6.700000000003925e-05	1.0	1
P35241	RDX	5	295	FERM	P0C6X5	NSP6	Human coronavirus NL63	YYIVKFLADHFNYNVS	3326	3341	1	motif	1	9.333333333333334	28	0	(LQE[IL])|([FY].[FILV])	YYI	6.700000000003925e-05	1.0	1
P35241	RDX	5	295	FERM	P0DTC1	NSP3	Severe acute respiratory syndrome coronavirus 2	SFDVLKSEDAQGMDNL	2024	2039	1	replicated	2	12.0	28	0	(LQE[IL])|([FY].[FILV])	FDV	0.0006000000000000449	1.0	1
P35241	RDX	5	295	FERM	P0DTD1	NSP3	Severe acute respiratory syndrome coronavirus 2	SFDVLKSEDAQGMDNL	2024	2039	1	replicated	2	12.0	28	0	(LQE[IL])|([FY].[FILV])	FDV	0.0006000000000000449	1.0	1	pubmed:33060197|pubmed:32353859|
P35241	RDX	5	295	FERM	Q9DQX6	N	Equine coronavirus (isolate NC99)	NFDEPQKDVYELRYNG	339	354	1	overlapped	1	0.6666666666666666	2	1	(LQE[IL])|([FY].[FILV])	YEL	0.010000000000000009	1.0	1
P35241	RDX	5	295	FERM	P0C6U2	NSP6	Human coronavirus 229E	YHVTKVLAEKFDYNVS	3351	3366	1	replicated	3	31.666666666666668	75	0	(LQE[IL])|([FY].[FILV])	YHV	0.00029999999999996696	0.990990990990991	2
P35241	RDX	5	295	FERM	P0C6X1	NSP6	Human coronavirus 229E	YHVTKVLAEKFDYNVS	3351	3366	1	replicated	3	31.666666666666668	75	0	(LQE[IL])|([FY].[FILV])	YHV	0.00029999999999996696	0.990990990990991	2
P35241	RDX	5	295	FERM	P0C6X5	NSP13	Human coronavirus NL63	FFEIKHADLHSSQVCG	5558	5573	1	replicated	3	15.666666666666666	34	0	(LQE[IL])|([FY].[FILV])	FEI	0.0042999999999999705	0.9451114922813036	5
P35241	RDX	5	295	FERM	A3EXD5	E	Bat coronavirus HKU5	MLPFVQEQIGAFIVNF	1	16	1	replicated	2	51.666666666666664	152	0	(LQE[IL])|([FY].[FILV])	FIV	0.0048000000000000265	0.45652173913043476	7
P46108	CRK	124	198	SH3_1	A3EXD7	N	Bat coronavirus HKU5	PATSQMEDVPELPPKQ	378	393	4	replicated|overlapped|motif|highcount	3	2168.6666666666665	6288	1	P..P.[KR]	PELPPK	1.0000000000287557e-06	0.9995390997080965	2
P46108	CRK	124	198	SH3_1	A3EXD7	N	Bat coronavirus HKU5	QMEDVPELPPKQQRKK	382	397	2	overlapped|motif	1	0.6666666666666666	2	1	P..P.[KR]	PELPPK	1.0000000000287557e-06	1.0	1
P49792	RANBP2	1184	1310	PH	P0C6X4	NSP15	Human coronavirus HKU1 (isolate N5)	NCAGNVIGNDALTRFT	6664	6679	2	overlapped|highcount	1	24.0	72	1				0.48322147651006714	7
P60520	GABARAPL2	2	115	ATG8	Q98VG9	NSP11	Feline coronavirus (strain FIPV WSU-79/1146)	IDQSYLNECGVLVQLD	4027	4042	3	replicated|overlapped|highcount	3	42.0	51	1				0.9618320610687023	3
P60520	GABARAPL2	2	115	ATG8	P0C6T5	NSP3	Bat coronavirus HKU5	MRSTSEWTVVETSLKQ	1146	1161	3	replicated|overlapped|highcount	3	273.6666666666667	407	2	[EDST].{0,2}[WFY]..[ILVFY]	TSEWTVV		0.9305153445280834	8
P60520	GABARAPL2	2	115	ATG8	P0C6W4	NSP3	Bat coronavirus HKU5	MRSTSEWTVVETSLKQ	1146	1161	3	replicated|overlapped|highcount	3	273.6666666666667	407	2	[EDST].{0,2}[WFY]..[ILVFY]	TSEWTVV		0.9305153445280834	8
P60520	GABARAPL2	2	115	ATG8	P0C6U2	NSP3	Human coronavirus 229E	TKAIDVDWVEFYGFKD	1654	1669	3	replicated|overlapped|highcount	2	27.0	44	3	[EDST].{0,2}[WFY]..[ILVFY]	DVDWVEF		0.47368421052631576	2
P60520	GABARAPL2	2	115	ATG8	P0C6X1	NSP3	Human coronavirus 229E	TKAIDVDWVEFYGFKD	1654	1669	3	replicated|overlapped|highcount	2	27.0	44	3	[EDST].{0,2}[WFY]..[ILVFY]	DVDWVEF		0.47368421052631576	2
P60520	GABARAPL2	2	115	ATG8	P0C6X4	NSP6	Human coronavirus HKU1 (isolate N5)	RGFTYVWLSHFVPAVN	3678	3693	3	replicated|overlapped|highcount	2	13.333333333333334	38	1	[EDST].{0,2}[WFY]..[ILVFY]	TYVWL		0.46511627906976744	3
P60520	GABARAPL2	2	115	ATG8	P0C6V0	NSP3	Murine coronavirus (strain A59)	QLLTTWLPEFFMLETM	2421	2436	3	replicated|overlapped|highcount	2	50.0	136	2	[EDST].{0,2}[WFY]..[ILVFY]	EFFML		0.2771822358346095	10
P60520	GABARAPL2	2	115	ATG8	P0C6X9	NSP3	Murine coronavirus (strain A59)	QLLTTWLPEFFMLETM	2421	2436	3	replicated|overlapped|highcount	2	50.0	136	2	[EDST].{0,2}[WFY]..[ILVFY]	EFFML		0.2771822358346095	10
P60520	GABARAPL2	2	115	ATG8	P31615	HE	Murine coronavirus (strain A59)	TYVENNGHPKLDWLDL	47	62	2	replicated|highcount	3	30.666666666666668	47	0	[EDST].{0,2}[WFY]..[ILVFY]	DWLDL		0.9668874172185431	2
P60520	GABARAPL2	2	115	ATG8	Q9IKD2	HE	Rat coronavirus (strain 681)	TYVENNGHPKLDWLDL	50	65	2	replicated|highcount	3	30.666666666666668	47	0	[EDST].{0,2}[WFY]..[ILVFY]	DWLDL		0.9668874172185431	2
P60520	GABARAPL2	2	115	ATG8	P0C6X4	NSP6	Human coronavirus HKU1 (isolate N5)	EGFRGFTYVWLSHFVP	3675	3690	2	replicated|overlapped	2	1.3333333333333333	2	1	[EDST].{0,2}[WFY]..[ILVFY]	EGFRGF		0.9021739130434783	3
P60520	GABARAPL2	2	115	ATG8	P0C6V2	NSP11	Porcine transmissible gastroenteritis coronavirus (strain Purdue)	VDQSYLNECGVLVQLD	4002	4017	2	replicated|highcount	3	56.0	108	0				0.7777777777777778	5
P60520	GABARAPL2	2	115	ATG8	A3EXH0	N	Bat coronavirus HKU9	ANPSTEPWMAYLVQKL	223	238	1	replicated	2	2.3333333333333335	4	0	[EDST].{0,2}[WFY]..[ILVFY]	TEPWMAY		0.7777777777777778	2
P61964	WDR5	21	334	WD40	K9N643	ORF4b	Human coronavirus EMC (isolate United Kingdom/H123990006/2012)	SLMDVPSTSGTQVYSR	4	19	2	replicated|highcount	2	465.0	1195	0				0.6515646893974778	5
P62136	PPP1CA	1	300	Metallophos	A3EXH0	N	Bat coronavirus HKU9	RSGTPSPKVTFKQESD	8	23	4	replicated|overlapped|motif|highcount	3	49.333333333333336	99	1	[RK].{0,1}[VIL][^P][FW]	KVTF	1.0000000000287557e-06	1.0	1
P62136	PPP1CA	1	300	Metallophos	K9N4V7	N	Human coronavirus EMC (isolate United Kingdom/H123990006/2012)	PAAPRAVSFADNNDIT	4	19	4	replicated|overlapped|motif|highcount	2	130.66666666666666	369	2	[RK].{0,1}[VIL][^P][FW]	RAVSF	1.0000000000287557e-06	1.0	1
P62136	PPP1CA	1	300	Metallophos	A3EXH0	N	Bat coronavirus HKU9	PSPKVTFKQESDGSDS	12	27	4	replicated|overlapped|motif|highcount	3	94.0	143	1	[RK].{0,1}[VIL][^P][FW]	KVTF	1.0000000000287557e-06	0.986013986013986	3
P62136	PPP1CA	1	300	Metallophos	K9N4V7	N	Human coronavirus EMC (isolate United Kingdom/H123990006/2012)	RAVSFADNNDITNTNL	8	23	4	replicated|overlapped|motif|highcount	3	12906.0	38202	2	[RK].{0,1}[VIL][^P][FW]	RAVSF	1.0000000000287557e-06	0.9859434682964094	10
P62136	PPP1CA	1	300	Metallophos	K9N4V7	N	Human coronavirus EMC (isolate United Kingdom/H123990006/2012)	MASPAAPRAVSFADNN	1	16	4	replicated|overlapped|motif|highcount	3	1894.3333333333333	5247	2	[RK].{0,1}[VIL][^P][FW]	RAVSF	1.0000000000287557e-06	0.9828778969214804	8
P62136	PPP1CA	1	300	Metallophos	P36298	N	Canine coronavirus (strain Insavc-1)	MASQGQRVSWGDESTK	1	16	4	replicated|overlapped|motif|highcount	3	1563.3333333333333	3378	1	[RK].{0,1}[VIL][^P][FW]	RVSW	1.0000000000287557e-06	0.8943554538520213	4
P62136	PPP1CA	1	300	Metallophos	P04134	N	Porcine transmissible gastroenteritis coronavirus (strain Purdue)	QGQRVSWGDESTKTRG	4	19	4	replicated|overlapped|motif|highcount	3	36.666666666666664	58	1	[RK].{0,1}[VIL][^P][FW]	RVSW	1.0000000000287557e-06	0.8527131782945736	2
P62136	PPP1CA	1	300	Metallophos	P24411	N	Porcine respiratory coronavirus (strain RM4)	QGQRVSWGDESTKIRG	4	19	4	replicated|overlapped|motif|highcount	3	2112.6666666666665	4983	1	[RK].{0,1}[VIL][^P][FW]	RVSW	1.0000000000287557e-06	0.8523399677245831	5
P62136	PPP1CA	1	300	Metallophos	A3EXD7	N	Bat coronavirus HKU5	RAVVFANDNETPTNSQ	8	23	4	replicated|overlapped|motif|highcount	3	17.333333333333332	44	1	[RK].{0,1}[VIL][^P][FW]	RAVVF	2.9999999999752447e-06	0.48148148148148145	3
P62136	PPP1CA	1	300	Metallophos	P59712	N	Bovine coronavirus (strain Quebec)	LKWADQSDQSRNVQTR	24	39	3	replicated|overlapped|highcount	3	1430.3333333333333	4250	1			0.00029999999999996696	0.9948991421284489	3
P62136	PPP1CA	1	300	Metallophos	Q9DQX6	N	Equine coronavirus (isolate NC99)	LKWADQSDQSSNFQTR	24	39	3	replicated|overlapped|highcount	3	46.0	119	1			0.00029999999999996696	0.9787234042553191	2
P62136	PPP1CA	1	300	Metallophos	Q9DQX6	N	Equine coronavirus (isolate NC99)	GNGILKWADQSDQSSN	20	35	3	replicated|overlapped|highcount	3	413.6666666666667	658	1			0.0008000000000000229	0.7304296645085344	3
P62136	PPP1CA	1	300	Metallophos	P59712	N	Bovine coronavirus (strain Quebec)	GNGILKWADQSDQSRN	20	35	3	replicated|overlapped|highcount	3	209.66666666666666	447	1			0.0008000000000000229	0.7107344632768362	5
P62136	PPP1CA	1	300	Metallophos	P15130	N	Human coronavirus 229E	MATVKWADASEPQRGR	1	16	3	replicated|motif|highcount	3	801.6666666666666	1536	0			9.000000000036756e-06	0.29585434862836757	8
P62136	PPP1CA	1	300	Metallophos	P36298	N	Canine coronavirus (strain Insavc-1)	QGQRVSWGDESTKRRG	4	19	3	replicated|overlapped|motif	2	2.3333333333333335	4	1	[RK].{0,1}[VIL][^P][FW]	RVSW	1.0000000000287557e-06	0.28	6
P62136	PPP1CA	1	300	Metallophos	A3EXD7	N	Bat coronavirus HKU5	MATPAPPRAVVFANDN	1	16	2	overlapped|motif	1	2.0	6	1	[RK].{0,1}[VIL][^P][FW]	RAVVF	9.000000000036756e-06	0.21428571428571427	3
P63010	AP2B1	700	937	Alpha_adaptinC2/B2-adapt-app_C	P0C6X0	NSP15	Bovine coronavirus (strain Quebec)	DVIFSQFDSLRVSSNQ	6602	6617	1	replicated	3	15.666666666666666	24	0	[DE].{1,2}F[^P][^P][FL][^P][^P][^P]R	DVIFSQFDSLR		0.6714285714285714	7
P63104	YWHAZ	1	245	2014-03-03	P03416	N	Murine coronavirus (strain A59)	TPEDRSLLAQILDDGV	428	443	2	overlapped|highcount	1	16.0	16	1				0.8	2
P63104	YWHAZ	1	245	2014-03-03	Q02915	N	Rat coronavirus (strain 681)	TPEDRSLLAQILDDGV	429	444	2	overlapped|highcount	1	16.0	16	1				0.8	2
Q13257	MAD2L1	1	205	HORMA	Q98VG9	NSP3	Feline coronavirus (strain FIPV WSU-79/1146)	GETVSVVDVEDFVEQV	1030	1045	2	replicated|overlapped	2	13.333333333333334	38	1				1.0	1
Q13257	MAD2L1	1	205	HORMA	Q98VG9	NSP6	Feline coronavirus (strain FIPV WSU-79/1146)	DMTYYESLQVLVENVN	3288	3303	2	replicated|highcount	2	432.6666666666667	1296	0				0.9818456883509834	2
Q13257	MAD2L1	1	205	HORMA	P0C6X4	NSP7	Human coronavirus HKU1 (isolate N5)	AVDTKCLASIDEVSDD	3939	3954	2	replicated|highcount	2	8.333333333333334	14	0				0.8064516129032258	3
Q13257	MAD2L1	1	205	HORMA	K9N638	NSP6	Human coronavirus EMC (isolate United Kingdom/H123990006/2012)	EPTTPISSALIAVANW	3639	3654	2	replicated|overlapped	2	17.333333333333332	50	2				0.8	3
Q13257	MAD2L1	1	205	HORMA	K9N7C7	NSP6	Human coronavirus EMC (isolate United Kingdom/H123990006/2012)	EPTTPISSALIAVANW	3639	3654	2	replicated|overlapped	2	17.333333333333332	50	2				0.8	3
Q13257	MAD2L1	1	205	HORMA	P0C6T5	NSP4	Bat coronavirus HKU5	SDVLFQPPNCSVTSSV	3321	3336	2	replicated|highcount	2	49.0	136	0				0.5653846153846154	4
Q13257	MAD2L1	1	205	HORMA	P0C6W4	NSP4	Bat coronavirus HKU5	SDVLFQPPNCSVTSSV	3321	3336	2	replicated|highcount	2	49.0	136	0				0.5653846153846154	4
Q13283	G3BP1	1	139	NTF2	P59595	N	Human SARS coronavirus	APRITFGGPTDSTDNN	13	28	4	replicated|overlapped|motif|highcount	2	31.333333333333332	75	4			1.0000000000287557e-06	1.0	1	pubmed:888800000041|pubmed:33060197|imex:IM-28441|
Q13283	G3BP1	1	139	NTF2	Q3I5I7	N	Bat coronavirus Rp3/2004	APRITFGGPTDSTDNN	12	27	4	replicated|overlapped|motif|highcount	2	31.333333333333332	75	2			1.0000000000287557e-06	1.0	1
Q13283	G3BP1	1	139	NTF2	P0DTC9	N	Severe acute respiratory syndrome coronavirus 2	APRITFGGPSDSTGSN	12	27	3	replicated|motif|highcount	2	70.66666666666667	201	0			1.0000000000287557e-06	1.0	1	pubmed:unassigned2495|pubmed:888800000082|imex:IM-27901|doi:10.1038/s41586-020-2286-9|pmc:PPR138438|pubmed:32353859|pubmed:33060197|pmc:PPR177217|doi:10.1101/2020.06.17.156455|pubmed:888800000041|imex:IM-28441|pubmed:888800000104|imex:IM-27814|doi:10.1101/2020.03.31.019216|pubmed:32838362|imex:IM-28109|
Q13283	G3BP1	1	139	NTF2	P59595	N	Human SARS coronavirus	SAPRITFGGPTDSTDN	12	27	3	replicated|overlapped|motif	2	8.666666666666666	22	4			1.0000000000287557e-06	1.0	1	pubmed:888800000041|pubmed:33060197|imex:IM-28441|
Q13283	G3BP1	1	139	NTF2	Q3I5I7	N	Bat coronavirus Rp3/2004	SAPRITFGGPTDSTDN	11	26	3	replicated|overlapped|motif	2	8.666666666666666	22	2			1.0000000000287557e-06	1.0	1
Q13283	G3BP1	1	139	NTF2	P0C6U8	NSP3	Human SARS coronavirus	QGLPLEFGASAETVRV	958	973	3	overlapped|motif|highcount	1	442.0	1326	1			4.000000000004e-06	0.7958208955223881	3
Q13283	G3BP1	1	139	NTF2	P0C6X7	NSP3	Human SARS coronavirus	QGLPLEFGASAETVRV	958	973	3	overlapped|motif|highcount	1	442.0	1326	1			4.000000000004e-06	0.7958208955223881	3
Q13283	G3BP1	1	139	NTF2	P0C6U8	NSP3	Human SARS coronavirus	EDDYQGLPLEFGASAE	954	969	2	overlapped|motif	1	1.6666666666666667	5	1			1.999999999946489e-06	1.0	1
Q13283	G3BP1	1	139	NTF2	P0C6X7	NSP3	Human SARS coronavirus	EDDYQGLPLEFGASAE	954	969	2	overlapped|motif	1	1.6666666666666667	5	1			1.999999999946489e-06	1.0	1
Q13283	G3BP1	1	139	NTF2	P59595	N	Human SARS coronavirus	NQRSAPRITFGGPTDS	9	24	2	overlapped|motif	1	3.3333333333333335	10	4			1.0000000000287557e-06	1.0	1	pubmed:888800000041|pubmed:33060197|imex:IM-28441|
Q13283	G3BP1	1	139	NTF2	P59595	N	Human SARS coronavirus	ITFGGPTDSTDNNQNG	16	31	2	overlapped|motif	1	4.666666666666667	14	4			1.0000000000287557e-06	1.0	1	pubmed:888800000041|pubmed:33060197|imex:IM-28441|
Q13283	G3BP1	1	139	NTF2	Q3I5I7	N	Bat coronavirus Rp3/2004	NQRSAPRITFGGPTDS	8	23	2	overlapped|motif	1	3.3333333333333335	10	2			1.0000000000287557e-06	1.0	1
Q13283	G3BP1	1	139	NTF2	P59595	N	Human SARS coronavirus	SNQRSAPRITFGGPTD	8	23	2	overlapped|motif	1	8.333333333333334	25	4			1.0000000000287557e-06	0.9259259259259259	2	pubmed:888800000041|pubmed:33060197|imex:IM-28441|
Q14653	IRF3	175	427	IRF-3	K9N638	NSP3	Human coronavirus EMC (isolate United Kingdom/H123990006/2012)	DTLQETPVVSDTVEVP	1046	1061	2	replicated|highcount	2	48.333333333333336	113	0				0.9863945578231292	2
Q14653	IRF3	175	427	IRF-3	K9N7C7	NSP3	Human coronavirus EMC (isolate United Kingdom/H123990006/2012)	DTLQETPVVSDTVEVP	1046	1061	2	replicated|highcount	2	48.333333333333336	113	0				0.9863945578231292	2
Q14653	IRF3	175	427	IRF-3	P0C6U6	NSP6	Human coronavirus NL63	RLIVFFSPESVFSVFG	3421	3436	2	replicated|highcount	2	194.33333333333334	575	0				0.9749163879598662	3
Q14653	IRF3	175	427	IRF-3	P0C6X5	NSP6	Human coronavirus NL63	RLIVFFSPESVFSVFG	3421	3436	2	replicated|highcount	2	194.33333333333334	575	0				0.9749163879598662	3
Q14653	IRF3	175	427	IRF-3	P0C6U2	NSP8	Human coronavirus 229E	SVQKKINRMAEQAAAA	3683	3698	2	replicated|highcount	2	118.0	342	0				0.7695652173913043	3
Q14653	IRF3	175	427	IRF-3	P0C6X1	NSP8	Human coronavirus 229E	SVQKKINRMAEQAAAA	3683	3698	2	replicated|highcount	2	118.0	342	0				0.7695652173913043	3
Q14653	IRF3	175	427	IRF-3	P04134	N	Porcine transmissible gastroenteritis coronavirus (strain Purdue)	AALKKLGVDTEKQQQR	196	211	2	replicated|highcount	2	13.333333333333334	38	0				0.7017543859649122	4
Q14653	IRF3	175	427	IRF-3	P0C6T5	NSP3	Bat coronavirus HKU5	QLDTLVAEIDVSEPAD	1006	1021	2	replicated|highcount	2	28.0	81	0				0.25846153846153846	8
Q14653	IRF3	175	427	IRF-3	P0C6W4	NSP3	Bat coronavirus HKU5	QLDTLVAEIDVSEPAD	1006	1021	2	replicated|highcount	2	28.0	81	0				0.25846153846153846	8
Q14974	KPNB1	1	485	IBN_N/Arm	P0C6V0	NSP1	Murine coronavirus (strain A59)	GLGFKWAPEFPWMLPN	8	23	2	replicated|highcount	3	389.0	1156	0				0.9948849104859335	3
Q14974	KPNB1	1	485	IBN_N/Arm	P0C6X9	NSP1	Murine coronavirus (strain A59)	GLGFKWAPEFPWMLPN	8	23	2	replicated|highcount	3	389.0	1156	0				0.9948849104859335	3
Q15811	ITSN1	740	806	SH3_9	A3EXG7	NSP3	Bat coronavirus HKU9	QRVKQPYLSMLFHILF	48	63	1	highcount	1	69.66666666666667	209	0	[PV]..P	VKQP		0.6049723756906077	5
Q15811	ITSN1	1074	1138	SH3_2	P0C6T5	NSP3	Bat coronavirus HKU5	QLDTLVAEIDVSEPAD	1006	1021	1	overlapped	1	16.333333333333332	49	1	[PV]..P	VSEP		0.3569230769230769	8
Q15811	ITSN1	1074	1138	SH3_2	P0C6W4	NSP3	Bat coronavirus HKU5	QLDTLVAEIDVSEPAD	1006	1021	1	overlapped	1	16.333333333333332	49	1	[PV]..P	VSEP		0.3569230769230769	8
Q6ZUM4	ARHGAP27	244	282	WW_1	P0C6T5	NSP3	Bat coronavirus HKU5	ISEDVHTATHSKGLVA	1114	1129	2	replicated|overlapped	3	6.0	11	1			0.017299999999999982	0.9448818897637795	4
Q6ZUM4	ARHGAP27	244	282	WW_1	P0C6W4	NSP3	Bat coronavirus HKU5	ISEDVHTATHSKGLVA	1114	1129	2	replicated|overlapped	3	6.0	11	1			0.017299999999999982	0.9448818897637795	4
Q6ZUM4	ARHGAP27	244	282	WW_1	P0C6T5	NSP3	Bat coronavirus HKU5	LVAEIDVSEPADDVAE	1010	1025	2	replicated|overlapped	2	13.666666666666666	21	1			0.011099999999999999	0.9152445961319682	6
Q6ZUM4	ARHGAP27	244	282	WW_1	P0C6W4	NSP3	Bat coronavirus HKU5	LVAEIDVSEPADDVAE	1010	1025	2	replicated|overlapped	2	13.666666666666666	21	1			0.011099999999999999	0.9152445961319682	6
Q6ZUM4	ARHGAP27	244	282	WW_1	P24413	S	Porcine respiratory coronavirus (strain RM4)	ALRHLTVQLQNNFQAI	889	904	2	replicated|overlapped	2	2.0	4	1			0.017299999999999982	0.5625	4
Q6ZVM7	TOM1L2	1	153	VHS	P0C6U2	NSP4	Human coronavirus 229E	DILYTPPTVSYGSTLQ	2950	2965	2	replicated|highcount	2	88.5	173	0				0.5014164305949008	5
Q6ZVM7	TOM1L2	1	153	VHS	P0C6X1	NSP4	Human coronavirus 229E	DILYTPPTVSYGSTLQ	2950	2965	2	replicated|highcount	2	88.5	173	0				0.5014164305949008	5
Q86V81	ALYREF	78	183	RRM	P15423	S	Human coronavirus 229E	NVTTAETTDFCTVALA	220	235	2	overlapped|highcount	1	94.0	282	1				0.5826446280991735	7
Q92793	CREBBP	2062	2109	Creb_binding	P0C6V2	NSP7	Porcine transmissible gastroenteritis coronavirus (strain Purdue)	LSELIESYFENTTILQ	3542	3557	2	overlapped|highcount	1	709.3333333333334	2128	1				0.9976558837318331	2
Q92793	CREBBP	2062	2109	Creb_binding	P0C6Y5	NSP7	Porcine transmissible gastroenteritis coronavirus (strain Purdue)	LSELIESYFENTTILQ	3542	3557	2	overlapped|highcount	1	709.3333333333334	2128	1				0.9976558837318331	2
Q92793	CREBBP	2062	2109	Creb_binding	Q3I5I9	NSP7b	Bat coronavirus Rp3/2004	MNELTLIDFYLCFLAF	1	16	2	replicated|highcount	2	1427.0	4183	0				0.5696606786427145	7
Q92793	CREBBP	2062	2109	Creb_binding	P0C6V0	NSP3	Murine coronavirus (strain A59)	QLLTTWLPEFFMLETM	2421	2436	2	overlapped|highcount	1	193.66666666666666	581	1				0.4448698315467075	10
Q92793	CREBBP	2062	2109	Creb_binding	P0C6X9	NSP3	Murine coronavirus (strain A59)	QLLTTWLPEFFMLETM	2421	2436	2	overlapped|highcount	1	193.66666666666666	581	1				0.4448698315467075	10
Q93009	USP7	53	206	MATH	P0C6T5	NSP3	Bat coronavirus HKU5	NATVISEDVHTATHSK	1110	1125	3	replicated|overlapped|highcount	3	61.333333333333336	84	3	[PA][^P][^FYWIL]S[^P]	ATHSK		1.0	1
Q93009	USP7	53	206	MATH	P0C6W4	NSP3	Bat coronavirus HKU5	NATVISEDVHTATHSK	1110	1125	3	replicated|overlapped|highcount	3	61.333333333333336	84	3	[PA][^P][^FYWIL]S[^P]	ATHSK		1.0	1
Q93009	USP7	53	206	MATH	P26021	M	Turkey enteric coronavirus	MSSVTTPAPVYTWTAD	1	16	3	replicated|overlapped|highcount	3	65.66666666666667	120	1				1.0	1
Q93009	USP7	53	206	MATH	P69705	M	Bovine coronavirus (strain Quebec)	MSSVTTPAPVYTWTAD	1	16	3	replicated|overlapped|highcount	3	65.66666666666667	120	1				1.0	1
Q93009	USP7	53	206	MATH	K9N4V7	N	Human coronavirus EMC (isolate United Kingdom/H123990006/2012)	PGPSGIGAVGGDLLYL	201	216	3	replicated|overlapped|highcount	3	370.0	556	1	[PA][^P][^FYWIL]S[^P]	PGPSG		0.9928443649373881	3
Q93009	USP7	53	206	MATH	P0C6V0	NSP3	Murine coronavirus (strain A59)	VVTEVRQEPSVSAADV	2108	2123	3	replicated|overlapped|highcount	3	187.66666666666666	431	2	[PA][^P][^FYWIL]S[^P]	PSVSA		0.9911971830985915	2
Q93009	USP7	53	206	MATH	P0C6X9	NSP3	Murine coronavirus (strain A59)	VVTEVRQEPSVSAADV	2108	2123	3	replicated|overlapped|highcount	3	187.66666666666666	431	2	[PA][^P][^FYWIL]S[^P]	PSVSA		0.9911971830985915	2
Q93009	USP7	53	206	MATH	K9N643	ORF4b	Human coronavirus EMC (isolate United Kingdom/H123990006/2012)	MEESLMDVPSTSGTQV	1	16	3	replicated|overlapped|highcount	3	106.33333333333333	154	2	[PA][^P][^FYWIL]S[^P]	PSTSG		0.9906832298136646	2	pubmed:33060197|imex:IM-28441|
Q93009	USP7	53	206	MATH	P0C6T6	NSP3	Bat coronavirus HKU9	QSSVQHVPAIDWAEAV	1103	1118	3	replicated|overlapped|highcount	3	79.33333333333333	107	3				0.9834710743801653	2
Q93009	USP7	53	206	MATH	P0C6W5	NSP3	Bat coronavirus HKU9	QSSVQHVPAIDWAEAV	1103	1118	3	replicated|overlapped|highcount	3	79.33333333333333	107	3				0.9834710743801653	2
Q93009	USP7	53	206	MATH	P0C6U8	NSP4	Human SARS coronavirus	SNSGADVLYQPPQTSI	3219	3234	3	replicated|overlapped|highcount	3	127.66666666666667	182	3	[PA][^P][^FYWIL]S[^P]	PQTSI		0.979539641943734	2
Q93009	USP7	53	206	MATH	P0C6W6	NSP4	Bat coronavirus Rp3/2004	SNSGADVLYQPPQTSI	3217	3232	3	replicated|overlapped|highcount	3	127.66666666666667	182	3	[PA][^P][^FYWIL]S[^P]	PQTSI		0.979539641943734	2
Q93009	USP7	53	206	MATH	P0C6X7	NSP4	Human SARS coronavirus	SNSGADVLYQPPQTSI	3219	3234	3	replicated|overlapped|highcount	3	127.66666666666667	182	3	[PA][^P][^FYWIL]S[^P]	PQTSI		0.979539641943734	2	pubmed:19640993|
Q93009	USP7	53	206	MATH	P0C6V2	NSP3	Porcine transmissible gastroenteritis coronavirus (strain Purdue)	GAEGTSSQEEVETVEV	1019	1034	3	replicated|overlapped|highcount	3	105.0	169	1				0.9545454545454546	2
Q93009	USP7	53	206	MATH	P0C6Y5	NSP3	Porcine transmissible gastroenteritis coronavirus (strain Purdue)	GAEGTSSQEEVETVEV	1019	1034	3	replicated|overlapped|highcount	3	105.0	169	1				0.9545454545454546	2
Q93009	USP7	53	206	MATH	P15130	N	Human coronavirus 229E	ELVPSTAAMLFDSHIV	294	309	3	replicated|overlapped|highcount	3	45.666666666666664	57	3				0.9448275862068966	4
Q93009	USP7	53	206	MATH	P0C6T5	NSP3	Bat coronavirus HKU5	ATSSNATVISEDVHTA	1106	1121	3	replicated|overlapped|highcount	3	268.0	584	3	[PA][^P][^FYWIL]S[^P]	ATSSN		0.9262672811059908	7
Q93009	USP7	53	206	MATH	P0C6W4	NSP3	Bat coronavirus HKU5	ATSSNATVISEDVHTA	1106	1121	3	replicated|overlapped|highcount	3	268.0	584	3	[PA][^P][^FYWIL]S[^P]	ATSSN		0.9262672811059908	7
Q93009	USP7	53	206	MATH	A3EXD4	NSP3d	Bat coronavirus HKU5	ETHGGEPSSPNHVIAC	16	31	3	replicated|overlapped|highcount	3	271.6666666666667	368	1				0.9106145251396648	10
Q93009	USP7	53	206	MATH	Q9IKC7	M	Rat coronavirus (strain 681)	MSSTTPAPQTVYQWTA	1	16	3	replicated|overlapped|highcount	3	93.66666666666667	123	1				0.9064516129032258	6
Q93009	USP7	53	206	MATH	K9N796	ORF3	Human coronavirus EMC (isolate United Kingdom/H123990006/2012)	TGTQSVSVDRESTSTH	68	83	3	replicated|overlapped|highcount	3	64.0	92	1				0.8384279475982532	4
Q93009	USP7	53	206	MATH	P0C6U8	NSP1	Human SARS coronavirus	HGSGALRELTRELNGG	165	180	3	replicated|overlapped|highcount	3	43.333333333333336	75	1				0.7065217391304348	8
Q93009	USP7	53	206	MATH	P0C6X7	NSP1	Human SARS coronavirus	HGSGALRELTRELNGG	165	180	3	replicated|overlapped|highcount	3	43.333333333333336	75	1				0.7065217391304348	8	pubmed:19640993|
Q93009	USP7	53	206	MATH	P0C6U2	NSP4	Human coronavirus 229E	DILYTPPTVSYGSTLQ	2950	2965	3	replicated|overlapped|highcount	3	56.333333333333336	128	2	[PA][^P][^FYWIL]S[^P]	PTVSY		0.47875354107648727	5
Q93009	USP7	53	206	MATH	P0C6X1	NSP4	Human coronavirus 229E	DILYTPPTVSYGSTLQ	2950	2965	3	replicated|overlapped|highcount	3	56.333333333333336	128	2	[PA][^P][^FYWIL]S[^P]	PTVSY		0.47875354107648727	5
Q93009	USP7	53	206	MATH	K9N643	ORF4b	Human coronavirus EMC (isolate United Kingdom/H123990006/2012)	SLMDVPSTSGTQVYSR	4	19	3	replicated|overlapped|highcount	3	222.0	270	2	[PA][^P][^FYWIL]S[^P]	PSTSG		0.3110695936478281	5	pubmed:33060197|imex:IM-28441|
Q93009	USP7	53	206	MATH	A3EXD3	ORF4b	Bat coronavirus HKU5	DLDCVIAQPSSTIVMM	8	23	2	replicated|overlapped	2	5.0	11	2	[PA][^P][^FYWIL]S[^P]	AQPSS		1.0	1
Q93009	USP7	53	206	MATH	P0C6T5	NSP3	Bat coronavirus HKU5	EVESCEAEVSSSIPLH	1050	1065	2	replicated|overlapped	3	2.3333333333333335	3	2	[PA][^P][^FYWIL]S[^P]	AEVSS		1.0	1
Q93009	USP7	53	206	MATH	P0C6T5	NSP3	Bat coronavirus HKU5	TQDDATSSNATVISED	1102	1117	2	replicated|overlapped	3	15.333333333333334	17	3	[PA][^P][^FYWIL]S[^P]	ATSSN		1.0	1
Q93009	USP7	53	206	MATH	P0C6T5	NSP9	Bat coronavirus HKU5	ASSAVTLQNNEIRPSG	4211	4226	2	replicated|overlapped	3	8.666666666666666	13	1				1.0	1
Q93009	USP7	53	206	MATH	P0C6U2	NSP4	Human coronavirus 229E	RDHNDILYTPPTVSYG	2946	2961	2	replicated|overlapped	3	9.333333333333334	13	2	[PA][^P][^FYWIL]S[^P]	PTVSY		1.0	1
Q93009	USP7	53	206	MATH	P0C6U8	NSP4	Human SARS coronavirus	VLYQPPQTSITSAVLQ	3225	3240	2	replicated|overlapped	3	5.333333333333333	7	3	[PA][^P][^FYWIL]S[^P]	PQTSI		1.0	1
Q93009	USP7	53	206	MATH	P0C6U8	NSP4	Human SARS coronavirus	QPPQTSITSAVLQSGF	3228	3243	2	replicated|overlapped	2	2.3333333333333335	5	3	[PA][^P][^FYWIL]S[^P]	PQTSI		1.0	1
Q93009	USP7	53	206	MATH	P0C6V2	NSP4	Porcine transmissible gastroenteritis coronavirus (strain Purdue)	TNMCYDHTGNAVSKDS	2518	2533	2	replicated|overlapped	2	2.3333333333333335	5	1				1.0	1
Q93009	USP7	53	206	MATH	P0C6W4	NSP3	Bat coronavirus HKU5	EVESCEAEVSSSIPLH	1050	1065	2	replicated|overlapped	3	2.3333333333333335	3	2	[PA][^P][^FYWIL]S[^P]	AEVSS		1.0	1
Q93009	USP7	53	206	MATH	P0C6W4	NSP3	Bat coronavirus HKU5	TQDDATSSNATVISED	1102	1117	2	replicated|overlapped	3	15.333333333333334	17	3	[PA][^P][^FYWIL]S[^P]	ATSSN		1.0	1
Q93009	USP7	53	206	MATH	P0C6W4	NSP9	Bat coronavirus HKU5	ASSAVTLQNNEIRPSG	4211	4226	2	replicated|overlapped	3	8.666666666666666	13	1				1.0	1
Q93009	USP7	53	206	MATH	P0C6W6	NSP4	Bat coronavirus Rp3/2004	VLYQPPQTSITSAVLQ	3223	3238	2	replicated|overlapped	3	5.333333333333333	7	3	[PA][^P][^FYWIL]S[^P]	PQTSI		1.0	1
Q93009	USP7	53	206	MATH	P0C6W6	NSP4	Bat coronavirus Rp3/2004	QPPQTSITSAVLQSGF	3226	3241	2	replicated|overlapped	2	2.3333333333333335	5	3	[PA][^P][^FYWIL]S[^P]	PQTSI		1.0	1
Q93009	USP7	53	206	MATH	P0C6X0	NSP4	Bovine coronavirus (strain Quebec)	GSDVLYQPPTASVSTS	3228	3243	2	replicated|overlapped	3	12.0	14	1	[PA][^P][^FYWIL]S[^P]	PTASV		1.0	1
Q93009	USP7	53	206	MATH	P0C6X1	NSP4	Human coronavirus 229E	RDHNDILYTPPTVSYG	2946	2961	2	replicated|overlapped	3	9.333333333333334	13	2	[PA][^P][^FYWIL]S[^P]	PTVSY		1.0	1
Q93009	USP7	53	206	MATH	P0C6X7	NSP4	Human SARS coronavirus	VLYQPPQTSITSAVLQ	3225	3240	2	replicated|overlapped	3	5.333333333333333	7	3	[PA][^P][^FYWIL]S[^P]	PQTSI		1.0	1	pubmed:19640993|
Q93009	USP7	53	206	MATH	P0C6X7	NSP4	Human SARS coronavirus	QPPQTSITSAVLQSGF	3228	3243	2	replicated|overlapped	2	2.3333333333333335	5	3	[PA][^P][^FYWIL]S[^P]	PQTSI		1.0	1	pubmed:19640993|
Q93009	USP7	53	206	MATH	P0C6Y5	NSP4	Porcine transmissible gastroenteritis coronavirus (strain Purdue)	TNMCYDHTGNAVSKDS	2518	2533	2	replicated|overlapped	2	2.3333333333333335	5	1				1.0	1
Q93009	USP7	53	206	MATH	P0DTC1	NSP4	Severe acute respiratory syndrome coronavirus 2	VLYQPPQTSITSAVLQ	3248	3263	2	replicated|overlapped	3	5.333333333333333	7	1	[PA][^P][^FYWIL]S[^P]	PQTSI		1.0	1
Q93009	USP7	53	206	MATH	P0DTC1	NSP4	Severe acute respiratory syndrome coronavirus 2	QPPQTSITSAVLQSGF	3251	3266	2	replicated|overlapped	2	2.3333333333333335	5	1	[PA][^P][^FYWIL]S[^P]	PQTSI		1.0	1
Q93009	USP7	53	206	MATH	P0DTC9	N	Severe acute respiratory syndrome coronavirus 2	SKQLQQSMSSADSTQA	404	419	2	replicated|overlapped	2	6.333333333333333	10	1				1.0	1
Q93009	USP7	53	206	MATH	P0DTD1	NSP4	Severe acute respiratory syndrome coronavirus 2	VLYQPPQTSITSAVLQ	3248	3263	2	replicated|overlapped	3	5.333333333333333	7	1	[PA][^P][^FYWIL]S[^P]	PQTSI		1.0	1	pubmed:888800000082|
Q93009	USP7	53	206	MATH	P0DTD1	NSP4	Severe acute respiratory syndrome coronavirus 2	QPPQTSITSAVLQSGF	3251	3266	2	replicated|overlapped	2	2.3333333333333335	5	1	[PA][^P][^FYWIL]S[^P]	PQTSI		1.0	1	pubmed:888800000082|
Q93009	USP7	53	206	MATH	P15130	N	Human coronavirus 229E	AKGYPQFAELVPSTAA	286	301	2	replicated|overlapped	3	11.666666666666666	25	3				1.0	1
Q93009	USP7	53	206	MATH	P19738	NSP2a	Murine coronavirus (strain A59)	TVAQFDEERETKGMQF	128	143	2	replicated|overlapped	2	4.666666666666667	8	1				1.0	1
Q93009	USP7	53	206	MATH	P59595	N	Human SARS coronavirus	GNSPARMASGGGETAL	205	220	2	replicated|overlapped	2	17.666666666666668	51	2				1.0	1
Q93009	USP7	53	206	MATH	P59595	N	Human SARS coronavirus	QLQNSMSGASADSTQA	407	422	2	replicated|overlapped	2	1.6666666666666667	3	1				1.0	1
Q93009	USP7	53	206	MATH	Q3I5I7	N	Bat coronavirus Rp3/2004	GNSPARMASGGGETAL	204	219	2	replicated|overlapped	2	17.666666666666668	51	2				1.0	1
Q93009	USP7	53	206	MATH	Q3I5I7	N	Bat coronavirus Rp3/2004	QLQNSMSGASADSTQA	406	421	2	replicated|overlapped	2	1.6666666666666667	3	1				1.0	1
Q93009	USP7	53	206	MATH	Q6Q1R8	N	Human coronavirus NL63	IKEMQSQSSHVAQNTV	335	350	2	replicated|overlapped	2	2.3333333333333335	4	2				1.0	1
Q93009	USP7	53	206	MATH	Q6Q1S2	S	Human coronavirus NL63	NVSATNIQNLLYCDSP	426	441	2	replicated|overlapped	2	3.3333333333333335	6	1				1.0	1
Q93009	USP7	53	206	MATH	P0C5A8	NSP4	Murine coronavirus (strain A59)	YTTSTPVTPSATTLDG	56	71	2	replicated|overlapped	3	40.666666666666664	70	3				1.0	1
Q93009	USP7	53	206	MATH	P0C6T6	NSP8	Bat coronavirus HKU9	VVTAQRQQATSPVKLQ	3967	3982	2	replicated|overlapped	2	1.6666666666666667	3	1				1.0	1
Q93009	USP7	53	206	MATH	P0C6W5	NSP8	Bat coronavirus HKU9	VVTAQRQQATSPVKLQ	3967	3982	2	replicated|overlapped	2	1.6666666666666667	3	1				1.0	1
Q93009	USP7	53	206	MATH	P0C6T6	NSP3	Bat coronavirus HKU9	VPGPQSSVQHVPAIDW	1099	1114	2	replicated|overlapped	3	31.333333333333332	67	3	[PA][^P][^FYWIL]S[^P]	PQSSV		0.9791666666666666	2
Q93009	USP7	53	206	MATH	P0C6W5	NSP3	Bat coronavirus HKU9	VPGPQSSVQHVPAIDW	1099	1114	2	replicated|overlapped	3	31.333333333333332	67	3	[PA][^P][^FYWIL]S[^P]	PQSSV		0.9791666666666666	2
Q93009	USP7	53	206	MATH	P0C6U8	NSP4	Human SARS coronavirus	ADVLYQPPQTSITSAV	3223	3238	2	replicated|overlapped	3	28.333333333333332	35	3	[PA][^P][^FYWIL]S[^P]	PQTSI		0.9770114942528736	2
Q93009	USP7	53	206	MATH	P0C6W6	NSP4	Bat coronavirus Rp3/2004	ADVLYQPPQTSITSAV	3221	3236	2	replicated|overlapped	3	28.333333333333332	35	3	[PA][^P][^FYWIL]S[^P]	PQTSI		0.9770114942528736	2
Q93009	USP7	53	206	MATH	P0C6X7	NSP4	Human SARS coronavirus	ADVLYQPPQTSITSAV	3223	3238	2	replicated|overlapped	3	28.333333333333332	35	3	[PA][^P][^FYWIL]S[^P]	PQTSI		0.9770114942528736	2	pubmed:19640993|
Q93009	USP7	53	206	MATH	P03415	M	Murine coronavirus (strain A59)	MSSTTQAPEPVYQWTA	1	16	2	replicated|overlapped	3	39.666666666666664	52	1				0.967479674796748	2
Q93009	USP7	53	206	MATH	A3EXG7	NSP3	Bat coronavirus HKU9	LRPSYATVSPSVDEPT	11	26	2	replicated|overlapped	3	10.0	16	1				0.9375	2
Q93009	USP7	53	206	MATH	P15130	N	Human coronavirus 229E	STAAMLFDSHIVSKES	298	313	2	replicated|overlapped	3	8.0	11	3				0.9230769230769231	2
Q93009	USP7	53	206	MATH	Q6Q1R8	N	Human coronavirus NL63	QSQSSHVAQNTVLNAS	339	354	2	replicated|overlapped	2	15.333333333333334	34	2				0.9019607843137255	2
Q93009	USP7	53	206	MATH	P0DTC1	NSP3	Severe acute respiratory syndrome coronavirus 2	ETSNSFDVLKSEDAQG	2020	2035	2	replicated|overlapped	3	39.0	57	1				0.8931297709923665	2
Q93009	USP7	53	206	MATH	P0DTD1	NSP3	Severe acute respiratory syndrome coronavirus 2	ETSNSFDVLKSEDAQG	2020	2035	2	replicated|overlapped	3	39.0	57	1				0.8931297709923665	2	pubmed:888800000082|
Q93009	USP7	53	206	MATH	P0DTC1	NSP1	Severe acute respiratory syndrome coronavirus 2	HSSGVTRELMRELNGG	165	180	2	replicated|overlapped	3	10.333333333333334	17	1				0.8611111111111112	2
Q93009	USP7	53	206	MATH	P0DTD1	NSP1	Severe acute respiratory syndrome coronavirus 2	HSSGVTRELMRELNGG	165	180	2	replicated|overlapped	3	10.333333333333334	17	1				0.8611111111111112	2	pubmed:888800000082|
Q93009	USP7	53	206	MATH	P0C5A8	NSP4	Murine coronavirus (strain A59)	ATVSYTTSTPVTPSAT	52	67	2	replicated|overlapped	3	30.0	36	3	[PA][^P][^FYWIL]S[^P]	ATVSY		0.8571428571428571	4
Q93009	USP7	53	206	MATH	P15130	N	Human coronavirus 229E	PQFAELVPSTAAMLFD	290	305	2	replicated|overlapped	3	3.6666666666666665	6	3				0.8461538461538461	2
Q93009	USP7	53	206	MATH	P0C5A8	NSP4	Murine coronavirus (strain A59)	TGKPATVSYTTSTPVT	48	63	2	replicated|overlapped	3	3.0	5	3	[PA][^P][^FYWIL]S[^P]	ATVSY		0.8181818181818182	2
Q93009	USP7	53	206	MATH	P26021	M	Turkey enteric coronavirus	VTTPAPVYTWTADEAI	4	19	2	replicated|overlapped	2	4.666666666666667	10	1				0.7777777777777778	2
Q93009	USP7	53	206	MATH	P69705	M	Bovine coronavirus (strain Quebec)	VTTPAPVYTWTADEAI	4	19	2	replicated|overlapped	2	4.666666666666667	10	1				0.7777777777777778	2
Q93009	USP7	53	206	MATH	P0C6T5	NSP3	Bat coronavirus HKU5	NSWAAAVEAVIPMEDV	990	1005	2	replicated|overlapped	3	14.333333333333334	19	1				0.6935483870967742	4
Q93009	USP7	53	206	MATH	P0C6W4	NSP3	Bat coronavirus HKU5	NSWAAAVEAVIPMEDV	990	1005	2	replicated|overlapped	3	14.333333333333334	19	1				0.6935483870967742	4
Q93009	USP7	53	206	MATH	P0C6V2	NSP4	Porcine transmissible gastroenteritis coronavirus (strain Purdue)	VNRTDMLYTPPTVSVN	2859	2874	2	replicated|overlapped	3	15.0	20	1	[PA][^P][^FYWIL]S[^P]	PTVSV		0.6818181818181818	5
Q93009	USP7	53	206	MATH	P0C6Y5	NSP4	Porcine transmissible gastroenteritis coronavirus (strain Purdue)	VNRTDMLYTPPTVSVN	2859	2874	2	replicated|overlapped	3	15.0	20	1	[PA][^P][^FYWIL]S[^P]	PTVSV		0.6818181818181818	5
Q93009	USP7	53	206	MATH	P0C6T6	NSP4	Bat coronavirus HKU9	TIYQPPRCSVASAALQ	3088	3103	2	replicated|highcount	3	39.666666666666664	47	0	[PA][^P][^FYWIL]S[^P]	PRCSV		0.664804469273743	3
Q93009	USP7	53	206	MATH	P0C6W5	NSP4	Bat coronavirus HKU9	TIYQPPRCSVASAALQ	3088	3103	2	replicated|highcount	3	39.666666666666664	47	0	[PA][^P][^FYWIL]S[^P]	PRCSV		0.664804469273743	3
Q93009	USP7	53	206	MATH	P19738	NSP2a	Murine coronavirus (strain A59)	DAGLELVKIGSSKIDG	159	174	2	replicated|overlapped	2	1.6666666666666667	3	2				0.625	2
Q93009	USP7	53	206	MATH	P0C6V0	NSP3	Murine coronavirus (strain A59)	VTEVRQEPSVSAADVK	2109	2124	2	replicated|overlapped	3	18.333333333333332	24	2	[PA][^P][^FYWIL]S[^P]	PSVSA		0.5555555555555556	2
Q93009	USP7	53	206	MATH	P0C6X9	NSP3	Murine coronavirus (strain A59)	VTEVRQEPSVSAADVK	2109	2124	2	replicated|overlapped	3	18.333333333333332	24	2	[PA][^P][^FYWIL]S[^P]	PSVSA		0.5555555555555556	2
Q93009	USP7	53	206	MATH	P0C6T5	NSP3	Bat coronavirus HKU5	ANAAEVESCEAEVSSS	1046	1061	2	replicated|overlapped	2	2.3333333333333335	5	2	[PA][^P][^FYWIL]S[^P]	AEVSS		0.5384615384615384	3
Q93009	USP7	53	206	MATH	P0C6W4	NSP3	Bat coronavirus HKU5	ANAAEVESCEAEVSSS	1046	1061	2	replicated|overlapped	2	2.3333333333333335	5	2	[PA][^P][^FYWIL]S[^P]	AEVSS		0.5384615384615384	3
Q93009	USP7	53	206	MATH	P0C6T5	NSP10	Bat coronavirus HKU5	AGSNTEFAINSSVLSA	4329	4344	2	replicated|overlapped	3	34.666666666666664	69	1	[PA][^P][^FYWIL]S[^P]	AINSS		0.5306122448979592	9
Q93009	USP7	53	206	MATH	P0C6W4	NSP10	Bat coronavirus HKU5	AGSNTEFAINSSVLSA	4329	4344	2	replicated|overlapped	3	34.666666666666664	69	1	[PA][^P][^FYWIL]S[^P]	AINSS		0.5306122448979592	9
Q93009	USP7	53	206	MATH	Q98VG9	NSP4	Feline coronavirus (strain FIPV WSU-79/1146)	VSRNDMLYTPPTVSVN	2884	2899	2	replicated|overlapped	3	4.333333333333333	5	1	[PA][^P][^FYWIL]S[^P]	PTVSV		0.52	2
Q93009	USP7	53	206	MATH	Q7TFA0	ORF8a	Human SARS coronavirus	ASNKPHVLEDPCKVQH	24	39	2	replicated|overlapped	3	17.333333333333332	26	2				0.48148148148148145	5
Q93009	USP7	53	206	MATH	P0C6U2	NSP4	Human coronavirus 229E	TPPTVSYGSTLQAGLR	2954	2969	2	replicated|overlapped	3	7.666666666666667	11	2	[PA][^P][^FYWIL]S[^P]	PTVSY		0.4791666666666667	5
Q93009	USP7	53	206	MATH	P0C6X1	NSP4	Human coronavirus 229E	TPPTVSYGSTLQAGLR	2954	2969	2	replicated|overlapped	3	7.666666666666667	11	2	[PA][^P][^FYWIL]S[^P]	PTVSY		0.4791666666666667	5
Q93009	USP7	53	206	MATH	A3EXD6	M	Bat coronavirus HKU5	SNVTLSNDEVLRLVKD	4	19	2	replicated|overlapped	3	5.333333333333333	9	1				0.45714285714285713	6
Q93009	USP7	53	206	MATH	A3EXD7	N	Bat coronavirus HKU5	RAVVFANDNETPTNSQ	8	23	2	replicated|overlapped	3	16.333333333333332	19	1	[PA][^P][^FYWIL]S[^P]	PTNSQ		0.4537037037037037	3
Q93009	USP7	53	206	MATH	P0C6T5	NSP8	Bat coronavirus HKU5	LVLECTRAASSAVTLQ	4203	4218	2	replicated|overlapped	3	6.0	8	1	[PA][^P][^FYWIL]S[^P]	AASSA		0.4090909090909091	2
Q93009	USP7	53	206	MATH	P0C6W4	NSP8	Bat coronavirus HKU5	LVLECTRAASSAVTLQ	4203	4218	2	replicated|overlapped	3	6.0	8	1	[PA][^P][^FYWIL]S[^P]	AASSA		0.4090909090909091	2
Q93009	USP7	53	206	MATH	A3EXD7	N	Bat coronavirus HKU5	PHGVGDVVGAGTLSVL	200	215	2	replicated|overlapped	2	6.333333333333333	12	1				0.3877551020408163	6
Q93009	USP7	53	206	MATH	A3EXG7	NSP3	Bat coronavirus HKU9	RDALRPSYATVSPSVD	8	23	2	replicated|overlapped	3	6.333333333333333	8	1				0.36538461538461536	6
Q93009	USP7	53	206	MATH	A3EXD7	N	Bat coronavirus HKU5	SSRNASPAPHGVGDVV	192	207	2	replicated|overlapped	2	3.3333333333333335	5	1				0.35714285714285715	5
Q93009	USP7	53	206	MATH	P15423	S	Human coronavirus 229E	FVNTTIGNETTSAFVG	169	184	2	replicated|overlapped	2	3.3333333333333335	6	2				0.3448275862068966	8
Q93009	USP7	53	206	MATH	P0C6X9	NSP14	Murine coronavirus (strain A59)	CVYMEGMESKQVDYVP	6428	6443	2	replicated|overlapped	2	5.0	10	2				0.32608695652173914	7
Q93009	USP7	53	206	MATH	Q6Q1S2	S	Human coronavirus NL63	SDVNCNGYQHNSVVDV	280	295	2	replicated|overlapped	3	29.333333333333332	77	1				0.3188405797101449	10
Q93009	USP7	53	206	MATH	Q6Q1S2	S	Human coronavirus NL63	CNGYQHNSVVDVMRYN	284	299	2	replicated|overlapped	3	3.0	5	1				0.3	3
Q93009	USP7	53	206	MATH	P0C6T5	NSP3	Bat coronavirus HKU5	AVIPMEDVQLDTLVAE	998	1013	2	replicated|overlapped	2	1.3333333333333333	2	1				0.2857142857142857	4
Q93009	USP7	53	206	MATH	P0C6W4	NSP3	Bat coronavirus HKU5	AVIPMEDVQLDTLVAE	998	1013	2	replicated|overlapped	2	1.3333333333333333	2	1				0.2857142857142857	4
Q93009	USP7	53	206	MATH	P0C6T5	NSP3	Bat coronavirus HKU5	VHTATHSKGLVAVPEV	1118	1133	2	replicated|overlapped	2	5.333333333333333	12	3	[PA][^P][^FYWIL]S[^P]	ATHSK		0.2807017543859649	4
Q93009	USP7	53	206	MATH	P0C6W4	NSP3	Bat coronavirus HKU5	VHTATHSKGLVAVPEV	1118	1133	2	replicated|overlapped	2	5.333333333333333	12	3	[PA][^P][^FYWIL]S[^P]	ATHSK		0.2807017543859649	4
Q93009	USP7	53	206	MATH	Q9DQX6	N	Equine coronavirus (isolate NC99)	GVTSDMADQIASLVLA	226	241	2	replicated|overlapped	2	3.3333333333333335	5	1				0.2631578947368421	4
Q93009	USP7	53	206	MATH	P24413	S	Porcine respiratory coronavirus (strain RM4)	DVVNTQGQALRHLTVQ	881	896	2	replicated|overlapped	2	2.3333333333333335	5	1				0.2413793103448276	2
Q93009	USP7	53	206	MATH	A3EXD3	ORF4b	Bat coronavirus HKU5	SMDLDLDCVIAQPSST	4	19	1	overlapped	1	1.0	3	2	[PA][^P][^FYWIL]S[^P]	AQPSS		1.0	1
Q93009	USP7	53	206	MATH	K9N643	ORF4b	Human coronavirus EMC (isolate United Kingdom/H123990006/2012)	VPSTSGTQVYSRKARK	8	23	1	overlapped	1	1.0	3	2	[PA][^P][^FYWIL]S[^P]	PSTSG		1.0	1	pubmed:33060197|imex:IM-28441|
Q93009	USP7	53	206	MATH	P0C6T5	NSP6	Bat coronavirus HKU5	EPQTPVSSALIAVANW	3730	3745	1	overlapped	1	3.0	9	3	[PA][^P][^FYWIL]S[^P]	PVSSA		1.0	1
Q93009	USP7	53	206	MATH	P0C6T5	NSP7	Bat coronavirus HKU5	SFSANVDLEALASDLL	3997	4012	1	overlapped	1	1.6666666666666667	5	2	[PA][^P][^FYWIL]S[^P]	ALASD		1.0	1
Q93009	USP7	53	206	MATH	P0C6T5	NSP10	Bat coronavirus HKU5	QAGSNTEFAINSSVLS	4328	4343	1	overlapped	1	1.0	3	1	[PA][^P][^FYWIL]S[^P]	AINSS		1.0	1
Q93009	USP7	53	206	MATH	P0C6T6	NSP3	Bat coronavirus HKU9	TVEQASDSDDQWLGDE	897	912	1	overlapped	1	0.6666666666666666	2	1	[PA][^P][^FYWIL]S[^P]	ASDSD		1.0	1
Q93009	USP7	53	206	MATH	P0C6V0	NSP3	Murine coronavirus (strain A59)	RQEPSVSAADVKEVKL	2113	2128	1	overlapped	1	0.6666666666666666	2	2	[PA][^P][^FYWIL]S[^P]	PSVSA		1.0	1
Q93009	USP7	53	206	MATH	P0C6W4	NSP6	Bat coronavirus HKU5	EPQTPVSSALIAVANW	3730	3745	1	overlapped	1	3.0	9	3	[PA][^P][^FYWIL]S[^P]	PVSSA		1.0	1
Q93009	USP7	53	206	MATH	P0C6W4	NSP7	Bat coronavirus HKU5	SFSANVDLEALASDLL	3997	4012	1	overlapped	1	1.6666666666666667	5	2	[PA][^P][^FYWIL]S[^P]	ALASD		1.0	1
Q93009	USP7	53	206	MATH	P0C6W4	NSP10	Bat coronavirus HKU5	QAGSNTEFAINSSVLS	4328	4343	1	overlapped	1	1.0	3	1	[PA][^P][^FYWIL]S[^P]	AINSS		1.0	1
Q93009	USP7	53	206	MATH	P0C6W5	NSP3	Bat coronavirus HKU9	TVEQASDSDDQWLGDE	897	912	1	overlapped	1	0.6666666666666666	2	1	[PA][^P][^FYWIL]S[^P]	ASDSD		1.0	1
Q93009	USP7	53	206	MATH	P0C6X9	NSP3	Murine coronavirus (strain A59)	RQEPSVSAADVKEVKL	2113	2128	1	overlapped	1	0.6666666666666666	2	2	[PA][^P][^FYWIL]S[^P]	PSVSA		1.0	1
Q93009	USP7	53	206	MATH	P15423	S	Human coronavirus 229E	DGFYSTSPIQSVELPV	273	288	1	overlapped	1	2.3333333333333335	7	2	[PA][^P][^FYWIL]S[^P]	PIQSV		1.0	1
Q93009	USP7	53	206	MATH	A3EXD7	N	Bat coronavirus HKU5	GSIPQRSAGVPSFEDV	402	417	1	replicated	3	11.0	18	0	[PA][^P][^FYWIL]S[^P]	PQRSA		0.9428571428571428	2
Q93009	USP7	53	206	MATH	K9N638	NSP4	Human coronavirus EMC (isolate United Kingdom/H123990006/2012)	LLYQPPNCSITSGVLQ	3232	3247	1	replicated	2	6.666666666666667	16	0	[PA][^P][^FYWIL]S[^P]	PNCSI		0.6060606060606061	6
Q93009	USP7	53	206	MATH	K9N7C7	NSP4	Human coronavirus EMC (isolate United Kingdom/H123990006/2012)	LLYQPPNCSITSGVLQ	3232	3247	1	replicated	2	6.666666666666667	16	0	[PA][^P][^FYWIL]S[^P]	PNCSI		0.6060606060606061	6
Q93009	USP7	53	206	MATH	P0C6V0	NSP3	Murine coronavirus (strain A59)	ELAEPDAVGSQTPIAS	1002	1017	1	overlapped	1	2.6666666666666665	8	1	[PA][^P][^FYWIL]S[^P]	AVGSQ		0.47058823529411764	3
Q93009	USP7	53	206	MATH	P0C6X9	NSP3	Murine coronavirus (strain A59)	ELAEPDAVGSQTPIAS	1002	1017	1	overlapped	1	2.6666666666666665	8	1	[PA][^P][^FYWIL]S[^P]	AVGSQ		0.47058823529411764	3
Q93009	USP7	53	206	MATH	P0C6T5	NSP4	Bat coronavirus HKU5	SDVLFQPPNCSVTSSV	3321	3336	1	replicated	3	29.666666666666668	58	0	[PA][^P][^FYWIL]S[^P]	PNCSV		0.3423076923076923	4
Q93009	USP7	53	206	MATH	P0C6W4	NSP4	Bat coronavirus HKU5	SDVLFQPPNCSVTSSV	3321	3336	1	replicated	3	29.666666666666668	58	0	[PA][^P][^FYWIL]S[^P]	PNCSV		0.3423076923076923	4
Q96BP3	PPWD1	486	646	Pro_isomerase	Q6Q1S2	S	Human coronavirus NL63	TTIPFGPSSQPYYCFI	338	353	3	replicated|overlapped|highcount	3	247.0	401	2	GP	GP		0.9925465838509316	3
Q96BP3	PPWD1	486	646	Pro_isomerase	P0C6T5	NSP6	Bat coronavirus HKU5	PLTYLMFLTTLTSDYT	3807	3822	3	replicated|overlapped|highcount	3	44.0	86	1				0.9790575916230366	2
Q96BP3	PPWD1	486	646	Pro_isomerase	P0C6W4	NSP6	Bat coronavirus HKU5	PLTYLMFLTTLTSDYT	3807	3822	3	replicated|overlapped|highcount	3	44.0	86	1				0.9790575916230366	2
Q96BP3	PPWD1	486	646	Pro_isomerase	Q6Q1S2	S	Human coronavirus NL63	FGPSSQPYYCFINSTI	342	357	3	replicated|overlapped|highcount	3	18.333333333333332	42	2	GP	GP		0.6179775280898876	2
Q96BP3	PPWD1	486	646	Pro_isomerase	P0C6T6	NSP4	Bat coronavirus HKU9	EGPYPMLPSIYAMVFL	2937	2952	1	highcount	1	134.33333333333334	403	0	GP	GP		0.9950617283950617	2
Q96BP3	PPWD1	486	646	Pro_isomerase	P0C6W5	NSP4	Bat coronavirus HKU9	EGPYPMLPSIYAMVFL	2937	2952	1	highcount	1	134.33333333333334	403	0	GP	GP		0.9950617283950617	2
Q96BP3	PPWD1	486	646	Pro_isomerase	Q6Q1S2	S	Human coronavirus NL63	GVLDTTIPFGPSSQPY	334	349	1	overlapped	1	0.6666666666666666	2	2	GP	GP		0.98972338785647	6
Q96CW1	AP2M1	160	435	Adap_comp_sub	P0C6V2	NSP3	Porcine transmissible gastroenteritis coronavirus (strain Purdue)	DLPYERFTESVSPKSG	2373	2388	3	replicated|motif|highcount	3	16276.333333333334	23905	0	Y..[LMVIF]	YERF	1.999999999946489e-06	0.9966525830220644	8
Q96CW1	AP2M1	160	435	Adap_comp_sub	P0C6Y5	NSP3	Porcine transmissible gastroenteritis coronavirus (strain Purdue)	DLPYERFTESVSPKSG	2373	2388	3	replicated|motif|highcount	3	16276.333333333334	23905	0	Y..[LMVIF]	YERF	1.999999999946489e-06	0.9966525830220644	8
Q96CW1	AP2M1	160	435	Adap_comp_sub	K9N7C7	NSP14	Human coronavirus EMC (isolate United Kingdom/H123990006/2012)	VHGNGSMIEDIDYVPL	6358	6373	3	replicated|motif|highcount	2	83.0	240	0	Y..[LMVIF]	YVPL	6.899999999998574e-05	0.939622641509434	3
Q96CW1	AP2M1	160	435	Adap_comp_sub	Q6Q1S2	S	Human coronavirus NL63	SQPYYCFINSTINTTH	346	361	2	overlapped|motif	1	15.333333333333334	46	1	Y..[LMVIF]	YYCF	8.000000000008e-06	0.92	3
Q96CW1	AP2M1	160	435	Adap_comp_sub	P0C6Y5	NSP14	Porcine transmissible gastroenteritis coronavirus (strain Purdue)	DSNCELVDGQPNYVPL	5968	5983	2	overlapped|motif	1	10.333333333333334	31	1	Y..[LMVIF]	YVPL	9.599999999998499e-05	0.8378378378378378	2
Q96CW1	AP2M1	160	435	Adap_comp_sub	Q98VG9	NSP14	Feline coronavirus (strain FIPV WSU-79/1146)	DSNCELVDGQPNYVPL	5993	6008	2	overlapped|motif	1	10.333333333333334	31	1	Y..[LMVIF]	YVPL	9.599999999998499e-05	0.8378378378378378	2
Q96CW1	AP2M1	160	435	Adap_comp_sub	P0C6V2	NSP6	Porcine transmissible gastroenteritis coronavirus (strain Purdue)	DFSYYESLQSIVENTN	3263	3278	2	replicated|motif	3	9.666666666666666	21	0	Y..[LMVIF]	YESL	2.8999999999945736e-05	0.7837837837837838	2
Q96CW1	AP2M1	160	435	Adap_comp_sub	P0C6Y5	NSP6	Porcine transmissible gastroenteritis coronavirus (strain Purdue)	DFSYYESLQSIVENTN	3263	3278	2	replicated|motif	3	9.666666666666666	21	0	Y..[LMVIF]	YESL	2.8999999999945736e-05	0.7837837837837838	2
Q96CW1	AP2M1	160	435	Adap_comp_sub	P0C6X5	NSP14	Human coronavirus NL63	DSDCDVVQEQVNYVPL	6009	6024	2	overlapped|highcount	1	113.33333333333333	340	1	Y..[LMVIF]	YVPL	0.00019999999999997797	0.7203389830508474	2
Q96CW1	AP2M1	160	435	Adap_comp_sub	P0C6X1	NSP14	Human coronavirus 229E	DGSCEVVHDQVNYVPL	6034	6049	2	replicated|overlapped	2	38.0	110	1	Y..[LMVIF]	YVPL	0.00019999999999997797	0.5968586387434555	7
Q96CW1	AP2M1	160	435	Adap_comp_sub	Q6Q1S2	S	Human coronavirus NL63	FGPSSQPYYCFINSTI	342	357	2	overlapped|motif	1	11.333333333333334	34	1	Y..[LMVIF]	YYCF	8.000000000008e-06	0.38202247191011235	2
Q96CW1	AP2M1	160	435	Adap_comp_sub	P0C6W5	NSP14	Bat coronavirus HKU9	VSTNYVSEVDYVPLKS	6224	6239	1	motif	1	1.3333333333333333	4	0	Y..[LMVIF]	YVPL	3.6000000000036e-05	1.0	1
Q96CW1	AP2M1	160	435	Adap_comp_sub	P0C6X1	NSP14	Human coronavirus 229E	SCEVVHDQVNYVPLRA	6036	6051	1	overlapped	1	3.3333333333333335	10	1	Y..[LMVIF]	YVPL	0.00019999999999997797	1.0	1
Q96CW1	AP2M1	160	435	Adap_comp_sub	P0C6X4	NSP14	Human coronavirus HKU1 (isolate N5)	VDGLESKQVDYVPLRS	6387	6402	1	motif	1	5.333333333333333	16	0	Y..[LMVIF]	YVPL	6.899999999998574e-05	1.0	1
Q96CW1	AP2M1	160	435	Adap_comp_sub	P0C6Y5	NSP14	Porcine transmissible gastroenteritis coronavirus (strain Purdue)	NCELVDGQPNYVPLKS	5970	5985	1	overlapped	1	2.3333333333333335	7	1	Y..[LMVIF]	YVPL	0.00019999999999997797	1.0	1
Q96CW1	AP2M1	160	435	Adap_comp_sub	Q98VG9	NSP3	Feline coronavirus (strain FIPV WSU-79/1146)	DLPYERFTESVSAKSG	2398	2413	1	motif	1	0.6666666666666666	2	0	Y..[LMVIF]	YERF	1.999999999946489e-06	1.0	1
Q96CW1	AP2M1	160	435	Adap_comp_sub	Q98VG9	NSP14	Feline coronavirus (strain FIPV WSU-79/1146)	NCELVDGQPNYVPLKS	5995	6010	1	overlapped	1	2.3333333333333335	7	1	Y..[LMVIF]	YVPL	0.00019999999999997797	1.0	1
Q96CW1	AP2M1	160	435	Adap_comp_sub	P0C6W6	NSP14	Bat coronavirus Rp3/2004	SHGKQVVSDIDYVPLK	6354	6369	1	highcount	1	46.0	138	0	Y..[LMVIF]	YVPL	0.00019999999999997797	0.9857142857142858	2
Q96CW1	AP2M1	160	435	Adap_comp_sub	P0C6X7	NSP14	Human SARS coronavirus	SHGKQVVSDIDYVPLK	6356	6371	1	highcount	1	46.0	138	0	Y..[LMVIF]	YVPL	0.00019999999999997797	0.9857142857142858	2
Q96CW1	AP2M1	160	435	Adap_comp_sub	P0DTD1	NSP14	Severe acute respiratory syndrome coronavirus 2	SHGKQVVSDIDYVPLK	6379	6394	1	highcount	1	46.0	138	0	Y..[LMVIF]	YVPL	0.00019999999999997797	0.9857142857142858	2	pubmed:888800000104|pubmed:32353859|pubmed:33060197|pubmed:888800000082|
Q96CW1	AP2M1	160	435	Adap_comp_sub	P0C6X5	NSP14	Human coronavirus NL63	DCDVVQEQVNYVPLRA	6011	6026	1	overlapped	1	1.3333333333333333	4	1	Y..[LMVIF]	YVPL	0.00019999999999997797	0.4	2
Q96ST3	SIN3A	295	383	PAH	Q6Q1S2	S	Human coronavirus NL63	TVAFATFVDVLVNVSA	414	429	2	replicated|highcount	3	2334.0	5697	0				0.9776598715442614	7
Q9BXW4	MAP1LC3C	2	125	ATG8	P0C6T5	NSP3	Bat coronavirus HKU5	MRSTSEWTVVETSLKQ	1146	1161	4	replicated|overlapped|motif|highcount	6	293.6666666666667	1229	2	[EDST].{0,2}[WFY][^RKPG][^PG][ILV]	TSEWTVV	5.999999999950489e-06	0.9305153445280834	8
Q9BXW4	MAP1LC3C	2	125	ATG8	P0C6W4	NSP3	Bat coronavirus HKU5	MRSTSEWTVVETSLKQ	1146	1161	4	replicated|overlapped|motif|highcount	6	293.6666666666667	1229	2	[EDST].{0,2}[WFY][^RKPG][^PG][ILV]	TSEWTVV	5.999999999950489e-06	0.9305153445280834	8
Q9BXW4	MAP1LC3C	2	125	ATG8	P19739	NSP4a	Human coronavirus 229E	LYKTWDFIVFNVTTLC	115	130	2	overlapped|motif	1	0.6666666666666666	4	1	[EDST].{0,2}[WFY][^RKPG][^PG][ILV]	TWDFI	4.000000000004e-06	0.6666666666666666	2
Q9GZQ8	MAP1LC3B	2	119	ATG8	P0C6T5	NSP3	Bat coronavirus HKU5	MRSTSEWTVVETSLKQ	1146	1161	4	replicated|overlapped|motif|highcount	3	90.0	255	2	[EDST].{0,2}[WFY][^RKPG][^PG][ILV]	TSEWTVV	1.0000000000287557e-06	0.9305153445280834	8
Q9GZQ8	MAP1LC3B	2	119	ATG8	P0C6W4	NSP3	Bat coronavirus HKU5	MRSTSEWTVVETSLKQ	1146	1161	4	replicated|overlapped|motif|highcount	3	90.0	255	2	[EDST].{0,2}[WFY][^RKPG][^PG][ILV]	TSEWTVV	1.0000000000287557e-06	0.9305153445280834	8
Q9GZQ8	MAP1LC3B	2	119	ATG8	P0C6U8	NSP3	Human SARS coronavirus	TKPVDTSNSFEVLAVE	1993	2008	3	replicated|motif|highcount	3	2380.6666666666665	6429	0	[EDST].{0,2}[WFY][^RKPG][^PG][ILV]	SNSFEVL	1.4999999999987246e-05	0.9961446285297488	7
Q9GZQ8	MAP1LC3B	2	119	ATG8	P0C6W6	NSP3	Bat coronavirus Rp3/2004	TKPVDTSNSFEVLAVE	1991	2006	3	replicated|motif|highcount	3	2380.6666666666665	6429	0	[EDST].{0,2}[WFY][^RKPG][^PG][ILV]	SNSFEVL	1.4999999999987246e-05	0.9961446285297488	7
Q9GZQ8	MAP1LC3B	2	119	ATG8	P0C6X7	NSP3	Human SARS coronavirus	TKPVDTSNSFEVLAVE	1993	2008	3	replicated|motif|highcount	3	2380.6666666666665	6429	0	[EDST].{0,2}[WFY][^RKPG][^PG][ILV]	SNSFEVL	1.4999999999987246e-05	0.9961446285297488	7
Q9GZQ8	MAP1LC3B	2	119	ATG8	P0C6V0	NSP3	Murine coronavirus (strain A59)	QLLTTWLPEFFMLETM	2421	2436	3	replicated|overlapped|motif	2	2.0	4	1	[EDST].{0,2}[WFY][^RKPG][^PG][ILV]	EFFML	2.9999999999752447e-06	0.2771822358346095	10
Q9GZQ8	MAP1LC3B	2	119	ATG8	P0C6X9	NSP3	Murine coronavirus (strain A59)	QLLTTWLPEFFMLETM	2421	2436	3	replicated|overlapped|motif	2	2.0	4	1	[EDST].{0,2}[WFY][^RKPG][^PG][ILV]	EFFML	2.9999999999752447e-06	0.2771822358346095	10
Q9GZQ8	MAP1LC3B	2	119	ATG8	P31615	HE	Murine coronavirus (strain A59)	TYVENNGHPKLDWLDL	47	62	1	replicated	3	19.666666666666668	54	0	[EDST].{0,2}[WFY][^RKPG][^PG][ILV]	DWLDL	0.0006000000000000449	0.9668874172185431	2
Q9GZQ8	MAP1LC3B	2	119	ATG8	Q9IKD2	HE	Rat coronavirus (strain 681)	TYVENNGHPKLDWLDL	50	65	1	replicated	3	19.666666666666668	54	0	[EDST].{0,2}[WFY][^RKPG][^PG][ILV]	DWLDL	0.0006000000000000449	0.9668874172185431	2
Q9H0R8	GABARAPL1	2	115	ATG8	P0C6T5	NSP3	Bat coronavirus HKU5	MRSTSEWTVVETSLKQ	1146	1161	2	overlapped|highcount	1	73.0	146	2	[EDST].{0,2}[WFY]..[ILVFY]	TSEWTVV		0.9305153445280834	8
Q9H0R8	GABARAPL1	2	115	ATG8	P0C6W4	NSP3	Bat coronavirus HKU5	MRSTSEWTVVETSLKQ	1146	1161	2	overlapped|highcount	1	73.0	146	2	[EDST].{0,2}[WFY]..[ILVFY]	TSEWTVV		0.9305153445280834	8
Q9H492	MAP1LC3A	2	121	ATG8	P0C6T5	NSP3	Bat coronavirus HKU5	MRSTSEWTVVETSLKQ	1146	1161	4	replicated|overlapped|motif|highcount	3	606.0	1781	2	[EDST].{0,2}[WFY][^RKPG][^PG][ILV]	TSEWTVV	1.0000000000287557e-06	0.9305153445280834	8
Q9H492	MAP1LC3A	2	121	ATG8	P0C6W4	NSP3	Bat coronavirus HKU5	MRSTSEWTVVETSLKQ	1146	1161	4	replicated|overlapped|motif|highcount	3	606.0	1781	2	[EDST].{0,2}[WFY][^RKPG][^PG][ILV]	TSEWTVV	1.0000000000287557e-06	0.9305153445280834	8
Q9H492	MAP1LC3A	2	121	ATG8	P0C6V0	NSP3	Murine coronavirus (strain A59)	QLLTTWLPEFFMLETM	2421	2436	4	replicated|overlapped|motif|highcount	3	68.66666666666667	197	1	[EDST].{0,2}[WFY][^RKPG][^PG][ILV]	EFFML	6.999999999979245e-06	0.2771822358346095	10
Q9H492	MAP1LC3A	2	121	ATG8	P0C6X9	NSP3	Murine coronavirus (strain A59)	QLLTTWLPEFFMLETM	2421	2436	4	replicated|overlapped|motif|highcount	3	68.66666666666667	197	1	[EDST].{0,2}[WFY][^RKPG][^PG][ILV]	EFFML	6.999999999979245e-06	0.2771822358346095	10
Q9H492	MAP1LC3A	2	121	ATG8	P0C6U8	NSP3	Human SARS coronavirus	TKPVDTSNSFEVLAVE	1993	2008	3	replicated|motif|highcount	3	805.0	1570	0	[EDST].{0,2}[WFY][^RKPG][^PG][ILV]	SNSFEVL	2.0000000000020002e-05	0.9961446285297488	7
Q9H492	MAP1LC3A	2	121	ATG8	P0C6W6	NSP3	Bat coronavirus Rp3/2004	TKPVDTSNSFEVLAVE	1991	2006	3	replicated|motif|highcount	3	805.0	1570	0	[EDST].{0,2}[WFY][^RKPG][^PG][ILV]	SNSFEVL	2.0000000000020002e-05	0.9961446285297488	7
Q9H492	MAP1LC3A	2	121	ATG8	P0C6X7	NSP3	Human SARS coronavirus	TKPVDTSNSFEVLAVE	1993	2008	3	replicated|motif|highcount	3	805.0	1570	0	[EDST].{0,2}[WFY][^RKPG][^PG][ILV]	SNSFEVL	2.0000000000020002e-05	0.9961446285297488	7
Q9H492	MAP1LC3A	2	121	ATG8	P31615	HE	Murine coronavirus (strain A59)	TYVENNGHPKLDWLDL	47	62	2	replicated|highcount	3	290.3333333333333	458	0	[EDST].{0,2}[WFY][^RKPG][^PG][ILV]	DWLDL	0.00029999999999996696	0.9668874172185431	2
Q9H492	MAP1LC3A	2	121	ATG8	Q9IKD2	HE	Rat coronavirus (strain 681)	TYVENNGHPKLDWLDL	50	65	2	replicated|highcount	3	290.3333333333333	458	0	[EDST].{0,2}[WFY][^RKPG][^PG][ILV]	DWLDL	0.00029999999999996696	0.9668874172185431	2
Q9H492	MAP1LC3A	2	121	ATG8	Q52PA5	E	Feline coronavirus (strain FIPV WSU-79/1146)	PRAFTIIDDHGMVVSV	4	19	2	overlapped|motif	1	14.0	42	1			5.100000000002325e-05	0.6977777777777778	6
Q9H9E1	ANKRA2	142	313	Ank	P0C6X4	NSP3	Human coronavirus HKU1 (isolate N5)	WLPDLFMLETMHWLIR	2377	2392	3	replicated|overlapped|highcount	2	87.0	245	2				0.5315682281059063	10
Q9NZ52	GGA3	1	166	VHS	Q3I5I7	N	Bat coronavirus Rp3/2004	NGPQNQRSAPRITFGG	4	19	2	replicated|highcount	2	244.16666666666666	1341	0				0.9945689069925322	2
Q9NZ52	GGA3	1	166	VHS	P69610	E	Porcine respiratory coronavirus (strain RM4)	PRALTVIDDNGMVISI	4	19	2	replicated|overlapped	3	8.166666666666666	32	1				0.7101449275362319	7
Q9NZ52	GGA3	579	723	Alpha_adaptinC2	P15130	N	Human coronavirus 229E	NGVKAKGYPQFAELVP	282	297	2	replicated|overlapped	2	3.5	16	2				0.875	2
Q9UI08	EVL	1	130	WH1	P0C6T5	NSP6	Bat coronavirus HKU5	TPVSSALIAVANWLNP	3733	3748	2	overlapped|highcount	1	380.3333333333333	1141	2				0.9921739130434782	5
Q9UI08	EVL	1	130	WH1	P0C6W4	NSP6	Bat coronavirus HKU5	TPVSSALIAVANWLNP	3733	3748	2	overlapped|highcount	1	380.3333333333333	1141	2				0.9921739130434782	5
Q9UJY4	GGA2	24	172	VHS	A3EXD1	NSP3a	Bat coronavirus HKU5	TSYDTSDPQLLSDIGY	100	115	2	replicated|highcount	2	2427.6666666666665	7280	0	D..LL.{1,2}	DPQLLSD		0.9949316541237905	8
Q9UJY5	GGA1	1	157	VHS	A3EXD1	NSP3a	Bat coronavirus HKU5	TSDPQLLSDIGYSFDY	104	119	4	replicated|overlapped|motif|highcount	3	413.0	827	2	D..LL.{1,2}	DPQLLSD	1.7000000000044757e-05	0.9927884615384616	3
Q9UJY5	GGA1	1	157	VHS	A3EXD1	NSP3a	Bat coronavirus HKU5	DPQLLSDIGYSFDYGK	106	121	4	replicated|overlapped|motif|highcount	3	106.33333333333333	210	2	D..LL.{1,2}	DPQLLSD	2.8999999999945736e-05	0.9725609756097561	3
Q9UJY5	GGA1	1	157	VHS	A3EXD1	NSP3a	Bat coronavirus HKU5	TSYDTSDPQLLSDIGY	100	115	3	replicated|overlapped|highcount	3	1890.0	4894	2	D..LL.{1,2}	DPQLLSD	0.00019999999999997797	0.9949316541237905	8
Q9UN86	G3BP2	1	139	NTF2	P0DTC9	N	Severe acute respiratory syndrome coronavirus 2	APRITFGGPSDSTGSN	12	27	3	replicated|motif|highcount	3	34.666666666666664	88	0			1.0000000000287557e-06	1.0	1	pubmed:33060197|pubmed:32353859|pubmed:888800000041|doi:10.1101/2020.06.17.156455|pmc:PPR177217|pubmed:888800000082|pubmed:unassigned2495|doi:10.1038/s41586-020-2286-9|pmc:PPR138438|imex:IM-27901|imex:IM-27814|imex:IM-28109|doi:10.1101/2020.03.31.019216|pubmed:32838362|pubmed:888800000104|imex:IM-28441|
Q9UN86	G3BP2	1	139	NTF2	P59595	N	Human SARS coronavirus	SAPRITFGGPTDSTDN	12	27	3	replicated|overlapped|motif	2	2.6666666666666665	6	1			1.0000000000287557e-06	1.0	1	pubmed:33060197|imex:IM-28441|
Q9UN86	G3BP2	1	139	NTF2	Q3I5I7	N	Bat coronavirus Rp3/2004	SAPRITFGGPTDSTDN	11	26	3	replicated|overlapped|motif	2	2.6666666666666665	6	1			1.0000000000287557e-06	1.0	1
Q9UN86	G3BP2	1	139	NTF2	P59595	N	Human SARS coronavirus	APRITFGGPTDSTDNN	13	28	2	overlapped|motif	1	3.0	9	1			1.0000000000287557e-06	1.0	1	pubmed:33060197|imex:IM-28441|
Q9UN86	G3BP2	1	139	NTF2	Q3I5I7	N	Bat coronavirus Rp3/2004	APRITFGGPTDSTDNN	12	27	2	overlapped|motif	1	3.0	9	1			1.0000000000287557e-06	1.0	1
Q9UNP9	PPIE	138	301	Pro_isomerase	Q6Q1S2	S	Human coronavirus NL63	GVLDTTIPFGPSSQPY	334	349	4	replicated|overlapped|motif|highcount	3	3851.6666666666665	7978	1	GP	GP	1.0000000000287557e-06	0.98972338785647	6
Q9UNP9	PPIE	138	301	Pro_isomerase	P0C6T6	NSP3	Bat coronavirus HKU9	RALATSFDVPGPQSSV	1091	1106	4	replicated|overlapped|motif|highcount	3	473.6666666666667	955	1	GP	GP	2.4000000000024002e-05	0.9881780250347705	5
Q9UNP9	PPIE	138	301	Pro_isomerase	P0C6W5	NSP3	Bat coronavirus HKU9	RALATSFDVPGPQSSV	1091	1106	4	replicated|overlapped|motif|highcount	3	473.6666666666667	955	1	GP	GP	2.4000000000024002e-05	0.9881780250347705	5
Q9UNP9	PPIE	138	301	Pro_isomerase	P0C6T6	NSP3	Bat coronavirus HKU9	TSFDVPGPQSSVQHVP	1095	1110	4	replicated|overlapped|motif|highcount	3	6860.666666666667	15705	1	GP	GP	2.4000000000024002e-05	0.9878569714422846	7
Q9UNP9	PPIE	138	301	Pro_isomerase	P0C6W5	NSP3	Bat coronavirus HKU9	TSFDVPGPQSSVQHVP	1095	1110	4	replicated|overlapped|motif|highcount	3	6860.666666666667	15705	1	GP	GP	2.4000000000024002e-05	0.9878569714422846	7
Q9UNP9	PPIE	138	301	Pro_isomerase	Q6Q1S2	S	Human coronavirus NL63	TTIPFGPSSQPYYCFI	338	353	3	replicated|overlapped|motif	3	19.333333333333332	30	1	GP	GP	1.0000000000287557e-06	0.9925465838509316	3
Q9UNP9	PPIE	138	301	Pro_isomerase	P0C6T5	NSP6	Bat coronavirus HKU5	PLTYLMFLTTLTSDYT	3807	3822	3	replicated|overlapped|highcount	3	80.66666666666667	210	1			0.00539999999999996	0.9790575916230366	2
Q9UNP9	PPIE	138	301	Pro_isomerase	P0C6W4	NSP6	Bat coronavirus HKU5	PLTYLMFLTTLTSDYT	3807	3822	3	replicated|overlapped|highcount	3	80.66666666666667	210	1			0.00539999999999996	0.9790575916230366	2
Q9UNP9	PPIE	138	301	Pro_isomerase	P15423	S	Human coronavirus 229E	SAFVGALPKTVREFVI	180	195	2	replicated|overlapped	3	23.0	44	1			0.005700000000000038	1.0	1
Q9UNP9	PPIE	138	301	Pro_isomerase	P15423	S	Human coronavirus 229E	DFCTVALASYADVLVN	228	243	2	replicated|overlapped	2	1.6666666666666667	3	1			0.014700000000000046	1.0	1
Q9Y566	SHANK1	655	761	PDZ	P0C6X4	NSP4	Human coronavirus HKU1 (isolate N5)	NDVLYQPPTASVSTSF	3267	3282	4	replicated|overlapped|motif|highcount	3	7357.333333333333	21825	1	T.F	TSF	2.9999999999752447e-06	0.9914652771538945	8
Q9Y566	SHANK1	655	761	PDZ	P0C6X0	NSP4	Bovine coronavirus (strain Quebec)	VLYQPPTASVSTSFLQ	3231	3246	4	replicated|overlapped|motif|highcount	3	1738.3333333333333	2532	1	T.F	TSF	9.99999999995449e-06	0.9379496402877698	8
Q9Y566	SHANK1	655	761	PDZ	P0C6X4	NSP4	Human coronavirus HKU1 (isolate N5)	VLYQPPTASVSTSFLQ	3269	3284	4	replicated|overlapped|motif|highcount	3	1738.3333333333333	2532	1	T.F	TSF	9.99999999995449e-06	0.9379496402877698	8
Q9Y566	SHANK1	655	761	PDZ	P15423	S	Human coronavirus 229E	AVNFNVTTAETTDFCT	216	231	3	replicated|overlapped|motif	2	18.666666666666668	52	2	T.F	TDF	1.0000000000287557e-06	0.9655172413793104	2
Q9Y566	SHANK1	655	761	PDZ	P0C6V0	NSP4	Murine coronavirus (strain A59)	NDVLYQPPTASVTTSF	3316	3331	3	replicated|overlapped|motif	2	4.666666666666667	10	1	T.F	TSF	5.000000000032756e-06	0.875	2
Q9Y566	SHANK1	655	761	PDZ	P0C6X9	NSP4	Murine coronavirus (strain A59)	NDVLYQPPTASVTTSF	3316	3331	3	replicated|overlapped|motif	2	4.666666666666667	10	1	T.F	TSF	5.000000000032756e-06	0.875	2
Q9Y566	SHANK1	655	761	PDZ	P0C6X0	NSP4	Bovine coronavirus (strain Quebec)	SDVLYQPPTASVSTSF	3229	3244	2	overlapped|motif	1	4.666666666666667	14	1	T.F	TSF	2.9999999999752447e-06	1.0	1
Q9Y566	SHANK1	655	761	PDZ	P15423	S	Human coronavirus 229E	AETTDFCTVALASYAD	224	239	2	overlapped|motif	1	27.666666666666668	83	2	T.F	TDF	1.0000000000287557e-06	0.9021739130434783	2
