# Supplementary material for: Large scale discovery of coronavirus-host factor protein interaction motifs reveals SARS-CoV-2 specific mechanisms and vulnerabilities
Source: Nat Commun. 2021 Nov 19;12:6761. doi: 10.1038/s41467-021-26498-z (PMC8605023; doi:10.1038/s41467-021-26498-z)
Supplement: Supplementary file 7 — Supplementary Data 4 [file 41467_2021_26498_MOESM7_ESM.xlsx]

## Sheet: Info
			Sup Data 4.
			Name	Description
			Tab1: SARS-CoV2 N-WT vs N-Mutant	Relative protein levels (log2) and t-test results of proteins co-purifying with YFP tagged SARS-CoV-2 N wt and 2A (mutant) from HeLa cells
			Tab2: SARS-CoV N-WT vs N-Mutant	Relative protein levels (log2) and t-test results of proteins co-purifying with YFP tagged SARS-CoV N wt and 2A (mutant) from HeLa cells
			Tab3: SARS-CoV vs MERS-CoV	Relative protein levels (log2) and t-test results of proteins co-purifying with YFP tagged SARS-CoV-2 N wt and MERS N wt
			Tab4: Peptide inhibitor IP	Intensities of proteins co-purifying with YFP tagged G3BPi wt and G3BPi ctrl
			Tab5: Peptide inhibitor competition	Relative protein levels (log2, median normalised) and t-test results of proteins associated with G3BP1-YFP following incubation with N wt or N 3A (mutant) peptide

## Sheet: SARS-CoV2 N-WT vs N-Mutant
Gene names	Protein names	T-test Difference (SARS-CoV2 N WT vs N Mutant, log2)	T-test Significant SARS-CoV2 N-WT vs N-Mutant	LFQ intensity Mutant.1	LFQ intensity Mutant.2	LFQ intensity Mutant.3_B3	LFQ intensity WT.4	LFQ intensity WT.1	LFQ intensity WT.2	LFQ intensity WT.3	LFQ intensity WT.4	Reactome pathway	Peptides	Razor + unique peptides	Unique peptides	Sequence coverage [%]	Unique + razor sequence coverage [%]	Unique sequence coverage [%]	Mol. weight [kDa]	Q-value	Score	Intensity	MS/MS count	-Log Student's T-test p-value WT_Mutant	Student's T-test q-value WT_Mutant	Student's T-test Difference WT_Mutant	Student's T-test Test statistic WT_Mutant	Protein IDs	Majority protein IDs
G3BP1	Ras GTPase-activating protein-binding protein 1	5.70618	+	17.8927	17.9511	17.9573	18.1829	23.555	23.8406	23.8613	23.5518		23	23	16	59	59	45.5	52.164	0	323.31	76824000	168	8.53042	0	5.70618	27.5417	Q13283;E5RIZ6;E5RIF8;E5RH42;E5RJU8;Q13283-2;E5RH00	Q13283
FAU	40S ribosomal protein S30	4.95521		12.3344	13.1961	17.5936	13.0853	18.652	18.4724	19.629	19.2768	Eukaryotic Translation Termination;Formation of a pool of free 40S subunits;Formation of the ternary complex, and subsequently, the 43S complex;GTP hydrolysis and joining of the 60S ribosomal subunit;L13a-mediated translational silencing of Ceruloplasmin expression;Major pathway of rRNA processing in the nucleolus and cytosol;Nonsense Mediated Decay (NMD) enhanced by the Exon Junction Complex (EJ…	2	2	2	11.2	11.2	11.2	10.905	0	17.554	5612100	18	2.16847	0.1448	4.95521	3.73745	E9PR30;P62861	E9PR30;P62861
G3BP2	Ras GTPase-activating protein-binding protein 2	4.55605	+	17.5573	17.8977	17.7773	18.2091	22.274	22.4418	22.5982	22.3516		22	20	1	45.9	43.2	2.1	54.12	0	323.31	31314000	112	7.02627	0	4.55605	18.027	Q9UN86;D6RAC7;D6RB17;D6RGJ4;D6RE13;D6RBW8;D6RBM9;D6REX8;D6RBR0;D6R9X5;D6R9A4	Q9UN86;D6RAC7;D6RB17;D6RGJ4;D6RE13;D6RBW8
LGALS7	Galectin-7	1.56592		12.7735	13.4678	12.8126	14.2795	14.5534	13.6355	14.3076	17.1005		3	3	3	27.2	27.2	27.2	15.075	0	22.691	392390	16	0.956225	0.437114	1.56592	1.67089	P47929	P47929
S100A6	Protein S100;Protein S100-A6	1.53548		12.6098	13.7368	12.8022	16.0962	16.2298	12.3038	16.4731	16.3804		3	3	3	25.9	25.9	25.9	9.681	0	17.78	847100	7	0.552972	0.602073	1.53548	1.10223	R4GN98;P06703	R4GN98;P06703
PTMA	Prothymosin alpha;Prothymosin alpha, N-terminally processed;Thymosin alpha-1	1.33711		13.1172	14.2386	14.4492	12.375	14.1844	16.4644	15.1716	13.7079		5	5	5	36.4	36.4	36.4	11.758	0	50.361	931700	24	0.862088	0.491167	1.33711	1.51918	B8ZZQ6;P06454-2;P06454;B8ZZA1;B8ZZW7;H7C2N1	B8ZZQ6;P06454-2;P06454;B8ZZA1;B8ZZW7;H7C2N1
MAP7	Ensconsin	1.29586		12.4912	14.5853	14.3339	12.201	14.6629	14.643	14.584	14.9049		4	4	4	5.9	5.9	5.9	79.975	0	24.782	306360	11	1.09004	0.506764	1.29586	1.80185	Q14244-2;Q14244;A0A087WZ40;Q14244-3;Q14244-6;Q14244-4;Q14244-7;Q14244-5	Q14244-2;Q14244;A0A087WZ40;Q14244-3;Q14244-6;Q14244-4;Q14244-7;Q14244-5
PKP1	Plakophilin-1	1.20069		15.1135	15.0298	14.3673	14.3761	17.4342	16.745	14.9805	14.5297	Apoptotic cleavage of cell adhesion proteins;Formation of the cornified envelope;Keratinization;Neutrophil degranulation	12	12	11	18.7	18.7	17.2	80.496	0	77.357	742890	20	0.829418	0.480954	1.20069	1.4579	Q13835-2;Q13835	Q13835-2;Q13835
KIF7	Kinesin-like protein KIF7	1.15224		12.8003	17.8406	17.567	17.8964	17.7468	17.5946	17.6266	17.7453	Hedgehog 'off' state;Hedgehog 'on' state	2	2	2	3	3	3	150.59	0	11.035	2313800	3	0.40862	0.653595	1.15224	0.856919	Q2M1P5	Q2M1P5
REXO4	RNA exonuclease 4	1.05949		14.465	11.843	14.8586	14.3413	15.2839	15.3634	14.5171	14.5814		4	4	4	10.7	10.7	10.7	46.671	0	22.479	297430	7	0.714466	0.51483	1.05949	1.28785	Q9GZR2;A0A0C4DG31;Q9GZR2-2;A0A0C4DG22	Q9GZR2;A0A0C4DG31;Q9GZR2-2
VDAC2	Voltage-dependent anion-selective channel protein 2	0.974189		15.7719	15.3274	15.6331	11.6835	15.7562	15.62	15.0689	15.8674	Mitochondrial calcium ion transport;Ub-specific processing proteases	4	4	4	20.9	20.9	20.9	30.348	0	28.291	573370	8	0.437931	0.641932	0.974189	0.890646	A0A0A0MR02;P45880-2;P45880;P45880-1;Q5JSD2;Q5JSD1	A0A0A0MR02;P45880-2;P45880;P45880-1
POF1B	Protein POF1B	0.958246		13.0582	14.289	12.8821	13.3359	14.3013	13.2059	13.4804	16.4106		6	6	5	12.6	12.6	10.4	68.695	0	40.184	312630	12	0.567308	0.608956	0.958246	1.07646	Q8WVV4-1;Q8WVV4;Q8WVV4-3	Q8WVV4-1;Q8WVV4
TGM1	Protein-glutamine gamma-glutamyltransferase K	0.950876		14.8744	14.6761	13.2716	13.139	14.5245	14.6105	14.714	15.9155	Formation of the cornified envelope	7	7	7	11.9	11.9	11.9	89.786	0	48.648	387230	13	0.850695	0.486301	0.950876	1.4385	P22735;P22735-2;H0YN27;H0YLT9	P22735
S100A9	Protein S100-A9	0.935894		12.1203	13.0692	13.3234	13.4483	12.721	13.6084	13.2894	16.0859	Metal sequestration by antimicrobial proteins;Neutrophil degranulation;Regulation of TLR by endogenous ligand	3	3	3	31.6	31.6	31.6	13.242	0	22.465	595670	12	0.541828	0.610505	0.935894	1.03824	P06702	P06702
RPL8	60S ribosomal protein L8	0.87955		21.1396	21.0994	20.9677	21.0855	21.8195	21.8213	22.3173	21.8523	Eukaryotic Translation Termination;Formation of a pool of free 40S subunits;GTP hydrolysis and joining of the 60S ribosomal subunit;L13a-mediated translational silencing of Ceruloplasmin expression;Major pathway of rRNA processing in the nucleolus and cytosol;Nonsense Mediated Decay (NMD) enhanced by the Exon Junction Complex (EJC);Nonsense Mediated Decay (NMD) independent of the Exon Junction Co…	8	8	8	34.6	34.6	34.6	22.389	0	163.46	37004000	77	3.34293	0.139	0.87955	3.86999	E9PKZ0;P62917;G3V1A1;E9PKU4;E9PP36	E9PKZ0;P62917;G3V1A1;E9PKU4
NTMT1	N-terminal Xaa-Pro-Lys N-methyltransferase 1;N-terminal Xaa-Pro-Lys N-methyltransferase 1, N-terminally processed	0.879002		13.3473	16.3555	15.1868	16.125	16.2275	15.8405	16.2924	16.1702		3	3	3	16.6	16.6	16.6	15.896	0	18.898	841230	15	0.601083	0.593675	0.879002	1.11093	Q9BV86-2;Q9BV86;S4R344;S4R3J7;S4R338	Q9BV86-2;Q9BV86;S4R344;S4R3J7
GOLGB1	Golgin subfamily B member 1	0.861579		13.6993	16.1241	16.9095	13.3912	16.3956	15.9827	15.4806	15.7115	COPI-mediated anterograde transport;Golgi Associated Vesicle Biogenesis	2	2	2	0.5	0.5	0.5	367.42	0	11.743	856230	10	0.427413	0.650801	0.861579	0.864407	Q14789-4;Q14789-3;Q14789;Q14789-2	Q14789-4;Q14789-3;Q14789;Q14789-2
WDR43	WD repeat-containing protein 43	0.83769		14.311	14.5265	14.5664	12.6495	15.0285	15.0567	14.5707	14.7481	Major pathway of rRNA processing in the nucleolus and cytosol;rRNA modification in the nucleus and cytosol	4	4	4	5.5	5.5	5.5	74.89	0	24.488	326820	12	0.897179	0.485794	0.83769	1.46284	Q15061;C9JEE7;C9IZK7	Q15061
BZW2	Basic leucine zipper and W2 domain-containing protein 2	0.823097		15.8307	15.9845	15.8776	12.7337	15.93	15.8998	15.9996	15.8895		4	4	4	20.8	20.8	20.8	31.247	0	26.983	733930	13	0.470117	0.639724	0.823097	0.922727	Q75MG1;E7ETZ4;Q9Y6E2;E9PFE3;C9JF98;F8WDX8;E7EMS9;Q9Y6E2-2;E9PFD4;B5MCE7;B5MCH7	Q75MG1;E7ETZ4;Q9Y6E2;E9PFE3;C9JF98;F8WDX8;E7EMS9;Q9Y6E2-2
SNRPA	U1 small nuclear ribonucleoprotein A	0.82269		12.9123	15.389	15.2353	14.3214	15.396	15.081	15.3705	15.3013	mRNA Splicing - Major Pathway	2	2	2	21.1	21.1	21.1	14.547	0	11.988	391640	5	0.696612	0.51909	0.82269	1.22241	M0QXK2;M0R221;M0R2B8;M0R268;P09012;M0R0G9;M0QZG7	M0QXK2;M0R221;M0R2B8;M0R268;P09012;M0R0G9;M0QZG7
CASP14	Caspase-14;Caspase-14 subunit p17, mature form;Caspase-14 subunit p10, mature form;Caspase-14 subunit p20, intermediate form;Caspase-14 subunit p8, intermediate form	0.809588		16.3648	16.5593	14.56	15.3945	15.2432	17.1191	14.9069	18.8478	Formation of the cornified envelope	11	11	11	40.1	40.1	40.1	27.679	0	85.924	1637400	35	0.337959	0.684587	0.809588	0.720318	P31944	P31944
TRA2A	Transformer-2 protein homolog alpha	0.79396		15.0214	12.2425	15.5234	14.8295	15.4631	15.2269	15.095	15.0076		4	3	3	37.2	29.2	29.2	12.951	0	18.928	377170	9	0.487169	0.626483	0.79396	0.943024	Q13595-2;Q13595-4;Q13595-3;Q13595	Q13595-2;Q13595-4;Q13595-3;Q13595
TAGLN2	Transgelin-2	0.768831		12.947	12.1706	12.2844	15.268	15.1315	12.9073	15.2476	12.4589	Platelet degranulation	4	4	2	24.1	24.1	11.8	21.086	0	20.471	406870	5	0.317088	0.705143	0.768831	0.682995	X6RJP6;P37802;P37802-2	X6RJP6;P37802;P37802-2
LUC7L	Putative RNA-binding protein Luc7-like 1	0.694726		15.013	12.5061	14.2834	14.8244	14.8694	14.6133	15.1085	14.8147		4	2	2	13.5	8	8	38.405	0	15.144	334580	14	0.558231	0.607532	0.694726	1.02088	Q9NQ29-2;Q9NQ29;A8MYV2;Q9NQ29-3;B8ZZ09;B8ZZ10;F8WBC1;F2Z322	Q9NQ29-2;Q9NQ29;A8MYV2;Q9NQ29-3;B8ZZ09;B8ZZ10
USP10	Ubiquitin carboxyl-terminal hydrolase 10	0.668978		14.7109	14.8834	14.9873	15.2177	15.735	15.9231	15.4068	15.4103	Termination of translesion DNA synthesis;Ub-specific processing proteases	6	6	6	9.3	9.3	9.3	87.133	0	33.565	464400	10	2.16682	0.465882	0.668978	2.51846	Q14694;Q14694-3;Q14694-2;H3BQP1;J3KT19;H3BQC6;H3BNA1	Q14694;Q14694-3;Q14694-2
SRP19	Signal recognition particle 19 kDa protein	0.663514		12.8002	14.2072	13.6881	13.7883	14.3744	14.4467	14.2611	14.0556	SRP-dependent cotranslational protein targeting to membrane	2	2	2	22.5	22.5	22.5	13.654	0	21.887	210050	9	1.12752	0.461073	0.663514	1.62687	A0A087WYR0;P09132	A0A087WYR0;P09132
PURA	Transcriptional activator protein Pur-alpha	0.663121		16.3686	16.8341	16.7399	17.2032	17.6748	17.0346	17.815	17.2739		4	4	4	20.8	20.8	20.8	34.91	0	38.099	1621100	29	1.43162	0.556571	0.663121	1.90367	Q00577	Q00577
RANBP2	E3 SUMO-protein ligase RanBP2	0.658879		16.2848	15.5903	16.0622	13.5526	16.1967	16.6331	15.1755	16.12	Amplification of signal from unattached kinetochores via a MAD2 inhibitory signal;ISG15 antiviral mechanism;Mitotic Prometaphase;NEP/NS2 Interacts with the Cellular Export Machinery;NS1 Mediated Effects on Host Pathways;Nuclear import of Rev protein;Nuclear Pore Complex (NPC) Disassembly;Regulation of Glucokinase by Glucokinase Regulatory Protein;Regulation of HSF1-mediated heat shock response;Re…	10	10	7	5.1	5.1	3.9	358.2	0	66.686	817540	25	0.420502	0.653277	0.658879	0.828726	P49792	P49792
TUBA4A	Tubulin alpha-4A chain	0.625204		14.2582	14.1824	17.233	12.7926	13.163	13.7792	16.9777	17.0472	Anchoring of the basal body to the plasma membrane;AURKA Activation by TPX2;Carboxyterminal post-translational modifications of tubulin;Cilium Assembly;COPI-dependent Golgi-to-ER retrograde traffic;COPI-independent Golgi-to-ER retrograde traffic;COPI-mediated anterograde transport;Formation of tubulin folding intermediates by CCT/TriC;Gap junction assembly;Hedgehog 'off' state;HSP90 chaperone cyc…	21	3	3	56.1	7.9	7.9	48.328	0	21.296	1770600	14	0.174633	0.818271	0.625204	0.419278	P68366-2;P68366;C9JEV8;C9JQ00;C9JJQ8;C9JDL2	P68366-2;P68366
LYPLA2	Acyl-protein thioesterase 2	0.616989		13.661	14.4878	12.9857	13.4844	15.1797	12.4272	14.7703	14.7098	L1CAM interactions	3	3	3	18.2	18.2	18.2	24.737	0	17.06	307710	5	0.386769	0.659529	0.616989	0.773666	O95372;Q5QPQ0;Q5QPQ3;Q5QPQ2;Q5QPN5;Q5QPN9;Q5QPQ1	O95372;Q5QPQ0;Q5QPQ3;Q5QPQ2
TRIM56	E3 ubiquitin-protein ligase TRIM56	0.613185		14.504	12.2633	14.5261	14.4962	14.5641	14.4725	14.8537	14.352	Regulation of innate immune responses to cytosolic DNA	3	3	3	5	5	5	81.487	0	19.165	251230	9	0.488717	0.632183	0.613185	0.913145	Q9BRZ2;C9JI91;Q9BRZ2-2	Q9BRZ2
GTPBP4	Nucleolar GTP-binding protein 1	0.599564		19.7287	19.6997	19.6457	19.0296	20.3215	20.4285	19.7885	19.9637		25	25	24	47.9	47.9	47.9	68.272	0	221.21	11921000	151	1.43549	0.50048	0.599564	1.85064	Q9BZE4-2;Q9BZE4;Q9BZE4-3;Q5T3R7	Q9BZE4-2;Q9BZE4;Q9BZE4-3
PSAP	Prosaposin;Saposin-A;Saposin-B-Val;Saposin-B;Saposin-C;Saposin-D	0.593262		13.1137	14.8605	13.3001	12.8982	13.9596	14.117	14.3711	14.0977	G alpha (i) signalling events;Glycosphingolipid metabolism;Neutrophil degranulation;Peptide ligand-binding receptors;Platelet degranulation	2	2	2	4.6	4.6	4.6	58.44	0	16.038	282870	10	0.619841	0.604971	0.593262	1.06914	C9JIZ6;P07602;P07602-2;P07602-3	C9JIZ6;P07602;P07602-2;P07602-3
CTSD	Cathepsin D;Cathepsin D light chain;Cathepsin D heavy chain	0.590921		15.5342	15.8978	15.2055	15.6564	15.4555	15.3767	15.4914	18.3339	Collagen degradation;Metabolism of Angiotensinogen to Angiotensins;MHC class II antigen presentation;Neutrophil degranulation	9	9	9	26.9	26.9	26.9	43.688	0	53.163	1235400	22	0.343244	0.690604	0.590921	0.705366	A0A1B0GW44;A0A1B0GV23;A0A1B0GVD5;A0A1B0GWE8;P07339;A0A1B0GVP3;A0A1B0GU92;A0A1B0GU03;F8WD96;C9JH19;H7C469;F8W787;H7C1V0;A0A1B0GV01	A0A1B0GW44;A0A1B0GV23;A0A1B0GVD5;A0A1B0GWE8;P07339;A0A1B0GVP3;A0A1B0GU92;A0A1B0GU03;F8WD96;C9JH19;H7C469;F8W787
ARG1	Arginase-1	0.585807		16.734	15.9446	14.3636	14.6428	15.9991	16.4093	14.7613	16.8585	Neutrophil degranulation;Urea cycle	9	9	9	33	33	33	35.664	0	66.463	995640	33	0.351801	0.67976	0.585807	0.71746	P05089-2;P05089;P05089-3	P05089-2;P05089;P05089-3
RPL34	60S ribosomal protein L34	0.57929		20.2936	20.304	19.4601	19.7112	20.5314	20.3061	20.8181	20.4304	Eukaryotic Translation Termination;Formation of a pool of free 40S subunits;GTP hydrolysis and joining of the 60S ribosomal subunit;L13a-mediated translational silencing of Ceruloplasmin expression;Major pathway of rRNA processing in the nucleolus and cytosol;Nonsense Mediated Decay (NMD) enhanced by the Exon Junction Complex (EJC);Nonsense Mediated Decay (NMD) independent of the Exon Junction Co…	6	6	6	29.9	29.9	29.9	13.293	0	38.165	13942000	34	1.29007	0.491569	0.57929	1.71108	P49207	P49207
CENPV	Centromere protein V	0.558926		14.1236	13.6531	14.2648	13.1713	14.8182	14.5901	14.1662	13.874		3	3	3	15.1	15.1	15.1	29.73	0	21.124	196530	11	0.86287	0.525635	0.558926	1.31245	Q7Z7K6-3;Q7Z7K6;Q7Z7K6-2;A0A0M3HER2	Q7Z7K6-3;Q7Z7K6;Q7Z7K6-2
NHP2L1	NHP2-like protein 1;NHP2-like protein 1, N-terminally processed	0.528465		16.6111	15.9894	16.3999	16.239	17.1194	17.1055	16.6171	16.5112	Major pathway of rRNA processing in the nucleolus and cytosol;mRNA Splicing - Major Pathway;mRNA Splicing - Minor Pathway;rRNA modification in the nucleus and cytosol	3	3	3	18.2	18.2	18.2	14.627	0	25.065	1181400	9	1.36528	0.505355	0.528465	1.72289	B1AHD1;A0A3B3IUA2;P55769;A0A3B3IRU2	B1AHD1;A0A3B3IUA2;P55769
CAT	Catalase	0.509884		15.2594	13.8718	14.5545	14.4232	14.6704	15.5097	14.9416	15.0267	Detoxification of Reactive Oxygen Species;Neutrophil degranulation	10	10	8	22.4	22.4	18.4	59.755	0	62.123	808210	21	0.748415	0.537591	0.509884	1.17299	P04040	P04040
RPA1	Replication protein A 70 kDa DNA-binding subunit;Replication protein A 70 kDa DNA-binding subunit, N-terminally processed	0.492004		15.0309	14.5597	14.7548	12.2661	14.7281	15.0713	14.0872	14.6927	Activation of ATR in response to replication stress;Activation of the pre-replicative complex;Dual Incision in GG-NER;Dual incision in TC-NER;Fanconi Anemia Pathway;Formation of Incision Complex in GG-NER;G2/M DNA damage checkpoint;Gap-filling DNA repair synthesis and ligation in GG-NER;Gap-filling DNA repair synthesis and ligation in TC-NER;HDR through Homologous Recombination (HRR);HDR through …	3	3	3	6	6	6	68.137	0	22.752	293490	11	0.310308	0.728591	0.492004	0.640309	P27694	P27694
ARGLU1	Arginine and glutamate-rich protein 1	0.484319		15.6692	16.5187	15.5383	16.5971	16.664	16.4065	16.5617	16.6284		9	9	9	26.4	26.4	26.4	33.216	0	53.9	1596800	27	0.860578	0.519111	0.484319	1.26455	Q9NWB6;Q9NWB6-3;Q9NWB6-2	Q9NWB6;Q9NWB6-3;Q9NWB6-2
WDR36	WD repeat-containing protein 36	0.483889		16.0071	15.0637	15.7975	14.5098	16.3121	16.4678	14.9922	15.5415	Major pathway of rRNA processing in the nucleolus and cytosol;rRNA modification in the nucleus and cytosol	8	8	8	11.4	11.4	11.4	99.365	0	51.731	632260	19	0.44537	0.650928	0.483889	0.82459	A0A0A0MTB8;Q8NI36	A0A0A0MTB8;Q8NI36
HDAC10	Histone deacetylase 10	0.474074		14.7627	15.6534	12.146	16.309	14.449	15.1224	15.6703	15.5258	Constitutive Signaling by NOTCH1 HD+PEST Domain Mutants;Constitutive Signaling by NOTCH1 PEST Domain Mutants;HDACs deacetylate histones;NOTCH1 Intracellular Domain Regulates Transcription	7	7	7	16.5	16.5	16.5	66.217	0	54.699	1216800	26	0.195926	0.814514	0.474074	0.449802	C9J8B8;Q969S8-2;Q969S8;Q969S8-4;Q969S8-5;Q08AP5	C9J8B8;Q969S8-2;Q969S8;Q969S8-4;Q969S8-5
EIF6	Eukaryotic translation initiation factor 6	0.466943		18.4122	18.3123	18.4588	17.9757	18.8416	19.0242	18.447	18.7141		4	4	4	26.9	26.9	26.9	26.599	0	92.035	4520900	35	1.54234	0.502897	0.466943	1.77484	P56537;B7ZBH1;A0A0U1RQV5;P56537-2	P56537;B7ZBH1;A0A0U1RQV5;P56537-2
TOMM70A	Mitochondrial import receptor subunit TOM70	0.464525		15.8811	15.9715	16.4988	16.5653	17.3452	16.6535	16.416	16.36	Mitochondrial protein import;Pink/Parkin Mediated Mitophagy;Ub-specific processing proteases	9	9	7	23.5	23.5	14	67.454	0	60.571	1071700	30	0.805287	0.516364	0.464525	1.20058	O94826	O94826
CALML5	Calmodulin-like protein 5	0.454661		16.3382	16.4159	15.3116	15.8763	15.9471	15.9008	15.6905	18.2223	Neutrophil degranulation	4	4	4	41.8	41.8	41.8	15.892	0	129.09	1175200	21	0.29282	0.745348	0.454661	0.607382	Q9NZT1	Q9NZT1
RPL31	60S ribosomal protein L31	0.441457		21.1095	21.003	20.9607	21.2709	21.4939	21.4161	21.8628	21.3371	Eukaryotic Translation Termination;Formation of a pool of free 40S subunits;GTP hydrolysis and joining of the 60S ribosomal subunit;L13a-mediated translational silencing of Ceruloplasmin expression;Major pathway of rRNA processing in the nucleolus and cytosol;Nonsense Mediated Decay (NMD) enhanced by the Exon Junction Complex (EJC);Nonsense Mediated Decay (NMD) independent of the Exon Junction Co…	10	10	10	53.6	53.6	53.6	14.463	0	195.29	29806000	79	1.76525	0.513617	0.441457	1.87644	P62899;H7C2W9;C9JU56;B7Z4E3;B7Z4C8;P62899-3;P62899-2;B8ZZK4	P62899;H7C2W9;C9JU56;B7Z4E3;B7Z4C8;P62899-3;P62899-2;B8ZZK4
FMR1	Fragile X mental retardation protein 1	0.441146		16.5612	16.9957	16.9624	17.1409	17.3563	17.2718	17.4524	17.3442		12	10	0	25.8	21.1	0	65.821	0	99.592	1664100	59	1.84117	0.5721	0.441146	1.92156	A8MQB8;G3V0J0;Q06787-2;A0A087WXI3;Q06787-11;R9WNI0;Q8IXW7;A0A087WY29;A0A087WWR6	A8MQB8;G3V0J0;Q06787-2;A0A087WXI3;Q06787-11;R9WNI0
TGM3	Protein-glutamine gamma-glutamyltransferase E;Protein-glutamine gamma-glutamyltransferase E 50 kDa catalytic chain;Protein-glutamine gamma-glutamyltransferase E 27 kDa non-catalytic chain	0.434212		16.127	15.1768	14.9858	14.8211	15.5501	15.4988	15.1305	16.6682		9	9	7	16	16	11.1	78.856	0	56.322	811720	23	0.438533	0.655	0.434212	0.800462	A0A494C0J7;Q08188	A0A494C0J7;Q08188
SERPINB12	Serpin B12	0.431755		17.1014	16.3671	15.857	15.7711	16.6636	17.175	16.205	16.7801	Neutrophil degranulation	10	10	10	35.6	35.6	35.6	46.276	0	89.851	1673600	36	0.550435	0.63874	0.431755	0.928571	Q96P63;Q96P63-2	Q96P63;Q96P63-2
MAP2K3	Dual specificity mitogen-activated protein kinase kinase 3	0.428295		12.1046	14.486	14.4509	12.8275	14.415	14.2669	14.2091	12.6912	activated TAK1 mediates p38 MAPK activation;CDO in myogenesis;Interleukin-1 signaling;NOD1/2 Signaling Pathway;Oxidative Stress Induced Senescence;PI5P Regulates TP53 Acetylation	3	3	3	10.4	10.4	10.4	36.172	0	19.373	263780	8	0.241167	0.785475	0.428295	0.522038	P46734-2;P46734;P46734-3;J3KRV4;E9PRZ0;J3QR49;P52564-2;P52564	P46734-2;P46734;P46734-3
CCDC59	Thyroid transcription factor 1-associated protein 26	0.420599		14.2357	13.6027	13.7751	12.1257	13.8373	13.8854	13.9443	13.7546	Defective pro-SFTPB causes pulmonary surfactant metabolism dysfunction 1 (SMDP1) and respiratory distress syndrome (RDS);Surfactant metabolism	2	2	2	14.9	14.9	14.9	21.278	0	11.762	157130	3	0.404522	0.67061	0.420599	0.753589	F8VNY5;Q9P031	F8VNY5;Q9P031
RPL35A	60S ribosomal protein L35a	0.399492		20.5861	21.0978	20.8103	21.0913	21.25	21.197	21.6311	21.1053	Eukaryotic Translation Termination;Formation of a pool of free 40S subunits;GTP hydrolysis and joining of the 60S ribosomal subunit;L13a-mediated translational silencing of Ceruloplasmin expression;Major pathway of rRNA processing in the nucleolus and cytosol;Nonsense Mediated Decay (NMD) enhanced by the Exon Junction Complex (EJC);Nonsense Mediated Decay (NMD) independent of the Exon Junction Co…	8	8	8	48.2	48.2	48.2	12.538	0	130.98	26192000	63	1.25174	0.481631	0.399492	1.48499	P18077;C9K025;F8WBS5;F8WB72	P18077;C9K025;F8WBS5;F8WB72
RPS27A;UBC;UBB;UBA52	Ubiquitin-40S ribosomal protein S27a;Ubiquitin;40S ribosomal protein S27a;Polyubiquitin-C;Ubiquitin;Ubiquitin-60S ribosomal protein L40;Ubiquitin;60S ribosomal protein L40;Polyubiquitin-B;Ubiquitin	0.399344		17.4632	17.7012	17.2605	17.8659	17.9681	17.8279	17.9841	18.1081	ABC-family proteins mediated transport;Activated NOTCH1 Transmits Signal to the Nucleus;activated TAK1 mediates p38 MAPK activation;Activation of IRF3/IRF7 mediated by TBK1/IKK epsilon;Activation of NF-kappaB in B cells;Amyloid fiber formation;Antigen processing: Ubiquitination & Proteasome degradation;APC/C:Cdc20 mediated degradation of Cyclin B;APC/C:Cdc20 mediated degradation of Securin;APC/C:…	4	4	4	27.6	27.6	27.6	17.965	0	61.107	3318200	43	1.48297	0.45916	0.399344	1.63177	P62979;P0CG48;F5H265;Q96C32;Q5PY61;J3QKN0;F5GXK7;F5H747;A0A2R8Y422;F5H388;B4DV12;F5H2Z3;F5GYU3;F5H6Q2;J3QTR3;J3QS39;P62987;P0CG47;M0R2S1;M0R1M6;Q49A90;M0R1V7;F5GZ39;J3QSA3	P62979;P0CG48;F5H265;Q96C32;Q5PY61;J3QKN0;F5GXK7;F5H747;A0A2R8Y422;F5H388;B4DV12;F5H2Z3;F5GYU3;F5H6Q2;J3QTR3;J3QS39;P62987;P0CG47;M0R2S1;M0R1M6;Q49A90;M0R1V7
WDR75	WD repeat-containing protein 75	0.392034		15.4322	14.832	15.0848	14.6819	15.7106	15.7908	14.8444	15.2533	Major pathway of rRNA processing in the nucleolus and cytosol;rRNA modification in the nucleus and cytosol	5	5	5	8.9	8.9	8.9	94.498	0	37.129	457810	16	0.692912	0.603345	0.392034	1.04751	Q8IWA0	Q8IWA0
KRT1	Keratin, type II cytoskeletal 1	0.388513		25.389	25.022	24.1652	24.6072	25.322	25.4849	24.8351	25.0955	Formation of the cornified envelope;Keratinization;Neutrophil degranulation	53	48	3	53.3	52.6	3.6	66.038	0	323.31	545810000	643	0.616178	0.613654	0.388513	0.972848	P04264	P04264
DCD	Dermcidin;Survival-promoting peptide;DCD-1	0.386297		15.8572	19.8902	16.379	17.3067	17.9731	16.3507	17.7311	18.9234	Antimicrobial peptides	6	6	6	53.6	53.6	53.6	11.284	0	78.623	4022000	35	0.140626	0.849981	0.386297	0.338481	P81605;P81605-2	P81605;P81605-2
EIF3H	Eukaryotic translation initiation factor 3 subunit H	0.381428		12.7179	14.0568	14.3369	13.7428	13.813	14.1343	13.9229	14.51	Formation of a pool of free 40S subunits;Formation of the ternary complex, and subsequently, the 43S complex;GTP hydrolysis and joining of the 60S ribosomal subunit;L13a-mediated translational silencing of Ceruloplasmin expression;Ribosomal scanning and start codon recognition;Translation initiation complex formation	3	3	3	13.8	13.8	13.8	39.589	0	40.796	184820	10	0.44319	0.662994	0.381428	0.785969	A0A087WZK9;B3KS98;O15372;E5RHC7;E5RH59;E5RFW7;E5RFH0;E5RGU4;E5RJT0	A0A087WZK9;B3KS98;O15372
JUP	Junction plakoglobin	0.369444		18.4259	19.2654	18.2843	18.3493	19.4252	18.9508	18.4697	18.957	Adherens junctions interactions;Beta-catenin phosphorylation cascade;Binding of TCF/LEF:CTNNB1 to target gene promoters;Ca2+ pathway;CDO in myogenesis;Deactivation of the beta-catenin transactivating complex;Degradation of beta-catenin by the destruction complex;Disassembly of the destruction complex and recruitment of AXIN to the membrane;Formation of the beta-catenin:TCF transactivating complex…	19	19	19	29.1	29.1	29.1	81.744	0	157.35	7252900	130	0.574581	0.636662	0.369444	0.920203	P14923;C9JTX4;C9J826;C9JK18;C9JKY1;A0A2R8Y804;A0A2R8Y543;A0A2R8Y5C3;A0A2R8Y750;A0A2R8Y5Z1;B4DGU4;A0A2R8YCH5;A0A2R8Y7Z0;A0A2R8Y5A3;P35222	P14923
NUFIP2	Nuclear fragile X mental retardation-interacting protein 2	0.366537		16.8562	17.4778	16.691	17.7814	17.1875	17.4181	17.7632	17.9038		15	15	15	28.9	28.9	28.9	76.12	0	111.02	2039500	38	0.562862	0.636112	0.366537	0.906796	Q7Z417;Q7Z417-2	Q7Z417
SPTY2D1	Protein SPT2 homolog	0.347664		14.037	12.8009	13.9547	13.5702	14.0738	14.0119	13.8094	13.8584		2	2	2	5.7	5.7	5.7	40.442	0	12.421	153880	3	0.561655	0.641973	0.347664	0.893608	Q68D10-3;Q68D10-2;Q68D10	Q68D10-3;Q68D10-2;Q68D10
DSP	Desmoplakin	0.342396		20.4806	20.8857	20.5359	20.8394	21.39	20.9579	20.8933	20.87	Apoptotic cleavage of cell adhesion proteins;Formation of the cornified envelope;Keratinization;Neutrophil degranulation	108	108	107	40.2	40.2	39.6	331.77	0	323.31	31096000	621	1.11832	0.524794	0.342396	1.31691	P15924;P15924-3;P15924-2	P15924;P15924-3;P15924-2
RBM34	RNA-binding protein 34	0.341761		15.8915	15.2699	15.8753	15.3138	16.1323	15.9753	15.5798	16.0301		7	7	7	18.4	18.4	18.4	48.564	0	64.829	652010	26	0.812683	0.601458	0.341761	1.10427	P42696;A2A2V2;P42696-2;Q5TCT4;H7C5M1	P42696;A2A2V2;P42696-2
FXR2	Fragile X mental retardation syndrome-related protein 2	0.340831		17.7017	18.0313	17.7303	18.3024	18.3859	18.4342	18.1638	18.145		13	11	9	26.6	24.2	17.4	74.222	0	96.48	3208100	43	1.11263	0.51954	0.340831	1.311	P51116;I3L1Z2	P51116
CIRH1A	Cirhin	0.336957		16.0287	15.1426	15.8157	14.8899	16.0687	16.2037	15.4803	15.4722	Major pathway of rRNA processing in the nucleolus and cytosol;rRNA modification in the nucleus and cytosol	9	9	8	19.7	19.7	16	77.942	0	55.614	608390	17	0.457329	0.657856	0.336957	0.780568	H3BSH7;Q969X6;A0A0J9YWM9;Q969X6-2;Q969X6-3;A0A0J9YXV4;A0A0J9YWK2;H3BPD7;I3L4T9;J3KSI1;H3BRM8;A0A0J9YX18;J3KSE6;J3KTR0	H3BSH7;Q969X6;A0A0J9YWM9;Q969X6-2;Q969X6-3;A0A0J9YXV4;A0A0J9YWK2
PFKP	ATP-dependent 6-phosphofructokinase, platelet type	0.335275		17.0947	16.8567	17.3624	16.9951	17.6427	17.4899	17.2066	17.3108	Glycolysis;Neutrophil degranulation	16	16	15	23	23	21.8	85.595	0	128.3	2515300	101	1.23107	0.508419	0.335275	1.37424	Q01813;Q01813-2;B1APP6;Q5VSR5;H0Y757;V9GYV7;H0Y3Y3;P17858;V9GY25;P17858-2	Q01813;Q01813-2;B1APP6
RSL1D1	Ribosomal L1 domain-containing protein 1	0.330279		20.2228	19.2512	20.1453	19.2871	19.8421	20.8435	19.6973	19.8447		26	26	26	56.5	56.5	56.5	54.972	0	300.5	12218000	125	0.385777	0.692606	0.330279	0.696547	O76021;J3QSV6;I3L3U9;O76021-2;I3L3C4;I3L234;I3L1A3;J3KPU7;I3L2F2;I3L4T8;I3L1Y4	O76021;J3QSV6;I3L3U9;O76021-2
EEF1A2	Elongation factor 1-alpha 2	0.327454		12.2529	15.6467	15.5182	15.9695	15.0537	15.427	15.2741	14.9423	Eukaryotic Translation Elongation	11	3	3	29.4	8.7	8.7	54.34	0	21.756	479530	20	0.14171	0.852535	0.327454	0.335291	A0A2U3TZH3;Q05639;A0A2R8Y488;A0A2R8Y660;A0A2R8YDN5	A0A2U3TZH3;Q05639;A0A2R8Y488;A0A2R8Y660
RPF1	Ribosome production factor 1	0.322559		15.5045	15.0236	15.6069	14.945	15.8615	15.9141	15.0424	15.5522		4	4	4	12.3	12.3	12.3	40.11	0	35.078	526700	18	0.581686	0.643478	0.322559	0.894559	Q9H9Y2	Q9H9Y2
FXR1	Fragile X mental retardation syndrome-related protein 1	0.319726		18.7052	18.9075	18.8827	19.3064	19.2412	19.2744	19.3392	19.226	Signaling by BRAF and RAF fusions	16	16	14	34.4	34.4	31.7	68.326	0	132.39	6622800	77	1.3153	0.508975	0.319726	1.39384	B4DXZ6;P51114;P51114-3;P51114-2;E7EU85;E9PFF5;H7C4S4;C9JZE0;C9JY20;C9JAJ4;C9IZ22	B4DXZ6;P51114;P51114-3;P51114-2;E7EU85;E9PFF5
DDX56	Probable ATP-dependent RNA helicase DDX56	0.315107		16.9152	16.3271	16.7275	16.0082	16.7926	17.0803	16.6461	16.7195		8	8	8	18.1	18.1	18.1	57.274	0	57.458	1217200	32	0.678167	0.608498	0.315107	0.971405	Q9NY93-2;Q9NY93;G3V0G3;F8WDT8;H7C3E9;H7BZN7;F8WEI3	Q9NY93-2;Q9NY93;G3V0G3;F8WDT8;H7C3E9
HEATR1	HEAT repeat-containing protein 1;HEAT repeat-containing protein 1, N-terminally processed	0.310821		14.8814	14.2943	14.8727	14.2075	15.0094	15.5424	14.2537	14.6938	Major pathway of rRNA processing in the nucleolus and cytosol;rRNA modification in the nucleus and cytosol	4	4	3	2.6	2.6	1.7	242.37	0	25.478	325240	11	0.422874	0.684753	0.310821	0.729001	Q9H583;Q5T3Q7;Q6P664	Q9H583;Q5T3Q7;Q6P664
RPS10;RPS10-NUDT3;RPS10P5	40S ribosomal protein S10;Putative 40S ribosomal protein S10-like	0.30951		18.5239	18.8577	18.4543	18.8154	18.7632	19.1869	19.3926	18.5466	Eukaryotic Translation Termination;Formation of a pool of free 40S subunits;Formation of the ternary complex, and subsequently, the 43S complex;GTP hydrolysis and joining of the 60S ribosomal subunit;L13a-mediated translational silencing of Ceruloplasmin expression;Major pathway of rRNA processing in the nucleolus and cytosol;Nonsense Mediated Decay (NMD) enhanced by the Exon Junction Complex (EJ…	8	8	8	47.9	47.9	47.9	18.898	0	58.309	5959900	70	0.686149	0.611953	0.30951	0.972439	P46783;F6U211;A0A2R8Y7H1;A0A2R8YFH6;A0A1W2PQS6;A0A2R8Y6L3;S4R435;Q9NQ39	P46783;F6U211;A0A2R8Y7H1;A0A2R8YFH6;A0A1W2PQS6;A0A2R8Y6L3;S4R435;Q9NQ39
PDCD11	Protein RRP5 homolog	0.303489		17.3981	16.2514	17.2659	16.4018	17.4189	17.5744	16.3522	17.1855	Major pathway of rRNA processing in the nucleolus and cytosol;rRNA modification in the nucleus and cytosol	18	18	18	11.5	11.5	11.5	208.7	0	118.38	1587900	48	0.321718	0.743982	0.303489	0.606995	Q14690;A0A3B3IUD7;S4R3Q4	Q14690;A0A3B3IUD7
ERH	Enhancer of rudimentary homolog	0.299757		16.9409	17.0231	16.9995	17.2918	17.5704	17.3069	17.3238	17.2533		4	4	4	32.7	32.7	32.7	12.259	0	65.247	2059900	26	1.53591	0.482667	0.299757	1.46143	P84090;G3V279	P84090;G3V279
NOP56	Nucleolar protein 56	0.289137		18.5536	17.5042	18.1551	17.2964	18.1156	18.9002	17.6333	18.0168	Association of TriC/CCT with target proteins during biosynthesis;Major pathway of rRNA processing in the nucleolus and cytosol;rRNA modification in the nucleus and cytosol	18	18	17	37.7	37.7	33.5	66.049	0	141.74	4390600	81	0.309556	0.760625	0.289137	0.585781	O00567;A0A494C128;H0Y653;H0YDU4;Q5JXT2	O00567;A0A494C128
PSMC4	26S protease regulatory subunit 6B	0.288127		14.4101	12.8482	14.1252	13.7567	14.1578	14.2889	14.0214	13.8245	ABC-family proteins mediated transport;Activation of NF-kappaB in B cells;Antigen processing: Ubiquitination & Proteasome degradation;APC/C:Cdc20 mediated degradation of Securin;APC/C:Cdh1 mediated degradation of Cdc20 and other APC/C:Cdh1 targeted proteins in late mitosis/early G1;Asymmetric localization of PCP proteins;AUF1 (hnRNP D0) binds and destabilizes mRNA;Autodegradation of Cdh1 by Cdh1:…	3	3	3	11.7	11.7	11.7	47.366	0	19.879	212730	8	0.350017	0.730642	0.288127	0.634774	P43686;P43686-2	P43686
MYBBP1A	Myb-binding protein 1A	0.28781		18.9758	18.8668	19.4881	18.4186	18.9287	19.6475	19.1116	19.2127	B-WICH complex positively regulates rRNA expression	32	32	30	31.8	31.8	28.3	148.85	0	274.76	7059800	125	0.490509	0.661236	0.28781	0.783278	Q9BQG0;Q9BQG0-2;I3L1L3;I3L2H8;I3L311	Q9BQG0;Q9BQG0-2;I3L1L3
ALDOA	Fructose-bisphosphate aldolase A;Fructose-bisphosphate aldolase	0.283701		16.8218	16.9729	16.7833	16.9936	16.7594	16.8405	17.6201	17.4864	Gluconeogenesis;Glycolysis;Neutrophil degranulation;Platelet degranulation	15	15	15	62.4	62.4	62.4	39.42	0	110.46	2412300	64	0.591494	0.647003	0.283701	0.870082	P04075;H3BQN4;J3KPS3;P04075-2;H3BPS8;H3BUH7;H3BR04;H3BMQ8;H3BU78;H3BR68;P09972	P04075;H3BQN4;J3KPS3;P04075-2;H3BPS8;H3BUH7;H3BR04
NAP1L1	Nucleosome assembly protein 1-like 1	0.282064		15.9809	15.4079	15.4533	15.8826	15.4487	16.7945	15.7888	15.821		7	6	6	22.3	19.7	19.7	45.374	0	38.296	895410	12	0.378734	0.709374	0.282064	0.664516	P55209;P55209-2;F8W0J6;H0YIV4;F5H4R6;F8VY35;F8W020;B7Z9C2;F8VV59;F8VUX1;F8VXI6;F8W118;H0YHC3;H0YH88;P55209-3;F8W543;F8VRJ2;F8VVB5	P55209;P55209-2;F8W0J6;H0YIV4;F5H4R6;F8VY35;F8W020;B7Z9C2;F8VV59;F8VUX1;F8VXI6;F8W118;H0YHC3;H0YH88;P55209-3;F8W543;F8VRJ2;F8VVB5
KIAA0020	Pumilio domain-containing protein KIAA0020	0.279881		17.8835	17.4818	18.0133	17.439	18.1054	18.4006	17.5156	17.9156		16	16	16	30.9	30.9	30.9	73.584	0	118.29	2800500	78	0.556427	0.657558	0.279881	0.836732	Q15397	Q15397
RBM14	RNA-binding protein 14	0.279455		14.4802	14.5791	14.2258	14.52	14.7607	14.8595	14.7281	14.5745	RUNX2 regulates bone development	3	3	3	5.2	5.2	5.2	69.491	0	20.399	308010	11	1.54002	0.500621	0.279455	1.41321	Q96PK6	Q96PK6
EIF4A3	Eukaryotic initiation factor 4A-III;Eukaryotic initiation factor 4A-III, N-terminally processed	0.276042		16.0567	15.8658	16.2036	16.4027	16.561	16.2843	16.5582	16.2295	Cleavage of Growing Transcript in the Termination Region;Deadenylation of mRNA;ISG15 antiviral mechanism;mRNA 3'-end processing;mRNA Splicing - Major Pathway;Nonsense Mediated Decay (NMD) enhanced by the Exon Junction Complex (EJC);Regulation of expression of SLITs and ROBOs;Transport of Mature mRNA derived from an Intron-Containing Transcript	10	9	9	28	26	26	46.871	0	61.51	970780	24	0.985945	0.572	0.276042	1.13232	P38919;I3L3H2	P38919;I3L3H2
RPS3A	40S ribosomal protein S3a	0.275846		20.2272	20.0872	20.0312	20.4226	20.7784	20.1006	20.7106	20.2818	Eukaryotic Translation Termination;Formation of a pool of free 40S subunits;Formation of the ternary complex, and subsequently, the 43S complex;GTP hydrolysis and joining of the 60S ribosomal subunit;L13a-mediated translational silencing of Ceruloplasmin expression;Major pathway of rRNA processing in the nucleolus and cytosol;Nonsense Mediated Decay (NMD) enhanced by the Exon Junction Complex (EJ…	17	17	17	65.5	65.5	65.5	29.945	0	294.84	15670000	137	0.723479	0.611203	0.275846	0.96377	P61247;D6RG13;D6RAT0;D6RB09;E9PFI5;H0Y9Y4;H0Y8L7;D6R9B6;D6RAS7;D6RED7;D6RI02;D6RGE0	P61247;D6RG13;D6RAT0;D6RB09;E9PFI5;H0Y9Y4;H0Y8L7;D6R9B6
RPS4X	40S ribosomal protein S4, X isoform	0.275487		20.7651	20.6817	20.643	20.8898	21.2234	20.8034	21.2093	20.8455	Eukaryotic Translation Termination;Formation of a pool of free 40S subunits;Formation of the ternary complex, and subsequently, the 43S complex;GTP hydrolysis and joining of the 60S ribosomal subunit;L13a-mediated translational silencing of Ceruloplasmin expression;Major pathway of rRNA processing in the nucleolus and cytosol;Nonsense Mediated Decay (NMD) enhanced by the Exon Junction Complex (EJ…	17	17	17	57.4	57.4	57.4	29.597	0	166.74	22616000	150	1.14678	0.520929	0.275487	1.21931	P62701;C9JEH7;Q8TD47;P22090	P62701
SLC25A5	ADP/ATP translocase 2;ADP/ATP translocase 2, N-terminally processed	0.272386		16.4115	15.7875	17.1225	15.7304	16.4695	16.6925	16.3532	16.6264	Regulation of insulin secretion;Vpr-mediated induction of apoptosis by mitochondrial outer membrane permeabilization	8	3	3	27.2	11.4	11.4	32.852	0	19.169	1530700	32	0.350356	0.739489	0.272386	0.627184	P05141;Q9H0C2	P05141
RPL14	60S ribosomal protein L14	0.269439		21.2601	21.4521	21.6661	21.4878	21.7616	21.5454	22.0824	21.5545	Eukaryotic Translation Termination;Formation of a pool of free 40S subunits;GTP hydrolysis and joining of the 60S ribosomal subunit;L13a-mediated translational silencing of Ceruloplasmin expression;Major pathway of rRNA processing in the nucleolus and cytosol;Nonsense Mediated Decay (NMD) enhanced by the Exon Junction Complex (EJC);Nonsense Mediated Decay (NMD) independent of the Exon Junction Co…	5	5	5	42.7	42.7	42.7	14.558	0	133.49	37110000	47	0.905547	0.603385	0.269439	1.07415	E7EPB3;P50914	E7EPB3;P50914
BOP1	Ribosome biogenesis protein BOP1	0.267701		18.128	17.4837	17.6669	17.2588	18.2026	18.3662	17.3902	17.6491	Major pathway of rRNA processing in the nucleolus and cytosol	13	13	13	26.1	26.1	26.1	83.629	0	111.2	2690000	39	0.399814	0.707827	0.267701	0.678711	Q14137;Q14137-2;A0A075B729	Q14137;Q14137-2
VDAC1	Voltage-dependent anion-selective channel protein 1	0.256605		16.479	15.6791	16.7567	15.2105	16.3607	16.646	15.4317	16.7133	Mitochondrial calcium ion transport;Mitochondrial protein import;Pink/Parkin Mediated Mitophagy;Ub-specific processing proteases	8	8	8	38.5	38.5	38.5	30.772	0	56.19	1005700	22	0.222259	0.809031	0.256605	0.455808	P21796;C9JI87	P21796;C9JI87
RPL36	60S ribosomal protein L36	0.255539		19.4382	19.6716	18.9851	19.5222	19.5824	19.3452	20.0868	19.6248	Eukaryotic Translation Termination;Formation of a pool of free 40S subunits;GTP hydrolysis and joining of the 60S ribosomal subunit;L13a-mediated translational silencing of Ceruloplasmin expression;Major pathway of rRNA processing in the nucleolus and cytosol;Nonsense Mediated Decay (NMD) enhanced by the Exon Junction Complex (EJC);Nonsense Mediated Decay (NMD) independent of the Exon Junction Co…	3	3	3	28.6	28.6	28.6	12.254	0	28.07	9423000	33	0.555998	0.649111	0.255539	0.813212	Q9Y3U8;J3QSB5;J3KTD3	Q9Y3U8;J3QSB5
RPS8	40S ribosomal protein S8	0.250791		21.6259	21.3951	21.4752	21.5648	22.0385	21.6388	21.8727	21.5141	Eukaryotic Translation Termination;Formation of a pool of free 40S subunits;Formation of the ternary complex, and subsequently, the 43S complex;GTP hydrolysis and joining of the 60S ribosomal subunit;L13a-mediated translational silencing of Ceruloplasmin expression;Major pathway of rRNA processing in the nucleolus and cytosol;Nonsense Mediated Decay (NMD) enhanced by the Exon Junction Complex (EJ…	11	11	11	51.9	51.9	51.9	24.205	0	323.31	38464000	124	1.01152	0.602206	0.250791	1.10091	P62241;Q5JR95	P62241;Q5JR95
NOC2L	Nucleolar complex protein 2 homolog	0.24947		17.1892	16.6611	17.0323	16.6983	17.3208	17.567	16.6651	17.0259	Regulation of TP53 Activity through Phosphorylation	7	7	7	10.9	10.9	10.9	84.918	0	43.023	1543700	18	0.487134	0.674483	0.24947	0.748855	Q9Y3T9	Q9Y3T9
SRSF4;SRSF6	Serine/arginine-rich splicing factor 6;Serine/arginine-rich splicing factor 4	0.244739		14.0039	13.779	13.0273	13.7244	13.8842	14.0353	13.7789	13.8152	Cleavage of Growing Transcript in the Termination Region;mRNA 3'-end processing;mRNA Splicing - Major Pathway;mRNA Splicing - Minor Pathway;Transport of Mature mRNA derived from an Intron-Containing Transcript	3	2	2	7.4	5	5	43.647	0	13.317	169630	4	0.515124	0.662207	0.244739	0.768524	A0A0D9SEM4;Q13247-3;Q13247;Q08170;A0A0D9SGD2;Q13247-2	A0A0D9SEM4;Q13247-3;Q13247;Q08170
LGALS1	Galectin-1	0.244546		13.7451	15.2657	15.1135	15.1846	14.798	15.039	15.1125	15.3377	Post-translational protein phosphorylation;Regulation of Insulin-like Growth Factor (IGF) transport and uptake by Insulin-like Growth Factor Binding Proteins (IGFBPs)	5	5	5	38.5	38.5	38.5	14.716	0	29.9	600230	15	0.265702	0.792071	0.244546	0.510813	P09382;F8WEI7	P09382
TCEB2	Transcription elongation factor B polypeptide 2	0.243167		14.1438	12.7195	14.0498	14.6881	12.8153	14.5606	14.7041	14.4939	Antigen processing: Ubiquitination & Proteasome degradation;Formation of HIV elongation complex in the absence of HIV Tat;Formation of HIV-1 elongation complex containing HIV-1 Tat;Formation of RNA Pol II elongation complex;HIV elongation arrest and recovery;Neddylation;Oxygen-dependent proline hydroxylation of Hypoxia-inducible Factor Alpha;Pausing and recovery of HIV elongation;Pausing and reco…	3	3	3	30.1	30.1	30.1	12.527	0	21.858	286360	6	0.152327	0.852516	0.243167	0.342277	B8ZZU8;Q15370;Q15370-2;I3L0M9;A0A0B4J296	B8ZZU8;Q15370;Q15370-2;I3L0M9
NOP2	Probable 28S rRNA (cytosine(4447)-C(5))-methyltransferase	0.238462		20.1568	19.4426	20.0765	19.329	20.176	20.3327	19.5678	19.8824	rRNA modification in the nucleus and cytosol;TFAP2A acts as a transcriptional repressor during retinoic acid induced cell differentiation	18	18	18	27.2	27.2	27.2	88.972	0	293.8	11377000	108	0.383156	0.729111	0.238462	0.641578	P46087-2;P46087;P46087-4;P46087-3;F5H5X6;F5H359;F5GWB7;F5H709;F5H8G6;F5GYR3	P46087-2;P46087;P46087-4;P46087-3
CBX3	Chromobox protein homolog 3	0.237733		16.1109	16.1395	14.2296	15.5579	15.9372	15.4683	15.7808	15.8024	ERCC6 (CSB) and EHMT2 (G9a) positively regulate rRNA expression;RNA Polymerase I Chain Elongation;Transcriptional Regulation by E2F6	3	3	3	23	23	23	20.811	0	19.83	732030	10	0.206001	0.821665	0.237733	0.426042	Q13185;C9JMM0;B8ZZ43;S4R2Y4;K7ELA4;B5MD17;J3KS05;P83916	Q13185
RPF2	Ribosome production factor 2 homolog	0.228361		17.2422	16.619	17.0305	16.3925	17.236	17.3386	16.5571	17.0658		6	6	5	23.5	23.5	18.6	35.582	0	37.953	1473700	19	0.384734	0.731292	0.228361	0.635595	Q9H7B2;Q5VXN0	Q9H7B2;Q5VXN0
RPS16	40S ribosomal protein S16	0.227515		19.7299	19.66	19.5944	19.9438	20.0254	19.8363	20.1609	19.8155	Eukaryotic Translation Termination;Formation of a pool of free 40S subunits;Formation of the ternary complex, and subsequently, the 43S complex;GTP hydrolysis and joining of the 60S ribosomal subunit;L13a-mediated translational silencing of Ceruloplasmin expression;Major pathway of rRNA processing in the nucleolus and cytosol;Nonsense Mediated Decay (NMD) enhanced by the Exon Junction Complex (EJ…	10	10	10	54.8	54.8	54.8	16.445	0	76.686	10717000	75	1.0561	0.605971	0.227515	1.07458	P62249;M0R210;M0R3H0;M0R1M5;Q6IPX4;M0QX76	P62249;M0R210;M0R3H0;M0R1M5;Q6IPX4
RBM28	RNA-binding protein 28	0.227481		18.9033	18.1229	18.8335	18.2001	18.9169	18.9786	18.4407	18.6336	Major pathway of rRNA processing in the nucleolus and cytosol	19	19	19	27.3	27.3	27.3	85.737	0	138.73	4757800	72	0.419345	0.713238	0.227481	0.668048	Q9NW13;Q9NW13-2;C9JAA9;C9JE21;H7C5G8	Q9NW13;Q9NW13-2
RRP15	RRP15-like protein	0.225814		17.6981	16.9451	17.6492	17.0095	17.6555	17.8162	17.2824	17.451		7	7	6	26.2	26.2	22.7	31.484	0	46.628	2083500	38	0.431904	0.706625	0.225814	0.678103	Q9Y3B9	Q9Y3B9
RRS1	Ribosome biogenesis regulatory protein homolog	0.225773		17.904	17.3485	17.8966	17.2924	17.9977	18.0335	17.535	17.7783		13	13	13	34.5	34.5	34.5	41.193	0	119.92	2554200	56	0.509041	0.676705	0.225773	0.743897	Q15050	Q15050
RPS23	40S ribosomal protein S23	0.225427		20.4366	20.0107	20.2603	20.3398	20.6096	20.425	20.6682	20.2464	Eukaryotic Translation Termination;Formation of a pool of free 40S subunits;Formation of the ternary complex, and subsequently, the 43S complex;GTP hydrolysis and joining of the 60S ribosomal subunit;L13a-mediated translational silencing of Ceruloplasmin expression;Major pathway of rRNA processing in the nucleolus and cytosol;Nonsense Mediated Decay (NMD) enhanced by the Exon Junction Complex (EJ…	6	6	6	30.1	30.1	30.1	15.807	0	41.095	15459000	52	0.857961	0.610875	0.225427	0.971423	P62266;D6RD47;D6RDJ2;D6RIX0;D6R9I7	P62266;D6RD47;D6RDJ2;D6RIX0;D6R9I7
FUS	RNA-binding protein FUS	0.222986		15.8756	16.5334	16.1448	16.2405	16.5325	16.432	16.3662	16.3555	mRNA Splicing - Major Pathway	5	5	2	8.5	8.5	6.3	53.496	0	32.229	1113800	33	0.778261	0.637913	0.222986	0.922585	H3BPE7;P35637-2;P35637	H3BPE7;P35637-2;P35637
SMARCA4	Transcription activator BRG1	0.222976		14.6374	14.6321	15.0405	14.5183	15.0536	15.1039	14.2708	15.292	Chromatin modifying enzymes;Formation of the beta-catenin:TCF transactivating complex;Interleukin-7 signaling;RMTs methylate histone arginines;RUNX1 interacts with co-factors whose precise effect on RUNX1 targets is not known	5	5	5	3.8	3.8	3.8	181.26	0	34.073	347700	14	0.384968	0.733519	0.222976	0.63158	P51532-5;A0A0A0MT49;A0A2R8YGG3;Q9HBD4;A0A2R8Y4P4;A0A2R8Y7S2;P51532;P51532-4;P51532-2;P51532-3;A0A2R8YG32;A0A2R8Y4C5;A0A2R8Y440;A0A2R8YGP5;A0A2R8Y7F3;A0A2R8YF80;A0A2R8YDA1;A0A2R8Y6N0;A0A2R8Y7Y7;A0A2R8Y6V2;A0A2R8YF58;A0A2R8Y526;A0A0U1RQZ9;F6VDE0;P51531;P51531-2;A0A2R8Y5K3;A0A2R8Y523;K7EP28;A0A2R8YFK5;K7EQF0	P51532-5;A0A0A0MT49;A0A2R8YGG3;Q9HBD4;A0A2R8Y4P4;A0A2R8Y7S2;P51532;P51532-4;P51532-2;P51532-3;A0A2R8YG32;A0A2R8Y4C5;A0A2R8Y440;A0A2R8YGP5;A0A2R8Y7F3;A0A2R8YF80;A0A2R8YDA1;A0A2R8Y6N0;A0A2R8Y7Y7;A0A2R8Y6V2;A0A2R8YF58;A0A2R8Y526
PURB	Transcriptional activator protein Pur-beta	0.2218		15.8713	15.9217	15.7712	16.1235	16.2009	15.9167	16.4082	16.0491		3	3	3	9.3	9.3	9.3	33.24	0	83.363	743040	11	0.865603	0.605323	0.2218	0.968681	Q96QR8;Q9UJV8-2;Q9UJV8	Q96QR8
RCN1	Reticulocalbin-1	0.221227		14.9302	14.3564	14.8119	14.5993	15.0188	15.0978	14.5877	14.8785	Post-translational protein phosphorylation;Regulation of Insulin-like Growth Factor (IGF) transport and uptake by Insulin-like Growth Factor Binding Proteins (IGFBPs)	5	5	5	18.1	18.1	18.1	38.89	0	34.426	364440	14	0.623147	0.65152	0.221227	0.822738	Q15293;Q15293-2;E9PP27	Q15293;Q15293-2
PABPC4	Polyadenylate-binding protein;Polyadenylate-binding protein 4	0.218006		20.4264	20.6426	20.8109	20.9771	20.901	20.6212	21.3969	20.8099		31	20	18	48.5	30.1	28.5	67.97	0	230.56	21158000	194	0.489023	0.680653	0.218006	0.719291	B1ANR0;Q13310-2;Q13310;Q13310-3;H0Y5F5;H0YCC8;H0YEU6;H0YEQ8;B1ANR1;H0Y6X6;H0YER0;P0CB38	B1ANR0;Q13310-2;Q13310;Q13310-3;H0Y5F5
RPS15A	40S ribosomal protein S15a	0.21698		19.8697	19.8416	19.5859	19.9184	20.0204	19.8762	20.3337	19.8531	Eukaryotic Translation Termination;Formation of a pool of free 40S subunits;Formation of the ternary complex, and subsequently, the 43S complex;GTP hydrolysis and joining of the 60S ribosomal subunit;L13a-mediated translational silencing of Ceruloplasmin expression;Major pathway of rRNA processing in the nucleolus and cytosol;Nonsense Mediated Decay (NMD) enhanced by the Exon Junction Complex (EJ…	7	7	7	59.2	59.2	59.2	14.839	0	103.99	11311000	62	0.810172	0.639926	0.21698	0.929862	P62244;I3L3P7;I3L246;H3BN98;H3BVC7;H3BV27;H3BT37;I3L303	P62244;I3L3P7
ATP5C1	ATP synthase subunit gamma, mitochondrial	0.215302		16.077	15.7362	16.1606	14.9932	15.999	16.1745	15.3709	16.2839	Cristae formation;Formation of ATP by chemiosmotic coupling	6	6	6	19.2	19.2	19.2	32.881	0	49.573	754990	28	0.264133	0.791438	0.215302	0.4948	P36542-2;P36542	P36542-2;P36542
RPS18	40S ribosomal protein S18	0.215182		20.0816	19.8668	20.0103	20.2588	20.2643	20.1535	20.4715	20.1889	Eukaryotic Translation Termination;Formation of a pool of free 40S subunits;Formation of the ternary complex, and subsequently, the 43S complex;GTP hydrolysis and joining of the 60S ribosomal subunit;L13a-mediated translational silencing of Ceruloplasmin expression;Major pathway of rRNA processing in the nucleolus and cytosol;Nonsense Mediated Decay (NMD) enhanced by the Exon Junction Complex (EJ…	12	12	12	57.2	57.2	57.2	17.718	0	96.716	13574000	78	1.02768	0.604867	0.215182	1.03365	P62269;A0A0G2JQH2;Q5GGW2;J3JS69	P62269
RPS29	40S ribosomal protein S29	0.214629		16.5692	16.3456	16.7456	17.0314	17.2095	16.7091	17.0496	16.582	Eukaryotic Translation Termination;Formation of a pool of free 40S subunits;Formation of the ternary complex, and subsequently, the 43S complex;GTP hydrolysis and joining of the 60S ribosomal subunit;L13a-mediated translational silencing of Ceruloplasmin expression;Major pathway of rRNA processing in the nucleolus and cytosol;Nonsense Mediated Decay (NMD) enhanced by the Exon Junction Complex (EJ…	1	1	1	12.6	12.6	12.6	10.256	0.0024732	9.0632	1299200	13	0.47291	0.692681	0.214629	0.702497	A0A2R8Y851;P62273;P62273-2	A0A2R8Y851;P62273;P62273-2
SERPINB3;SERPINB4	Serpin B3;Serpin B4	0.214576		14.4303	14.1821	14.3078	14.2684	13.9207	15.1192	12.267	16.7399	Neutrophil degranulation	6	6	6	17.7	17.7	17.7	44.564	0	39.303	398870	10	0.0818615	0.919928	0.214576	0.205012	P29508;P29508-2;P48594;H0Y5H9;C9JZ65	P29508;P29508-2;P48594
RPS17	40S ribosomal protein S17	0.214574		18.8817	18.5855	18.484	18.7002	19.0688	18.7206	19.254	18.4663	Eukaryotic Translation Termination;Formation of a pool of free 40S subunits;Formation of the ternary complex, and subsequently, the 43S complex;GTP hydrolysis and joining of the 60S ribosomal subunit;L13a-mediated translational silencing of Ceruloplasmin expression;Major pathway of rRNA processing in the nucleolus and cytosol;Nonsense Mediated Decay (NMD) enhanced by the Exon Junction Complex (EJ…	9	9	8	49.3	49.3	48.5	15.919	0	63.736	5087600	51	0.501961	0.681714	0.214574	0.725786	H0YN88;A0A075B716;H3BNC9;P08708;H0YN73;A0A0J9YYC4	H0YN88;A0A075B716;H3BNC9;P08708
PRRC2C	Protein PRRC2C	0.213803		16.282	16.5265	16.5481	16.8407	16.6405	16.6455	17.2221	16.5443		13	13	13	6.3	6.3	6.3	317.08	0	96.696	1288800	32	0.509963	0.683432	0.213803	0.731139	Q9Y520-7;Q9Y520-5;E7EPN9;Q9Y520;Q9Y520-4;Q9Y520-2;Q9Y520-6;Q9Y520-3;H7C5N8;A0A2R8YET2;A0A2R8Y7F4;P48634-3;Q5JSZ5;P48634;A0A1W2PQP5;P48634-2;Q5JSZ5-5;A0A0A0MS30;P48634-4;A0A2R8Y424	Q9Y520-7;Q9Y520-5;E7EPN9;Q9Y520;Q9Y520-4;Q9Y520-2;Q9Y520-6;Q9Y520-3
GRB2	Growth factor receptor-bound protein 2	0.213743		12.9513	14.7549	14.443	14.9139	14.1926	14.4576	14.7386	14.5292	Interleukin-15 signaling	4	4	4	20.3	20.3	20.3	25.206	0	26.889	313060	16	0.18012	0.838356	0.213743	0.379736	P62993;P62993-2;J3KT38;J3QRL5	P62993;P62993-2;J3KT38
RPS11	40S ribosomal protein S11	0.212444		20.5612	20.3825	20.2249	20.6294	20.8697	20.4856	20.8311	20.4614	Eukaryotic Translation Termination;Formation of a pool of free 40S subunits;Formation of the ternary complex, and subsequently, the 43S complex;GTP hydrolysis and joining of the 60S ribosomal subunit;L13a-mediated translational silencing of Ceruloplasmin expression;Major pathway of rRNA processing in the nucleolus and cytosol;Nonsense Mediated Decay (NMD) enhanced by the Exon Junction Complex (EJ…	8	8	8	52.5	52.5	52.5	18.431	0	89.847	17808000	79	0.730596	0.651612	0.212444	0.876931	P62280;M0QZC5;M0R1H5;M0R1H6	P62280;M0QZC5
AZGP1	Zinc-alpha-2-glycoprotein	0.212061		14.1038	13.2894	12.906	12.1024	14.629	13.0516	13.3447	12.2245	Miscellaneous transport and binding events	2	2	2	7.4	7.4	7.4	34.258	0	14.509	264390	6	0.121976	0.873537	0.212061	0.282938	P25311;C9JEV0	P25311;C9JEV0
HSPA8	Heat shock cognate 71 kDa protein	0.210711		25.4036	25.4816	25.3662	25.6408	25.5713	25.6223	25.9765	25.5649	Attenuation phase;AUF1 (hnRNP D0) binds and destabilizes mRNA;CHL1 interactions;Clathrin-mediated endocytosis;GABA synthesis, release, reuptake and degradation;Golgi Associated Vesicle Biogenesis;HSF1-dependent transactivation;HSP90 chaperone cycle for steroid hormone receptors (SHR);Interleukin-4 and 13 signaling;Lysosome Vesicle Biogenesis;mRNA Splicing - Major Pathway;Neutrophil degranulation;…	49	49	24	66.7	66.7	34.5	70.897	0	323.31	575310000	600	0.926387	0.61373	0.210711	0.976792	P11142;E9PKE3;E9PNE6;A8K7Q2;P11142-2;E9PN89;E9PS65;E9PM13;E9PLF4;E9PQQ4;E9PQK7;E9PPY6;E9PN25;E9PI65	P11142;E9PKE3;E9PNE6;A8K7Q2;P11142-2;E9PN89
CAPRIN1	Caprin-1	0.208066		16.5809	17.4261	16.7998	17.6347	17.0833	17.2097	17.4949	17.4859		9	9	9	15.3	15.3	15.3	76.861	0	65.384	1806300	31	0.327099	0.766851	0.208066	0.561675	Q14444-2;Q14444;G3V153;E9PLA9	Q14444-2;Q14444;G3V153;E9PLA9
RPS25	40S ribosomal protein S25	0.207099		19.1708	19.2754	19.4516	19.463	19.5881	19.3967	19.8981	19.3063	Eukaryotic Translation Termination;Formation of a pool of free 40S subunits;Formation of the ternary complex, and subsequently, the 43S complex;GTP hydrolysis and joining of the 60S ribosomal subunit;L13a-mediated translational silencing of Ceruloplasmin expression;Major pathway of rRNA processing in the nucleolus and cytosol;Nonsense Mediated Decay (NMD) enhanced by the Exon Junction Complex (EJ…	7	7	7	44.8	44.8	44.8	13.742	0	59.438	8743200	55	0.670461	0.656517	0.207099	0.832167	P62851;E9PQK3;E9PK60	P62851
NOC3L	Nucleolar complex protein 3 homolog	0.205791		17.5795	17.0321	17.5915	16.978	17.5673	17.713	17.1421	17.582		12	12	12	18	18	18	92.547	0	104.53	2282800	53	0.440828	0.709418	0.205791	0.666431	Q8WTT2	Q8WTT2
ATXN2L	Ataxin-2-like protein	0.202812		16.8559	17.4463	16.9918	17.944	17.4426	17.4687	17.4086	17.7295		12	12	11	15.2	15.2	13.3	112.71	0	83.102	2182100	51	0.337144	0.768162	0.202812	0.56806	H3BUF6;Q8WWM7-6;Q8WWM7-8;Q8WWM7-5;Q8WWM7-4;Q8WWM7-9;Q8WWM7-2;Q8WWM7;Q8WWM7-3;H3BSK9;Q8WWM7-7;H3BUE3;H3BSQ5	H3BUF6;Q8WWM7-6;Q8WWM7-8;Q8WWM7-5;Q8WWM7-4;Q8WWM7-9;Q8WWM7-2;Q8WWM7;Q8WWM7-3;H3BSK9;Q8WWM7-7
MRPL11	39S ribosomal protein L11, mitochondrial	0.201013		14.8797	14.5028	14.8183	14.3247	14.8479	15.0702	14.5717	14.8396	Mitochondrial translation elongation;Mitochondrial translation initiation;Mitochondrial translation termination	3	3	3	19.3	19.3	19.3	18.205	0	24.611	313290	12	0.564939	0.671732	0.201013	0.754754	Q9Y3B7-2;Q9Y3B7;Q9Y3B7-3	Q9Y3B7-2;Q9Y3B7
HIST1H2AJ;HIST1H2AH;H2AFJ;HIST1H2AD;HIST1H2AG	Histone H2A type 1-J;Histone H2A type 1-H;Histone H2A.J;Histone H2A type 1-D;Histone H2A type 1;Histone H2A	0.199736		18.975	18.7415	18.9421	18.6216	19.1851	18.9576	18.9813	18.955	Activated PKN1 stimulates transcription of AR (androgen receptor) regulated genes KLK2 and KLK3;Activation of anterior HOX genes in hindbrain development during early embryogenesis;Amyloid fiber formation;B-WICH complex positively regulates rRNA expression;Condensation of Prophase Chromosomes;Deposition of new CENPA-containing nucleosomes at the centromere;DNA Damage/Telomere Stress Induced Senes…	7	7	0	44.4	44.4	0	18.481	0	250.88	7660600	52	1.02614	0.6053	0.199736	0.995982	A0A0U1RR32;A0A0U1RRH7;Q99878;Q96KK5;Q9BTM1;P20671;P0C0S8;H0YFX9;Q9BTM1-2;A0A3B3IS11	A0A0U1RR32;A0A0U1RRH7;Q99878;Q96KK5;Q9BTM1;P20671;P0C0S8;H0YFX9;Q9BTM1-2;A0A3B3IS11
LARP1	La-related protein 1	0.195977		19.9673	20.3141	20.271	20.6511	20.393	20.2229	20.9795	20.392		36	36	35	43.5	43.5	41.4	123.51	0	313.77	16143000	214	0.396693	0.742135	0.195977	0.618333	Q6PKG0;Q6PKG0-3;A0A0B4J210;E5RH50;H0YBW1;H0YC73;H0YC33;Q659C4;Q659C4-2;Q659C4-9;A0A3B3ISF0;H0YAN4;D6RJB0;Q659C4-5;Q659C4-6;Q659C4-7;H0YBR8;H0YAX9;H0YBM7;E5RHK4	Q6PKG0;Q6PKG0-3;A0A0B4J210;E5RH50
PRDX5	Peroxiredoxin-5, mitochondrial	0.194672		13.5974	12.0628	14.5653	14.3416	12.8041	14.0572	14.5277	13.9567		3	3	3	24.7	24.7	24.7	17.031	0	18.945	301250	9	0.106628	0.893254	0.194672	0.251651	P30044-2;P30044-3;P30044;P30044-4	P30044-2;P30044-3;P30044;P30044-4
MTPN	Myotrophin	0.19183		13.5194	15.0282	11.9139	15.1715	13.0922	13.8199	14.9392	14.5489		2	2	2	57.7	57.7	57.7	5.7044	0	15.878	392490	16	0.079957	0.920612	0.19183	0.198791	C9JL85;P58546	C9JL85;P58546
SLC7A5	Large neutral amino acids transporter small subunit 1	0.191093		16.4084	16.8437	16.8037	16.6509	16.9728	16.8443	16.7672	16.8868	Amino acid transport across the plasma membrane;Basigin interactions;Defective SLC7A7 causes lysinuric protein intolerance (LPI);Tryptophan catabolism	3	3	3	7.7	7.7	7.7	55.01	0	28.94	1529300	33	0.900169	0.637819	0.191093	0.920852	Q01650;H0YJ95;A0A0C4DGL4;G3V4Z6;Q9UM01;Q92536	Q01650
LSM12	Protein LSM12 homolog	0.190778		15.9442	16.3301	16.1386	16.5905	16.3401	16.3004	16.6541	16.4718		3	3	3	20	20	20	24.955	0	22.678	1122600	28	0.558588	0.68225	0.190778	0.735652	K7ELG9;Q3MHD2;Q3MHD2-2	K7ELG9;Q3MHD2;Q3MHD2-2
RPL18A	60S ribosomal protein L18a	0.190634		21.335	21.0821	21.1827	21.3308	21.4136	21.21	21.7625	21.307	Eukaryotic Translation Termination;Formation of a pool of free 40S subunits;GTP hydrolysis and joining of the 60S ribosomal subunit;L13a-mediated translational silencing of Ceruloplasmin expression;Major pathway of rRNA processing in the nucleolus and cytosol;Nonsense Mediated Decay (NMD) enhanced by the Exon Junction Complex (EJC);Nonsense Mediated Decay (NMD) independent of the Exon Junction Co…	8	8	8	51.3	51.3	51.3	18.079	0	73.916	29999000	68	0.681359	0.651988	0.190634	0.810439	M0R117;Q02543;M0R3D6;M0R1A7;M0R0P7	M0R117;Q02543;M0R3D6;M0R1A7;M0R0P7
GALK1	Galactokinase	0.190596		15.1931	14.4973	15.5156	16.1956	15.2466	15.4415	15.5884	15.8876	Defective GALK1 can cause Galactosemia II (GALCT2);Galactose catabolism	8	8	8	28.3	28.3	28.3	42.272	0	55.964	793120	25	0.19933	0.826112	0.190596	0.398878	P51570;P51570-2;K7ERJ9;K7EII7	P51570;P51570-2
NAT10	N-acetyltransferase 10	0.190581		19.8084	18.7687	19.6286	19.1087	19.8184	19.9918	19.0629	19.2037	rRNA modification in the nucleus and cytosol	29	29	28	34.6	34.6	33.5	115.73	0	323.31	8485900	137	0.233579	0.818949	0.190581	0.443754	Q9H0A0;Q9H0A0-2;A0A087WV29;E9PMU0;E9PJN6	Q9H0A0;Q9H0A0-2;A0A087WV29
RPS12	40S ribosomal protein S12	0.18995		18.5113	18.6924	18.2438	19.2178	18.7625	18.1836	19.9079	18.571	Eukaryotic Translation Termination;Formation of a pool of free 40S subunits;Formation of the ternary complex, and subsequently, the 43S complex;GTP hydrolysis and joining of the 60S ribosomal subunit;L13a-mediated translational silencing of Ceruloplasmin expression;Major pathway of rRNA processing in the nucleolus and cytosol;Nonsense Mediated Decay (NMD) enhanced by the Exon Junction Complex (EJ…	5	5	5	48.5	48.5	48.5	14.515	0	200.79	6081600	36	0.174071	0.842	0.18995	0.362599	P25398	P25398
NOP16	Nucleolar protein 16	0.188632		17.8008	17.5822	17.802	17.7857	18.0933	18.179	17.7473	17.7056		8	8	8	47.2	47.2	47.2	21.188	0	59.324	2706900	41	0.697111	0.651858	0.188632	0.815513	Q9Y3C1;D6RIC3;A0A0C4DGU5;A0A087X2G6;Q9Y3C1-3;Q9Y3C1-2;D6RC60;A0A087WU10	Q9Y3C1;D6RIC3;A0A0C4DGU5;A0A087X2G6;Q9Y3C1-3;Q9Y3C1-2
RPL27	60S ribosomal protein L27	0.188586		21.9371	21.5803	21.7739	21.7007	21.8829	21.7802	22.299	21.7843	Eukaryotic Translation Termination;Formation of a pool of free 40S subunits;GTP hydrolysis and joining of the 60S ribosomal subunit;L13a-mediated translational silencing of Ceruloplasmin expression;Major pathway of rRNA processing in the nucleolus and cytosol;Nonsense Mediated Decay (NMD) enhanced by the Exon Junction Complex (EJC);Nonsense Mediated Decay (NMD) independent of the Exon Junction Co…	9	9	9	49.3	49.3	49.3	15.798	0	259.08	43115000	94	0.623189	0.659705	0.188586	0.773006	P61353;K7ELC7;K7EQQ9;K7ERY7	P61353;K7ELC7
RPL13A;RPL13a	60S ribosomal protein L13a	0.185905		21.7985	21.4282	21.5729	21.5482	21.7345	21.6709	22.1331	21.5529	Eukaryotic Translation Termination;Formation of a pool of free 40S subunits;GTP hydrolysis and joining of the 60S ribosomal subunit;L13a-mediated translational silencing of Ceruloplasmin expression;Major pathway of rRNA processing in the nucleolus and cytosol;Nonsense Mediated Decay (NMD) enhanced by the Exon Junction Complex (EJC);Nonsense Mediated Decay (NMD) independent of the Exon Junction Co…	9	9	9	35.5	35.5	35.5	23.577	0	115.09	39747000	89	0.593753	0.673277	0.185905	0.750608	P40429;M0QYS1;Q8J015;Q6NVV1;M0QZU1;A0A096LPE0	P40429;M0QYS1;Q8J015
L1RE1	LINE-1 retrotransposable element ORF1 protein	0.185041		15.3898	15.4907	15.6932	15.8351	15.8546	15.5178	16.121	15.6557		4	4	4	12.4	12.4	12.4	40.055	0	26.213	594180	16	0.516519	0.693799	0.185041	0.698794	Q9UN81	Q9UN81
EIF4E	Eukaryotic translation initiation factor 4E	0.18152		14.5888	14.8666	14.6485	15.2958	15.0021	15.1931	15.1328	14.7979	Activation of the mRNA upon binding of the cap-binding complex and eIFs, and subsequent binding to 43S;Deadenylation of mRNA;GTP hydrolysis and joining of the 60S ribosomal subunit;ISG15 antiviral mechanism;L13a-mediated translational silencing of Ceruloplasmin expression;mTORC1-mediated signalling;Ribosomal scanning and start codon recognition;Translation initiation complex formation;Transport o…	3	3	3	11.8	11.8	11.8	28.512	0	20.206	537500	22	0.445722	0.729466	0.18152	0.642544	D6RBW1;P06730;P06730-3;P06730-2;H0Y8J7	D6RBW1;P06730;P06730-3;P06730-2
TRA2B	Transformer-2 protein homolog beta	0.180604		17.307	17.3929	17.5632	17.6136	17.8514	17.5798	17.6902	17.4777	mRNA Splicing - Major Pathway	4	4	3	26.1	26.1	21.3	21.935	0	28.497	2200300	20	0.84201	0.64875	0.180604	0.870482	P62995-3;P62995;H7BXF3;H7C2L4	P62995-3;P62995;H7BXF3
RPS26;RPS26P11	40S ribosomal protein S26;Putative 40S ribosomal protein S26-like 1	0.18006		19.5647	19.3892	19.3252	19.6351	19.8751	19.5178	19.8558	19.3858	Eukaryotic Translation Termination;Formation of a pool of free 40S subunits;Formation of the ternary complex, and subsequently, the 43S complex;GTP hydrolysis and joining of the 60S ribosomal subunit;L13a-mediated translational silencing of Ceruloplasmin expression;Major pathway of rRNA processing in the nucleolus and cytosol;Nonsense Mediated Decay (NMD) enhanced by the Exon Junction Complex (EJ…	4	4	4	37.4	37.4	37.4	13.015	0	80.214	8788500	29	0.596812	0.676724	0.18006	0.74274	P62854;Q5JNZ5	P62854;Q5JNZ5
ATAD3A;ATAD3B	ATPase family AAA domain-containing protein 3A;ATPase family AAA domain-containing protein 3B	0.178892		14.5829	14.4632	15.4023	14.1939	14.8441	15.4913	14.1914	14.8312	Neutrophil degranulation	5	5	5	8.7	8.7	8.7	64.243	0	31.002	346110	7	0.188852	0.837522	0.178892	0.379252	H0Y2W2;Q9NVI7-3;Q9NVI7-2;Q9NVI7;Q5T9A4-3;Q5T9A4;Q5T9A4-2;Q5T2N8;Q5SV16	H0Y2W2;Q9NVI7-3;Q9NVI7-2;Q9NVI7;Q5T9A4-3;Q5T9A4
BOLA2;BOLA2B	BolA-like protein 2	0.178246		18.6301	19.3471	18.5289	19.2621	18.6672	18.887	19.7029	19.2242	Gene and protein expression by JAK-STAT signaling after Interleukin-12 stimulation	5	5	5	72.1	72.1	72.1	10.116	0	77.98	9302600	55	0.232988	0.819778	0.178246	0.436	Q9H3K6;A0A087WZT3;H3BV85;Q9H3K6-2;H3BTW0;A0A0B4J295;H3BVE0;H3BPT9	Q9H3K6;A0A087WZT3;H3BV85;Q9H3K6-2
HP1BP3	Heterochromatin protein 1-binding protein 3	0.174874		17.0951	16.0995	16.7078	16.1598	16.8665	16.8645	16.4627	16.5679		7	7	7	15.7	15.7	15.7	61.206	0	56.505	1179100	17	0.280985	0.791249	0.174874	0.488071	Q5SSJ5;X6RGJ2;B0QZK4;Q5SSJ5-3;Q5SSJ5-2;Q5SWC8;B0QZK9;B0QZK8;Q5SSJ5-5	Q5SSJ5;X6RGJ2;B0QZK4;Q5SSJ5-3;Q5SSJ5-2;Q5SWC8
CEBPZ	CCAAT/enhancer-binding protein zeta	0.17219		17.4124	16.8658	17.4915	16.8052	17.634	17.6829	16.7959	17.151		13	13	13	14.4	14.4	14.4	120.97	0	92.072	1828500	57	0.254477	0.807883	0.17219	0.457158	Q03701;C9J9W7	Q03701
RRP1	Ribosomal RNA processing protein 1 homolog A	0.171648		16.1475	15.659	15.9348	15.4092	16.0617	16.1879	15.6222	15.9652	Major pathway of rRNA processing in the nucleolus and cytosol	4	4	4	9.5	9.5	9.5	52.839	0	40.686	695600	19	0.369534	0.767693	0.171648	0.569266	P56182;D6RE82	P56182
PCBP2;PCBP3	Poly(rC)-binding protein 2;Poly(rC)-binding protein 3	0.170929		17.3087	17.8148	17.8793	17.9424	17.7472	17.8012	18.0284	18.0522	mRNA Splicing - Major Pathway;Negative regulators of DDX58/IFIH1 signaling;Processing of Capped Intron-Containing Pre-mRNA;TP53 Regulates Transcription of Genes Involved in G1 Cell Cycle Arrest;Transcriptional activation of cell cycle inhibitor p21	8	4	4	33.7	19.7	19.7	35.346	0	57.794	3323800	29	0.470284	0.725953	0.170929	0.646409	Q15366-5;Q15366-2;Q15366;Q15366-3;Q15366-6;H3BRU6;F8VZX2;Q15366-4;Q15366-8;Q15366-7;P57721-2;F8W0G4;P57721-5;P57721-3;E9PFP8;P57721-4;P57721;J3QT27;H3BSS4;F8VRH0;F8VXH9;F8W1G6;F8VTZ0;C9JTY5;F8WC71;C9J5V4;C9JSA6;H3BSP4;C9IZV9;C9J7A9;C9K0A2;C9J0A4;C9JZY3;P57723-2;P57723	Q15366-5;Q15366-2;Q15366;Q15366-3;Q15366-6;H3BRU6;F8VZX2;Q15366-4;Q15366-8;Q15366-7;P57721-2;F8W0G4;P57721-5;P57721-3;E9PFP8;P57721-4;P57721;J3QT27
LDHB	L-lactate dehydrogenase B chain;L-lactate dehydrogenase	0.170842		16.3763	16.3433	16.5419	16.7766	16.4925	16.6114	17.2705	16.3472	Pyruvate metabolism	9	7	7	31.1	25.4	25.4	36.638	0	63.245	1606400	47	0.319008	0.785815	0.170842	0.522828	P07195;A0A3B3IS95;A8MW50;C9J7H8;F5H793	P07195;A0A3B3IS95;A8MW50;C9J7H8
OASL	2-5-oligoadenylate synthase-like protein	0.170597		19.2393	18.9194	18.9068	18.9071	19.1466	18.901	19.5358	19.0715	Interferon alpha/beta signaling;Interferon gamma signaling	14	14	14	32.7	32.7	32.7	59.225	0	142.22	6372900	86	0.494927	0.708019	0.170597	0.66287	Q15646;Q15646-3;Q15646-2	Q15646;Q15646-3;Q15646-2
RBM8A	RNA-binding protein 8A	0.168587		15.2356	15.3578	15.3481	15.4806	15.8136	15.2017	15.7175	15.3637	Cleavage of Growing Transcript in the Termination Region;mRNA 3'-end processing;mRNA Splicing - Major Pathway;Nonsense Mediated Decay (NMD) enhanced by the Exon Junction Complex (EJC);Regulation of expression of SLITs and ROBOs;Transport of Mature mRNA derived from an Intron-Containing Transcript	5	5	5	42	42	42	19.889	0	44.231	544210	16	0.504773	0.707745	0.168587	0.666326	Q9Y5S9;Q9Y5S9-2;A0A0J9YW13	Q9Y5S9;Q9Y5S9-2
HIST1H4A	Histone H4	0.166807		21.386	20.8973	21.3736	20.89	21.5784	21.4186	21.0646	21.1525	Activated PKN1 stimulates transcription of AR (androgen receptor) regulated genes KLK2 and KLK3;Activation of anterior HOX genes in hindbrain development during early embryogenesis;Amyloid fiber formation;B-WICH complex positively regulates rRNA expression;Condensation of Prophase Chromosomes;Deposition of new CENPA-containing nucleosomes at the centromere;DNA Damage/Telomere Stress Induced Senes…	8	8	8	52.4	52.4	52.4	11.367	0	129.95	32886000	128	0.399056	0.759	0.166807	0.587872	P62805	P62805
TARDBP;TDP43	TAR DNA-binding protein 43	0.164624		15.733	15.9773	16.3975	16.0196	16.4162	16.2526	16.0169	16.1002		5	5	5	17.1	17.1	17.1	44.739	0	32.099	838970	19	0.453852	0.737827	0.164624	0.625785	Q13148;A0A087WX29;A0A087WYY0;A0A087X260;G3V162;B1AKP7;K7EN94;A0A0A0N0M3;K7EJM5;A0A087WXV3;A0A087WXQ5;A0A087WV68;A0A087WX67;A0A1W2PNU8;A0A087WW61;Q13148-4;K7EL26;A0A087WZC9;A0A087WYE7;A0A0A0MSV7;K7EJ99;A0A087WTZ4	Q13148;A0A087WX29;A0A087WYY0;A0A087X260;G3V162;B1AKP7;K7EN94;A0A0A0N0M3;K7EJM5;A0A087WXV3;A0A087WXQ5;A0A087WV68
ILF3	Interleukin enhancer-binding factor 3	0.162685		23.3329	22.2389	24.2064	22.6767	23.7672	23.7255	22.0196	23.5933		33	33	28	41.2	41.2	38.1	95.807	0	323.31	71656000	204	0.0994244	0.903057	0.162685	0.232394	Q12906-7;Q12906;Q12906-6;Q12906-4;Q12906-3;Q12906-2;Q12906-5;K7EKJ9;K7EQR9;K7EPG3;K7ER69;K7EKY0;K7ENK6;K7EM82;K7EJ09;K7ERM6;K7ELV3;K7EQ75	Q12906-7;Q12906;Q12906-6;Q12906-4;Q12906-3;Q12906-2;Q12906-5
RPS9	40S ribosomal protein S9	0.161988		20.9689	20.5876	20.9479	20.8178	21.162	20.8823	21.1357	20.7899	Eukaryotic Translation Termination;Formation of a pool of free 40S subunits;Formation of the ternary complex, and subsequently, the 43S complex;GTP hydrolysis and joining of the 60S ribosomal subunit;L13a-mediated translational silencing of Ceruloplasmin expression;Major pathway of rRNA processing in the nucleolus and cytosol;Nonsense Mediated Decay (NMD) enhanced by the Exon Junction Complex (EJ…	12	12	12	52.1	52.1	52.1	22.591	0	151.08	22614000	98	0.601475	0.683731	0.161988	0.712612	A0A024R4M0;P46781;B5MCT8;C9JM19;F2Z3C0;A8MXK4	A0A024R4M0;P46781;B5MCT8;C9JM19
PRPS1;PRPS1L1;PRPS2	Ribose-phosphate pyrophosphokinase 1;Ribose-phosphate pyrophosphokinase 3;Ribose-phosphate pyrophosphokinase 2	0.160553		13.1122	14.1492	14.1944	14.3643	14.0053	14.255	14.1209	14.0812	5-Phosphoribose 1-diphosphate biosynthesis	2	2	2	10.2	10.2	10.2	31.392	0	13.099	240080	12	0.222423	0.822483	0.160553	0.412217	B1ALA9;A0A0B4J207;P60891;P21108;Q15244;B7ZB02;B1ALA7;H7C540;A0A2R8Y7H4;P60891-2;P11908;P11908-2	B1ALA9;A0A0B4J207;P60891;P21108;Q15244;B7ZB02;B1ALA7;H7C540;A0A2R8Y7H4;P60891-2;P11908;P11908-2
RPL28	60S ribosomal protein L28	0.158988		21.6256	21.4401	21.2925	21.5206	21.5935	21.4075	22.0449	21.4688	Eukaryotic Translation Termination;Formation of a pool of free 40S subunits;GTP hydrolysis and joining of the 60S ribosomal subunit;L13a-mediated translational silencing of Ceruloplasmin expression;Major pathway of rRNA processing in the nucleolus and cytosol;Nonsense Mediated Decay (NMD) enhanced by the Exon Junction Complex (EJC);Nonsense Mediated Decay (NMD) independent of the Exon Junction Co…	8	8	8	34.1	34.1	34.1	19.072	0	67.515	35643000	57	0.444436	0.743964	0.158988	0.610953	H0YKD8;P46779;P46779-2;P46779-3;H0YLP6;H0YMF4;P46779-4;P46779-5	H0YKD8;P46779;P46779-2;P46779-3;H0YLP6;H0YMF4;P46779-4;P46779-5
RPL7	60S ribosomal protein L7	0.158578		22.4942	22.2017	22.515	22.4288	22.5002	22.5095	22.8488	22.4156	Eukaryotic Translation Termination;Formation of a pool of free 40S subunits;GTP hydrolysis and joining of the 60S ribosomal subunit;L13a-mediated translational silencing of Ceruloplasmin expression;Major pathway of rRNA processing in the nucleolus and cytosol;Nonsense Mediated Decay (NMD) enhanced by the Exon Junction Complex (EJC);Nonsense Mediated Decay (NMD) independent of the Exon Junction Co…	17	17	16	50	50	49.6	29.225	0	309.08	67688000	148	0.631769	0.685761	0.158578	0.721782	P18124;A8MUD9;C9JZ88;C9JIJ5	P18124;A8MUD9
NOL7	Nucleolar protein 7	0.156222		15.3525	14.9304	15.3923	14.9056	15.3959	15.4482	15.2319	15.1295		3	3	3	12.5	12.5	12.5	29.426	0	20.588	443650	13	0.468747	0.738425	0.156222	0.623177	Q9UMY1;H7C2B1;Q9UMY1-2	Q9UMY1
PABPC1;PABPC3	Polyadenylate-binding protein 1;Polyadenylate-binding protein;Polyadenylate-binding protein 3	0.153526		22.4616	22.7064	22.5172	22.8573	22.7565	22.5086	23.2347	22.6569	AUF1 (hnRNP D0) binds and destabilizes mRNA;Deadenylation of mRNA;L13a-mediated translational silencing of Ceruloplasmin expression;Nonsense Mediated Decay (NMD) enhanced by the Exon Junction Complex (EJC);Nonsense Mediated Decay (NMD) independent of the Exon Junction Complex (EJC);Regulation of expression of SLITs and ROBOs;Translation initiation complex formation	36	36	24	59	59	39.5	70.67	0	323.31	77045000	281	0.367107	0.776777	0.153526	0.545893	P11940;P11940-2;E7EQV3;E7ERJ7;A0A087WTT1;H0YAR2;Q9H361;H0YBN4;H0YAP2;Q4VXU2;H0YB86;H0YAS6;H0YB75;E5RJB9;E5RH24;E5RGH3;H0YAS7;Q4VXU2-2;E5RHG7;E5RFD8;H0YC10;H0YAW6;E5RGC4;Q96DU9-2;Q96DU9;E5RJM8	P11940;P11940-2;E7EQV3;E7ERJ7;A0A087WTT1;H0YAR2;Q9H361
HSPB1	Heat shock protein beta-1	0.152616		18.4919	18.3194	18.502	18.353	18.5254	18.4037	18.3046	19.043	AUF1 (hnRNP D0) binds and destabilizes mRNA;MAPK6/MAPK4 signaling;VEGFA-VEGFR2 Pathway	10	10	10	57.6	57.6	57.6	22.782	0	121.82	5065100	57	0.391369	0.766577	0.152616	0.56348	P04792;F8WE04;C9J3N8	P04792
FTSJ3	pre-rRNA processing protein FTSJ3	0.152559		19.563	19.1039	19.6096	19.0815	19.6064	19.6927	19.3322	19.3369	Major pathway of rRNA processing in the nucleolus and cytosol	18	18	18	28.9	28.9	28.9	96.557	0	219.48	8135400	89	0.392762	0.766793	0.152559	0.564449	Q8IY81	Q8IY81
RPS28	40S ribosomal protein S28	0.152507		18.6956	18.7352	18.7386	18.8123	18.876	18.606	19.2116	18.898	Eukaryotic Translation Termination;Formation of a pool of free 40S subunits;Formation of the ternary complex, and subsequently, the 43S complex;GTP hydrolysis and joining of the 60S ribosomal subunit;L13a-mediated translational silencing of Ceruloplasmin expression;Major pathway of rRNA processing in the nucleolus and cytosol;Nonsense Mediated Decay (NMD) enhanced by the Exon Junction Complex (EJ…	3	3	3	46.4	46.4	46.4	7.8409	0	27.482	5560700	24	0.564671	0.709659	0.152507	0.674089	P62857	P62857
RPL6	60S ribosomal protein L6	0.152282		23.0188	22.5922	22.9176	22.7763	22.9551	22.9127	23.288	22.7582	Eukaryotic Translation Termination;Formation of a pool of free 40S subunits;GTP hydrolysis and joining of the 60S ribosomal subunit;L13a-mediated translational silencing of Ceruloplasmin expression;Major pathway of rRNA processing in the nucleolus and cytosol;Nonsense Mediated Decay (NMD) enhanced by the Exon Junction Complex (EJC);Nonsense Mediated Decay (NMD) independent of the Exon Junction Co…	18	18	18	46.9	46.9	46.9	32.728	0	323.31	90384000	228	0.476652	0.738591	0.152282	0.621866	Q02878;F8VZ45;U3KQR5;F8VR69;F8VZA3;F8VWR1;F8VU16	Q02878
CALM2;CALM1;CALM3		0.152204		16.428	16.5441	16.3693	16.5957	16.2475	16.5155	16.819	16.9639		4	4	4	40.9	40.9	40.9	16.837	0	35.333	1362400	34	0.397993	0.766633	0.152204	0.567858	P0DP25;P0DP24;P0DP23;H0Y7A7;E7ETZ0;E7EMB3;F8WBR5;M0QZ52;G3V479;G3V361;Q96HY3;G3V226	P0DP25;P0DP24;P0DP23;H0Y7A7;E7ETZ0;E7EMB3;F8WBR5;M0QZ52;G3V479;G3V361;Q96HY3
QARS	Glutamine--tRNA ligase	0.147851		15.3885	15.6454	15.4922	15.5062	15.3263	15.6463	15.8938	15.7573	Cytosolic tRNA aminoacylation;Mitochondrial tRNA aminoacylation;SeMet incorporation into proteins	9	9	7	16.3	16.3	12.5	87.798	0	59.2	735120	30	0.515024	0.730894	0.147851	0.637309	P47897;P47897-2;A0A1B0GVU9;B4DDN1;A0A0U1RRC8;A0A0U1RQX5;H7C0R3;A0A0U1RQE9;A0A0U1RQT0;C9J165;A0A0U1RRI9;A0A0U1RQQ5;A0A0U1RQL2;A0A0U1RQU2;A0A0U1RQM8;A0A1B0GTT3;A0A0U1RRJ7;A0A0U1RR66;F2Z2V6;A0A0U1RQJ6;A0A0U1RQX9;A0A0U1RQC3	P47897;P47897-2;A0A1B0GVU9;B4DDN1
MAK16	Protein MAK16 homolog	0.146956		16.2126	15.7486	16.1766	15.8342	16.3731	16.6284	15.7226	15.8357		6	6	6	22.3	22.3	22.3	35.368	0	43.077	827730	17	0.242449	0.81714	0.146956	0.424638	Q9BXY0;H0YBV6	Q9BXY0
YBX1	Nuclease-sensitive element-binding protein 1	0.146002		22.2155	22.0337	22.2129	22.1705	22.2841	22.1539	22.5484	22.2301	mRNA Splicing - Major Pathway;mRNA Splicing - Minor Pathway;Noncanonical activation of NOTCH3	17	17	12	63.6	63.6	58.6	35.924	0	323.31	56760000	147	0.749214	0.676963	0.146002	0.745855	P67809;H0Y449;C9J5V9	P67809;H0Y449
SPATA5	Spermatogenesis-associated protein 5	0.144286		15.9667	15.772	16.0116	15.8179	15.9413	15.8537	16.2197	16.1307		8	8	7	11.8	11.8	10.4	97.903	0	50.772	733130	17	0.68472	0.682195	0.144286	0.714524	Q8NB90;Q8NB90-2;Q8NB90-3	Q8NB90;Q8NB90-2;Q8NB90-3
PPAN-P2RY11;PPAN	Suppressor of SWI4 1 homolog	0.143655		18.2212	17.6573	18.0772	17.4871	18.1651	18.1411	17.8428	17.8685		11	11	11	26.3	26.3	26.3	58.199	0	104.82	3078700	55	0.31447	0.790865	0.143655	0.490317	A0A0A6YYI3;A0A0B4J1V8;Q9NQ55-2;Q9NQ55;Q9NQ55-3;A8MV53;H7C446;C9J3W3;C9JHF7	A0A0A6YYI3;A0A0B4J1V8;Q9NQ55-2;Q9NQ55;Q9NQ55-3;A8MV53
GGCT	Gamma-glutamylcyclotransferase	0.141927		15.0118	15.3522	14.8017	14.9702	14.5267	14.4095	14.8097	16.9576	Glutathione synthesis and recycling	3	3	3	21.4	21.4	21.4	11.578	0	17.506	604150	8	0.0840792	0.920695	0.141927	0.199664	M0QZK8;O75223-3;O75223	M0QZK8;O75223-3;O75223
DSG1	Desmoglein-1	0.141257		19.4218	18.8438	18.0022	18.1814	18.9197	19.1802	18.2361	18.6783	Apoptotic cleavage of cell adhesion proteins;Formation of the cornified envelope;Keratinization;Neutrophil degranulation	17	17	14	22.6	22.6	17.9	113.75	0	139.33	7160600	98	0.140168	0.86848	0.141257	0.293143	Q02413;Q02413-2	Q02413
UPF1	Regulator of nonsense transcripts 1	0.14084		20.0239	20.4698	20.4616	20.5251	20.697	20.1635	20.8688	20.3145	Nonsense Mediated Decay (NMD) enhanced by the Exon Junction Complex (EJC);Nonsense Mediated Decay (NMD) independent of the Exon Junction Complex (EJC)	32	32	32	38.6	38.6	38.6	123.03	0	323.31	15979000	225	0.29289	0.798381	0.14084	0.468121	Q92900-2;Q92900	Q92900-2;Q92900
RRP12	RRP12-like protein	0.140614		16.5076	15.9054	16.4783	15.8969	16.5812	16.7412	15.7571	16.2711		8	8	8	9.2	9.2	9.2	132.71	0	58.033	948090	31	0.201592	0.840297	0.140614	0.373944	Q5JTH9-2;Q5JTH9-3;Q5JTH9;A0A087X1U8;A0A087X0G0	Q5JTH9-2;Q5JTH9-3;Q5JTH9
MRTO4	mRNA turnover protein 4 homolog	0.140548		19.7224	19.3416	19.698	19.2501	19.5905	19.6379	19.7837	19.5622		12	12	12	51.5	51.5	51.5	27.56	0	109.26	9275400	71	0.489565	0.744551	0.140548	0.608936	Q9UKD2	Q9UKD2
TBL3	Transducin beta-like protein 3	0.139973		16.7528	15.8348	16.464	15.7146	16.5467	16.886	15.6339	16.2596	Major pathway of rRNA processing in the nucleolus and cytosol;rRNA modification in the nucleus and cytosol	10	10	10	17.1	17.1	17.1	89.034	0	70.339	947800	26	0.146427	0.866877	0.139973	0.301705	Q12788;J3KNP2;A0A087WYP7	Q12788;J3KNP2
RPL17;RPL17-C18orf32	60S ribosomal protein L17	0.139129		21.8933	21.4566	21.7975	21.6464	21.7286	21.7642	22.1345	21.723	Eukaryotic Translation Termination;Formation of a pool of free 40S subunits;GTP hydrolysis and joining of the 60S ribosomal subunit;L13a-mediated translational silencing of Ceruloplasmin expression;Major pathway of rRNA processing in the nucleolus and cytosol;Nonsense Mediated Decay (NMD) enhanced by the Exon Junction Complex (EJC);Nonsense Mediated Decay (NMD) independent of the Exon Junction Co…	13	13	13	62.7	62.7	62.7	19.586	0	208.71	44081000	129	0.454298	0.757598	0.139129	0.585307	A0A087WXM6;J3QQT2;J3KRX5;A0A0A6YYL6;P18621;P18621-3;J3QLC8;A0A0A0MRF8;P18621-2;J3KRB3;A0A087WWH0;J3QS96;A0A087WY81;J3KSJ0	A0A087WXM6;J3QQT2;J3KRX5;A0A0A6YYL6;P18621;P18621-3;J3QLC8;A0A0A0MRF8;P18621-2;J3KRB3;A0A087WWH0;J3QS96
UTP15	U3 small nucleolar RNA-associated protein 15 homolog	0.136651		14.5842	12.6798	14.0233	13.2463	13.7137	14.1515	13.7049	13.5101	Major pathway of rRNA processing in the nucleolus and cytosol;rRNA modification in the nucleus and cytosol	3	3	3	8.6	8.6	8.6	61.32	0	20.253	146560	5	0.115071	0.893436	0.136651	0.252503	H0Y8P4;Q8TED0-3;Q8TED0;Q8TED0-2	H0Y8P4;Q8TED0-3;Q8TED0
RRBP1	Ribosome-binding protein 1	0.134282		14.8215	14.506	15.3538	14.8653	15.2456	15.5445	14.3084	14.9851		7	7	7	7.9	7.9	7.9	152.45	0	49.811	383280	16	0.163624	0.859709	0.134282	0.32247	Q9P2E9;F8W7S5;A0A087WVV2;Q9P2E9-3;A0A087WU26	Q9P2E9;F8W7S5;A0A087WVV2;Q9P2E9-3
EBNA1BP2	Probable rRNA-processing protein EBP2	0.12999		19.5129	18.6446	19.5424	18.9199	19.5244	19.4527	19.0532	19.1095	Major pathway of rRNA processing in the nucleolus and cytosol	9	9	9	32.1	32.1	32.1	40.684	0	107.8	7301700	51	0.20423	0.844717	0.12999	0.368961	H7C2Q8;Q99848	H7C2Q8;Q99848
PEG10	Retrotransposon-derived protein PEG10	0.129937		14.7244	15.201	14.7797	15.2943	15.3657	15.2497	14.9784	14.9252		4	4	4	9.2	9.2	9.2	80.101	0	26.912	387520	17	0.304355	0.801956	0.129937	0.465031	A0A087WXK2;A0A087WUL4;A0A087WX23;Q86TG7;A0A087WZG9;B4DSP0;Q86TG7-2	A0A087WXK2;A0A087WUL4;A0A087WX23;Q86TG7;A0A087WZG9;B4DSP0;Q86TG7-2
CCDC137	Coiled-coil domain-containing protein 137	0.129735		16.9995	16.2318	16.808	16.2935	16.7346	16.9151	16.6851	16.517		6	6	6	20.8	20.8	20.8	33.231	0	41.997	1186800	39	0.257269	0.817012	0.129735	0.42326	Q6PK04;I3L0U5;I3L4F6	Q6PK04;I3L0U5
RPL12	60S ribosomal protein L12	0.128454		22.1044	21.9124	21.9578	22.0638	22.1417	21.9328	22.509	21.9688	Eukaryotic Translation Termination;Formation of a pool of free 40S subunits;GTP hydrolysis and joining of the 60S ribosomal subunit;L13a-mediated translational silencing of Ceruloplasmin expression;Major pathway of rRNA processing in the nucleolus and cytosol;Nonsense Mediated Decay (NMD) enhanced by the Exon Junction Complex (EJC);Nonsense Mediated Decay (NMD) independent of the Exon Junction Co…	7	7	7	59.4	59.4	59.4	17.818	0	243.72	51887000	102	0.407128	0.778849	0.128454	0.537072	P30050;P30050-2	P30050;P30050-2
RPS5	40S ribosomal protein S5;40S ribosomal protein S5, N-terminally processed	0.127046		18.4802	18.0873	18.3581	18.2061	18.4563	18.1	18.7812	18.3023	Eukaryotic Translation Termination;Formation of a pool of free 40S subunits;Formation of the ternary complex, and subsequently, the 43S complex;GTP hydrolysis and joining of the 60S ribosomal subunit;L13a-mediated translational silencing of Ceruloplasmin expression;Major pathway of rRNA processing in the nucleolus and cytosol;Nonsense Mediated Decay (NMD) enhanced by the Exon Junction Complex (EJ…	8	8	8	48	48	48	22.391	0	76.456	4168800	40	0.321764	0.794585	0.127046	0.475079	M0R0F0;M0R0R2;P46782;M0QZN2	M0R0F0;M0R0R2;P46782;M0QZN2
PES1	Pescadillo homolog	0.126422		18.1349	17.5386	17.9759	17.1816	17.8555	18.0341	17.3206	18.1265	Major pathway of rRNA processing in the nucleolus and cytosol	12	12	12	23.3	23.3	23.3	66.077	0	98.07	2803100	62	0.174646	0.854803	0.126422	0.33157	B5MCF9;O00541;O00541-2;B3KXD6;H7C267	B5MCF9;O00541;O00541-2;B3KXD6
PRDX2	Peroxiredoxin-2	0.12333		15.763	16.4945	16.033	16.1397	16.0777	15.6045	16.3034	16.9379	Deregulated CDK5 triggers multiple neurodegenerative pathways in Alzheimer's disease models;Detoxification of Reactive Oxygen Species;TP53 Regulates Metabolic Genes	8	7	7	31.3	25.8	25.8	21.892	0	46.547	1299100	24	0.149024	0.868139	0.12333	0.296685	P32119;A6NIW5	P32119;A6NIW5
PARS2	Probable proline--tRNA ligase, mitochondrial	0.123035		13.6514	14.948	14.3216	12.6829	14.0212	13.6185	14.2071	14.2493	Mitochondrial tRNA aminoacylation	4	4	4	12.8	12.8	12.8	53.262	0	28.494	353170	7	0.0883865	0.918537	0.123035	0.203152	Q7L3T8	Q7L3T8
RPL36AL	60S ribosomal protein L36a-like	0.121754		18.7115	18.5112	18.4843	18.5628	18.5565	18.4276	19.2193	18.5533	Eukaryotic Translation Termination;Formation of a pool of free 40S subunits;GTP hydrolysis and joining of the 60S ribosomal subunit;L13a-mediated translational silencing of Ceruloplasmin expression;Major pathway of rRNA processing in the nucleolus and cytosol;Nonsense Mediated Decay (NMD) enhanced by the Exon Junction Complex (EJC);Nonsense Mediated Decay (NMD) independent of the Exon Junction Co…	7	7	2	29.2	29.2	9.4	12.469	0	73.775	4637300	39	0.269541	0.820028	0.121754	0.425292	Q969Q0	Q969Q0
H2AFV;H2AFZ	Histone H2A.V;Histone H2A.Z;Histone H2A	0.119172		16.6004	16.2036	17.0582	16.3826	17.1513	16.8841	16.4011	16.2851	Activated PKN1 stimulates transcription of AR (androgen receptor) regulated genes KLK2 and KLK3;Activation of anterior HOX genes in hindbrain development during early embryogenesis;Amyloid fiber formation;B-WICH complex positively regulates rRNA expression;Condensation of Prophase Chromosomes;Deposition of new CENPA-containing nucleosomes at the centromere;DNA Damage/Telomere Stress Induced Senes…	5	3	3	31.2	24.2	24.2	13.509	0	27.921	1303400	31	0.167732	0.86082	0.119172	0.318012	Q71UI9;P0C0S5;C9J0D1;A0A494C189;Q71UI9-3;Q71UI9-4;Q71UI9-2;C9J386	Q71UI9;P0C0S5;C9J0D1;A0A494C189;Q71UI9-3;Q71UI9-4;Q71UI9-2;C9J386
BLMH	Bleomycin hydrolase	0.118188		17.5053	17.4723	15.3013	14.7601	15.3011	16.387	14.9643	18.8594	Antigen processing: Ubiquitination & Proteasome degradation	11	11	10	50.6	50.6	42	26.738	0	80.22	2006700	44	0.0359398	0.953831	0.118188	0.0955681	K7ESE8;Q13867;J3KSD8;K7ES02	K7ESE8;Q13867;J3KSD8;K7ES02
RPS6	40S ribosomal protein S6	0.117516		21.2842	20.8812	21.1176	21.1744	21.4849	21.1265	21.2907	21.0254	Eukaryotic Translation Termination;Formation of a pool of free 40S subunits;Formation of the ternary complex, and subsequently, the 43S complex;GTP hydrolysis and joining of the 60S ribosomal subunit;L13a-mediated translational silencing of Ceruloplasmin expression;Major pathway of rRNA processing in the nucleolus and cytosol;mTORC1-mediated signalling;Nonsense Mediated Decay (NMD) enhanced by th…	10	10	10	33.3	33.3	33.3	28.68	0	226.87	28139000	102	0.390982	0.791189	0.117516	0.507277	P62753;A2A3R5;A2A3R7	P62753;A2A3R5
DNAJA2	DnaJ homolog subfamily A member 2	0.11623		18.6044	18.4131	18.305	18.0648	18.3992	18.7052	18.0851	18.6628	HSP90 chaperone cycle for steroid hormone receptors (SHR)	14	14	14	39.6	39.6	39.6	45.745	0	118.59	4471300	74	0.262312	0.821184	0.11623	0.412184	O60884;I3L320;A0A087WT48	O60884
CDA	Cytidine deaminase	0.115832		14.8249	15.8943	15.213	16.208	15.6019	15.3438	15.8228	15.835	Neutrophil degranulation;Pyrimidine salvage	1	1	1	6.8	6.8	6.8	16.185	0	11.247	925860	23	0.129807	0.887236	0.115832	0.266014	P32320	P32320
RPS3	40S ribosomal protein S3	0.115283		20.6631	20.5756	20.7035	20.8298	20.8373	20.5253	21.1466	20.7239	Eukaryotic Translation Termination;Formation of a pool of free 40S subunits;Formation of the ternary complex, and subsequently, the 43S complex;GTP hydrolysis and joining of the 60S ribosomal subunit;L13a-mediated translational silencing of Ceruloplasmin expression;Major pathway of rRNA processing in the nucleolus and cytosol;Nonsense Mediated Decay (NMD) enhanced by the Exon Junction Complex (EJ…	16	16	16	67.9	67.9	67.9	26.688	0	203.62	21013000	129	0.354071	0.795383	0.115283	0.479848	P23396;P23396-2;E9PL09;E9PPU1;H0YEU2;F2Z2S8;H0YCJ7;H0YF32;E9PQ96;E9PSF4;E9PJH4;E9PK82;E9PQX2;H0YES8;E9PJN9	P23396;P23396-2;E9PL09;E9PPU1;H0YEU2;F2Z2S8;H0YCJ7
EIF3B	Eukaryotic translation initiation factor 3 subunit B	0.114042		17.8495	16.9936	17.584	16.7913	17.5277	17.8627	16.5311	17.753	Formation of a pool of free 40S subunits;Formation of the ternary complex, and subsequently, the 43S complex;GTP hydrolysis and joining of the 60S ribosomal subunit;L13a-mediated translational silencing of Ceruloplasmin expression;Ribosomal scanning and start codon recognition;Translation initiation complex formation	14	14	14	23.3	23.3	23.3	92.48	0	108.3	2151000	59	0.107404	0.901184	0.114042	0.231796	P55884;P55884-2;C9JZG1;C9JQN7	P55884;P55884-2;C9JZG1
CHMP1A	Charged multivesicular body protein 1a	0.112179		14.3617	15.4384	14.9071	15.8367	15.1948	15.0728	15.1949	15.5302		5	5	5	20.9	20.9	20.9	21.703	0	31.094	709980	28	0.125264	0.89161	0.112179	0.257624	Q9HD42;F8VUA2;F8VVT7;F5H875;Q9HD42-2	Q9HD42;F8VUA2;F8VVT7
AIMP1	Aminoacyl tRNA synthase complex-interacting multifunctional protein 1;Endothelial monocyte-activating polypeptide 2	0.112005		16.0494	16.5259	15.7488	16.329	15.9383	16.241	16.5699	16.352	Cytosolic tRNA aminoacylation;SeMet incorporation into proteins	6	6	6	30.4	30.4	30.4	37.039	0	72.03	1266900	27	0.207649	0.845777	0.112005	0.356365	Q12904-2;Q12904;D6R937	Q12904-2;Q12904
YTHDF2	YTH domain-containing family protein 2	0.110919		15.4197	15.4681	15.516	15.6959	15.4363	15.7756	15.6142	15.7173		5	5	3	10.2	10.2	7.1	62.333	0	55.076	642030	28	0.536386	0.765116	0.110919	0.566573	Q9Y5A9;Q9Y5A9-2;S4R3J8;S4R3V3	Q9Y5A9;Q9Y5A9-2
RPS24	40S ribosomal protein S24	0.109592		19.8143	19.713	19.718	19.8465	20.1267	19.6528	20.083	19.6676	Eukaryotic Translation Termination;Formation of a pool of free 40S subunits;Formation of the ternary complex, and subsequently, the 43S complex;GTP hydrolysis and joining of the 60S ribosomal subunit;L13a-mediated translational silencing of Ceruloplasmin expression;Major pathway of rRNA processing in the nucleolus and cytosol;Nonsense Mediated Decay (NMD) enhanced by the Exon Junction Complex (EJ…	5	5	4	30.5	30.5	29.8	15.197	0	103.17	10835000	52	0.354892	0.797289	0.109592	0.470214	E7ETK0;A0A2R8Y849;A0A087WUS0;A0A2R8YD14;P62847-2;P62847-3;P62847;P62847-4;A0A2R8Y8A0	E7ETK0;A0A2R8Y849;A0A087WUS0;A0A2R8YD14;P62847-2;P62847-3;P62847;P62847-4;A0A2R8Y8A0
PAK1IP1	p21-activated protein kinase-interacting protein 1	0.109026		18.0874	17.1416	17.9734	17.4152	17.95	18.1277	17.3895	17.5865		9	9	8	33.4	33.4	27.6	43.963	0	99.883	2548500	57	0.147831	0.871464	0.109026	0.286097	Q9NWT1	Q9NWT1
PTBP3	Polypyrimidine tract-binding protein 3	0.107575		15.0015	14.9523	14.8537	14.9318	15.0041	14.7482	15.2808	15.1364		5	4	4	10.5	8.3	8.3	49.539	0	25.865	383180	10	0.404161	0.792324	0.107575	0.495144	O95758-7;O95758-1;O95758-6;O95758-2;O95758;O95758-5;O95758-4;X6R242	O95758-7;O95758-1;O95758-6;O95758-2;O95758;O95758-5;O95758-4
IGF2BP1	Insulin-like growth factor 2 mRNA-binding protein 1	0.104581		18.8857	18.8738	19.0361	19.091	19.1623	18.7384	19.4259	18.9783	Insulin-like Growth Factor-2 mRNA Binding Proteins (IGF2BPs/IMPs/VICKZs) bind RNA;MAPK6/MAPK4 signaling	13	11	11	28.1	24.1	24.1	63.48	0	94.094	5961000	69	0.279539	0.816463	0.104581	0.409886	Q9NZI8;Q9NZI8-2	Q9NZI8;Q9NZI8-2
TUFM	Elongation factor Tu, mitochondrial	0.103811		19.2635	19.3933	19.457	19.8517	19.7561	19.4184	19.606	19.6003	Mitochondrial translation elongation	18	18	17	48	48	44	49.541	0	182.88	12441000	161	0.302014	0.817758	0.103811	0.424975	P49411;H3BNU3	P49411
RPL7A	60S ribosomal protein L7a	0.103707		22.9014	22.3714	22.6896	22.5003	22.6939	22.6474	23.0029	22.5334	Eukaryotic Translation Termination;Formation of a pool of free 40S subunits;GTP hydrolysis and joining of the 60S ribosomal subunit;L13a-mediated translational silencing of Ceruloplasmin expression;Major pathway of rRNA processing in the nucleolus and cytosol;Nonsense Mediated Decay (NMD) enhanced by the Exon Junction Complex (EJC);Nonsense Mediated Decay (NMD) independent of the Exon Junction Co…	17	17	17	45.5	45.5	45.5	29.995	0	323.31	77140000	157	0.28137	0.817768	0.103707	0.409906	P62424;Q5T8U3;Q5T8U2	P62424;Q5T8U3
H3F3B;H3F3A;HIST2H3A;HIST3H3;HIST1H3A;H3F3C	Histone H3;Histone H3.2;Histone H3.1t;Histone H3.3;Histone H3.1;Histone H3.3C	0.103193		16.4957	16.4611	16.5646	16.4631	16.9582	16.9282	16.153	16.3579	Activated PKN1 stimulates transcription of AR (androgen receptor) regulated genes KLK2 and KLK3;Activation of anterior HOX genes in hindbrain development during early embryogenesis;Amyloid fiber formation;B-WICH complex positively regulates rRNA expression;Chromatin modifying enzymes;Condensation of Prophase Chromosomes;DNA Damage/Telomere Stress Induced Senescence;DNA methylation;ERCC6 (CSB) and…	2	2	1	19.6	19.6	12	10.334	0	13.47	1208500	18	0.199486	0.850085	0.103193	0.338975	K7EMV3;B4DEB1;K7EK07;K7ES00;Q71DI3;Q16695;P84243;P68431;K7EP01;Q6NXT2	K7EMV3;B4DEB1;K7EK07;K7ES00;Q71DI3;Q16695;P84243;P68431;K7EP01;Q6NXT2
SLC25A3	Phosphate carrier protein, mitochondrial	0.102163		16.0887	15.8888	16.5695	15.7992	16.4509	16.1057	15.8339	16.3644		5	5	5	14.2	14.2	14.2	36.161	0	29.45	928820	13	0.180139	0.862148	0.102163	0.318047	F8VVM2;Q00325-2;Q00325;F8VZL5;F8VWR4;F8VWQ0	F8VVM2;Q00325-2;Q00325;F8VZL5;F8VWR4;F8VWQ0
RPL19	Ribosomal protein L19;60S ribosomal protein L19	0.101164		21.0809	20.5487	20.7847	20.8018	20.878	20.7933	21.2752	20.6742	Eukaryotic Translation Termination;Formation of a pool of free 40S subunits;GTP hydrolysis and joining of the 60S ribosomal subunit;L13a-mediated translational silencing of Ceruloplasmin expression;Major pathway of rRNA processing in the nucleolus and cytosol;Nonsense Mediated Decay (NMD) enhanced by the Exon Junction Complex (EJC);Nonsense Mediated Decay (NMD) independent of the Exon Junction Co…	6	6	6	28	28	28	23.134	0	64.661	21426000	62	0.241861	0.841325	0.101164	0.37503	J3QR09;J3KTE4;P84098	J3QR09;J3KTE4;P84098
ARF4	ADP-ribosylation factor 4	0.10063		14.6179	14.1867	14.5741	14.5163	14.4773	14.5646	14.6525	14.6031	COPI-dependent Golgi-to-ER retrograde traffic;COPI-mediated anterograde transport;Synthesis of PIPs at the Golgi membrane;VxPx cargo-targeting to cilium	5	5	3	34.6	34.6	21.6	17.699	0	32.403	369390	12	0.427754	0.790435	0.10063	0.491678	C9JAK5;P18085;C9JPM4;U3KQF2;F5H0C7;C9J1Z8;P84085	C9JAK5;P18085;C9JPM4
RPL23A	60S ribosomal protein L23a	0.0988641		21.9562	21.5447	21.8217	21.6839	21.8367	21.7814	22.1213	21.6626	Eukaryotic Translation Termination;Formation of a pool of free 40S subunits;GTP hydrolysis and joining of the 60S ribosomal subunit;L13a-mediated translational silencing of Ceruloplasmin expression;Major pathway of rRNA processing in the nucleolus and cytosol;Nonsense Mediated Decay (NMD) enhanced by the Exon Junction Complex (EJC);Nonsense Mediated Decay (NMD) independent of the Exon Junction Co…	15	15	15	51.9	51.9	51.9	17.695	0	146.95	43557000	162	0.31793	0.821958	0.0988641	0.426876	P62750;H7BY10;K7EJV9;K7ERT8;A8MUS3;K7EMA7	P62750;H7BY10;K7EJV9;K7ERT8;A8MUS3
DDX50	ATP-dependent RNA helicase DDX50	0.0985093		17.1709	16.3559	16.6589	16.0289	16.6221	17.0424	16.3169	16.6271		9	8	8	17.2	15.6	15.6	82.564	0	52.961	1190300	26	0.130086	0.892395	0.0985093	0.256054	Q9BQ39;A0A087WVC1	Q9BQ39;A0A087WVC1
NUSAP1	Nucleolar and spindle-associated protein 1	0.0967357		15.2099	14.4242	15.3844	14.9516	15.3442	15.2669	14.9521	14.794		5	5	5	13.6	13.6	13.6	47.569	0	32.951	390850	14	0.149916	0.877641	0.0967357	0.279334	Q9BXS6-4;Q9BXS6-6;Q9BXS6-3;Q9BXS6-5;Q9BXS6-2;Q9BXS6;Q9BXS6-7;H0YMD2	Q9BXS6-4;Q9BXS6-6;Q9BXS6-3;Q9BXS6-5;Q9BXS6-2;Q9BXS6;Q9BXS6-7
EZR;MSN;RDX	Ezrin;Moesin;Radixin	0.0960097		18.4506	18.2484	18.0561	18.0394	18.2911	18.2676	18.2408	18.379	Gene and protein expression by JAK-STAT signaling after Interleukin-12 stimulation;Netrin-1 signaling;Recycling pathway of L1	6	6	6	10.6	10.6	10.6	69.371	0	37.638	4491600	15	0.42198	0.795835	0.0960097	0.47769	E7EQR4;P15311;A0A2R8Y7M3;A0A2R8Y5S7;P26038;P35241;P35241-5;P35241-4;V9GZ54;E9PQ82;E9PNV3	E7EQR4;P15311;A0A2R8Y7M3;A0A2R8Y5S7;P26038;P35241;P35241-5
YWHAZ	14-3-3 protein zeta/delta	0.0955098		15.5599	15.5877	15.6606	15.597	15.8044	15.5355	15.7558	15.6916	Activation of BAD and translocation to mitochondria;Chk1/Chk2(Cds1) mediated inactivation of Cyclin B:Cdk1 complex;Deactivation of the beta-catenin transactivating complex;GP1b-IX-V activation signalling;Interleukin-3, 5 and GM-CSF signaling;KSRP (KHSRP) binds and destabilizes mRNA;Rap1 signalling;RHO GTPases activate PKNs;TP53 Regulates Metabolic Genes;Translocation of GLUT4 to the plasma membra…	8	4	4	32.9	19.1	19.1	28.036	0	33.038	785380	29	0.754383	0.759983	0.0955098	0.588544	E7EX29;P63104;E7ESK7;E5RGE1;E5RIR4;E9PD24;E7EVZ2;B0AZS6;P63104-2;B7Z2E6;H0YB80;F8WEB6;A2IDB1;A2IDB2	E7EX29;P63104;E7ESK7;E5RGE1;E5RIR4;E9PD24;E7EVZ2;B0AZS6;P63104-2
NOL10	Nucleolar protein 10	0.0918784		15.9622	14.6609	15.8397	14.7097	15.6091	15.8786	14.7392	15.3133		5	5	5	10.2	10.2	10.2	74.508	0	33.671	514950	18	0.0771231	0.922091	0.0918784	0.173874	Q9BSC4-2;Q9BSC4;Q9BSC4-4	Q9BSC4-2;Q9BSC4;Q9BSC4-4
RPL4	60S ribosomal protein L4	0.0909076		22.8992	22.271	22.656	22.6117	22.7053	22.687	22.9611	22.4482	Eukaryotic Translation Termination;Formation of a pool of free 40S subunits;GTP hydrolysis and joining of the 60S ribosomal subunit;L13a-mediated translational silencing of Ceruloplasmin expression;Major pathway of rRNA processing in the nucleolus and cytosol;Nonsense Mediated Decay (NMD) enhanced by the Exon Junction Complex (EJC);Nonsense Mediated Decay (NMD) independent of the Exon Junction Co…	25	25	25	45.4	45.4	45.4	47.697	0	303.75	82510000	210	0.218481	0.852547	0.0909076	0.341172	P36578;H3BM89;H3BTP7;H3BU31	P36578;H3BM89
NPM1	Nucleophosmin	0.0899181		20.8215	19.5477	20.4618	19.9058	20.5805	20.6992	19.7651	20.0517	Deposition of new CENPA-containing nucleosomes at the centromere;Nuclear import of Rev protein;TFAP2A acts as a transcriptional repressor during retinoic acid induced cell differentiation;TP53 regulates transcription of additional cell cycle genes whose exact role in the p53 pathway remain uncertain	11	11	11	39.8	39.8	39.8	32.575	0	323.31	17214000	92	0.0911264	0.919737	0.0899181	0.195781	P06748;P06748-3;P06748-2;E5RGW4;E5RI98	P06748;P06748-3;P06748-2
TRMT1L	TRMT1-like protein	0.0897715		15.7521	15.1189	15.3803	15.3511	15.667	15.5923	15.5397	15.1625		4	4	4	10.2	10.2	10.2	81.746	0	32.009	522530	19	0.206553	0.855488	0.0897715	0.329378	Q7Z2T5;X6RK96;Q7Z2T5-2	Q7Z2T5
RPS14	40S ribosomal protein S14	0.0871034		19.8935	19.0598	19.5993	19.2996	19.6743	19.5938	19.6388	19.2937	Eukaryotic Translation Termination;Formation of a pool of free 40S subunits;Formation of the ternary complex, and subsequently, the 43S complex;GTP hydrolysis and joining of the 60S ribosomal subunit;L13a-mediated translational silencing of Ceruloplasmin expression;Major pathway of rRNA processing in the nucleolus and cytosol;Nonsense Mediated Decay (NMD) enhanced by the Exon Junction Complex (EJ…	8	8	8	39.7	39.7	39.7	16.273	0	100.08	9715300	77	0.167687	0.869003	0.0871034	0.289518	P62263;A0A2R8Y811;E5RH77	P62263;A0A2R8Y811;E5RH77
SDPR	Serum deprivation-response protein	0.0857158		16.2459	16.0468	15.8442	16.165	16.0756	16.0747	16.499	15.9955		4	4	4	13.2	13.2	13.2	47.173	0	34.779	860370	31	0.242113	0.847711	0.0857158	0.351728	O95810	O95810
STIP1	Stress-induced-phosphoprotein 1	0.0841694		13.5664	13.7574	13.7593	13.6049	13.6395	13.6831	13.87	13.8321	HSP90 chaperone cycle for steroid hormone receptors (SHR)	4	4	4	10	10	10	59.777	0	23.119	209860	4	0.512792	0.793891	0.0841694	0.479844	P31948-3;P31948;P31948-2;F5GXD8;F5H783	P31948-3;P31948;P31948-2;F5GXD8;F5H783
RPN1	Dolichyl-diphosphooligosaccharide--protein glycosyltransferase subunit 1	0.0837164		16.9023	16.185	16.974	15.7486	16.4895	16.9161	15.9329	16.8061	Asparagine N-linked glycosylation;SRP-dependent cotranslational protein targeting to membrane	10	10	9	20.4	20.4	17.6	68.569	0	67.623	1170700	44	0.0821921	0.928124	0.0837164	0.178898	P04843;B7Z4L4;F8WF32	P04843;B7Z4L4
ACTB;ACTG1	Actin, cytoplasmic 1;Actin, cytoplasmic 1, N-terminally processed;Actin, cytoplasmic 2;Actin, cytoplasmic 2, N-terminally processed	0.0830011		21.1109	21.3738	21.1602	21.4741	21.3829	21.2671	21.3718	21.4292	Adherens junctions interactions;B-WICH complex positively regulates rRNA expression;Cell-extracellular matrix interactions;Clathrin-mediated endocytosis;DNA Damage Recognition in GG-NER;EPHB-mediated forward signaling;EPH-ephrin mediated repulsion of cells;Factors involved in megakaryocyte development and platelet production;Folding of actin by CCT/TriC;Formation of annular gap junctions;Gap junc…	17	17	7	56	56	30.9	41.736	0	323.31	39801000	190	0.391613	0.823494	0.0830011	0.430354	P60709;P63261;A0A2R8Y793;I3L3I0;I3L1U9;G5E9R0;E7EVS6;I3L4N8;J3KT65;A0A2R8YGF8;I3L3R2;K7EM38;Q6S8J3;C9JUM1;C9JZR7;A5A3E0;C9JTX5;P63267-2;A0A2R8YEA7;P0CG38;A0A2R8YFE2;Q9BYX7;P0CG39;F8WCH0	P60709;P63261;A0A2R8Y793;I3L3I0;I3L1U9
WDR12	Ribosome biogenesis protein WDR12	0.0800633		17.8062	17.7306	18.1438	17.6905	18.2079	17.8911	17.6951	17.8973	Major pathway of rRNA processing in the nucleolus and cytosol	14	14	14	48.2	48.2	48.2	47.707	0	96.817	2923800	71	0.216239	0.859714	0.0800633	0.322953	Q9GZL7	Q9GZL7
PCYT1A;PCYT1B	Choline-phosphate cytidylyltransferase A;Choline-phosphate cytidylyltransferase B	0.0797889		14.1879	14.2137	13.7189	13.8338	13.8254	13.8866	14.3845	14.1769	Synthesis of PC	3	3	3	25.9	25.9	25.9	22.779	0	20.247	275300	10	0.171385	0.872779	0.0797889	0.284462	H7C1T3;C9J050;C9JEJ2;P49585;H7BZN1;C9J2E1;Q9Y5K3-2;Q9Y5K3-4;Q9Y5K3-3;Q9Y5K3;C9JVS0;C9JPY0;F8WAZ5;F2Z2B1	H7C1T3;C9J050;C9JEJ2;P49585;H7BZN1;C9J2E1;Q9Y5K3-2;Q9Y5K3-4;Q9Y5K3-3;Q9Y5K3
MAT2B	Methionine adenosyltransferase 2 subunit beta	0.0795276		13.0802	14.1272	13.8843	14.2734	13.7938	13.6777	14.2933	13.9184	Methylation;Ub-specific processing proteases	3	3	3	11.1	11.1	11.1	34.583	0	17.499	235980	6	0.0978277	0.922794	0.0795276	0.199965	Q9NZL9-4;Q9NZL9-2;Q9NZL9;Q9NZL9-3;E5RJR3;H7C0X7;Q9NZL9-5	Q9NZL9-4;Q9NZL9-2;Q9NZL9;Q9NZL9-3
CAND1	Cullin-associated NEDD8-dissociated protein 1	0.0791512		13.2039	14.3801	14.7868	14.5098	14.2246	14.3063	14.4883	14.1779	Iron uptake and transport;Neddylation;Neutrophil degranulation	2	2	2	2.2	2.2	2.2	136.37	0	15.611	283480	10	0.0802157	0.921001	0.0791512	0.173641	Q86VP6;Q86VP6-2;A0A0C4DGH5	Q86VP6;Q86VP6-2;A0A0C4DGH5
SSRP1	FACT complex subunit SSRP1	0.0791278		16.0742	15.7025	16.0383	15.1937	15.4973	15.8716	15.7405	16.2159	Formation of HIV elongation complex in the absence of HIV Tat;Formation of HIV-1 elongation complex containing HIV-1 Tat;Formation of RNA Pol II elongation complex;HIV elongation arrest and recovery;Pausing and recovery of HIV elongation;Pausing and recovery of Tat-mediated HIV elongation;Regulation of TP53 Activity through Phosphorylation;RNA Polymerase II Pre-transcription Events;RNA Polymerase…	6	6	6	10.2	10.2	10.2	81.074	0	40.949	663280	21	0.116207	0.903865	0.0791278	0.224029	Q08945;A0A0U1RRK2;E9PMD4	Q08945
HIST1H1C	Histone H1.2	0.0772233		20.9864	20.3515	20.8717	20.5465	20.7516	20.7927	20.8882	20.6326	Activation of DNA fragmentation factor;Formation of Senescence-Associated Heterochromatin Foci (SAHF)	12	12	4	39.9	39.9	17.8	21.364	0	91.088	20286000	73	0.195967	0.867538	0.0772233	0.302403	P16403	P16403
RPL24	60S ribosomal protein L24	0.0747614		20.9792	20.8481	21.1835	20.936	21.121	20.842	21.3611	20.9218	Eukaryotic Translation Termination;Formation of a pool of free 40S subunits;GTP hydrolysis and joining of the 60S ribosomal subunit;L13a-mediated translational silencing of Ceruloplasmin expression;Major pathway of rRNA processing in the nucleolus and cytosol;Nonsense Mediated Decay (NMD) enhanced by the Exon Junction Complex (EJC);Nonsense Mediated Decay (NMD) independent of the Exon Junction Co…	10	10	10	55.4	55.4	55.4	14.369	0	87.934	26364000	70	0.220367	0.859183	0.0747614	0.316945	C9JXB8;C9JNW5;P83731	C9JXB8;C9JNW5;P83731
RBMX;RBMXL1	RNA-binding motif protein, X chromosome;RNA-binding motif protein, X chromosome, N-terminally processed;RNA binding motif protein, X-linked-like-1	0.0712805		19.9655	19.7289	19.9015	19.8875	20.1827	20.0684	19.6433	19.8741	mRNA Splicing - Major Pathway;Processing of Capped Intron-Containing Pre-mRNA	12	12	12	33	33	33	42.331	0	143.05	11744000	75	0.222517	0.860483	0.0712805	0.311982	P38159;P38159-2;H3BT71;Q96E39;H0Y6E7;H3BUY5;H3BR27;A0A1B0GUK8;P38159-3;O75526;H3BNC1;Q8N7X1	P38159;P38159-2;H3BT71;Q96E39;H0Y6E7;H3BUY5
GAPDH	Glyceraldehyde-3-phosphate dehydrogenase	0.0679259		19.7885	19.8579	19.4627	19.5113	19.2329	19.4025	19.8	20.4567	Gluconeogenesis;Glycolysis	16	16	15	63.6	63.6	63	36.053	0	155.53	13645000	122	0.0850587	0.925055	0.0679259	0.174515	P04406;P04406-2;E7EUT5	P04406;P04406-2;E7EUT5
DDX18	ATP-dependent RNA helicase DDX18	0.0670185		18.7592	18.0645	18.7084	18.0902	18.6421	18.801	18.1265	18.3207		18	18	18	38.5	38.5	38.5	75.406	0	128.44	4308100	75	0.101033	0.918129	0.0670185	0.195057	Q9NVP1;H7C452	Q9NVP1
DDX54	ATP-dependent RNA helicase DDX54	0.0664744		19.1145	18.528	19.0023	18.3856	18.8504	19.0044	18.8465	18.595		23	23	23	34.2	34.2	34.2	98.594	0	190.6	5255600	106	0.12669	0.902596	0.0664744	0.224004	Q8TDD1;Q8TDD1-2;F8VRX4;H0YHH7	Q8TDD1;Q8TDD1-2
RPL13	60S ribosomal protein L13	0.0661616		22.648	22.1619	22.4706	22.263	22.4432	22.3467	22.7434	22.2749	Eukaryotic Translation Termination;Formation of a pool of free 40S subunits;GTP hydrolysis and joining of the 60S ribosomal subunit;L13a-mediated translational silencing of Ceruloplasmin expression;Major pathway of rRNA processing in the nucleolus and cytosol;Nonsense Mediated Decay (NMD) enhanced by the Exon Junction Complex (EJC);Nonsense Mediated Decay (NMD) independent of the Exon Junction Co…	14	14	14	44.5	44.5	44.5	24.261	0	306.18	64741000	145	0.171447	0.88685	0.0661616	0.265053	P26373;P26373-2;J3KS98;J3QSB4;H3BTH3;H3BUK8	P26373;P26373-2
BRIX1	Ribosome biogenesis protein BRX1 homolog	0.0660706		20.2171	19.4471	20.2085	19.5979	20.1684	20.2112	19.6521	19.7032		15	15	15	56.9	56.9	56.9	41.401	0	274.44	11881000	110	0.0965214	0.922678	0.0660706	0.188558	Q8TDN6	Q8TDN6
SSR4	Translocon-associated protein subunit delta	0.065634		16.0152	15.8154	16.0108	15.7739	15.993	16.2644	15.5719	16.0485	SRP-dependent cotranslational protein targeting to membrane	4	4	4	25.4	25.4	25.4	18.998	0	26.513	892870	10	0.159459	0.894067	0.065634	0.254178	P51571;A6NLM8	P51571;A6NLM8
MKI67	Antigen KI-67	0.0625293		16.7431	15.7512	16.5114	16.1447	16.6711	16.7106	15.8455	16.1733		12	12	12	6.2	6.2	6.2	358.69	0	79.727	1034100	34	0.0746286	0.93097	0.0625293	0.156077	P46013;P46013-2	P46013;P46013-2
RPL26	60S ribosomal protein L26	0.062408		21.8891	21.3385	21.7234	21.5576	21.5962	21.6051	22.0162	21.5408	Eukaryotic Translation Termination;Formation of a pool of free 40S subunits;GTP hydrolysis and joining of the 60S ribosomal subunit;L13a-mediated translational silencing of Ceruloplasmin expression;Major pathway of rRNA processing in the nucleolus and cytosol;Nonsense Mediated Decay (NMD) enhanced by the Exon Junction Complex (EJC);Nonsense Mediated Decay (NMD) independent of the Exon Junction Co…	12	12	2	51	51	11.7	17.258	0	300.1	40215000	112	0.147822	0.901072	0.062408	0.2392	P61254;J3QRI7;J3QQQ9;J3QQV1;J3QRC4;J3KS10;J3KSS0	P61254;J3QRI7;J3QQQ9;J3QQV1;J3QRC4
SURF6	Surfeit locus protein 6	0.0618412		16.3808	15.6204	16.3636	15.5813	16.294	16.228	15.8485	15.823		4	4	4	17.7	17.7	17.7	41.45	0	26.829	794100	15	0.0881332	0.924198	0.0618412	0.174289	O75683	O75683
RPL5	60S ribosomal protein L5	0.061152		22.1904	21.7382	21.9694	21.9719	21.9794	21.9116	22.3442	21.8793	Eukaryotic Translation Termination;Formation of a pool of free 40S subunits;GTP hydrolysis and joining of the 60S ribosomal subunit;L13a-mediated translational silencing of Ceruloplasmin expression;Major pathway of rRNA processing in the nucleolus and cytosol;Nonsense Mediated Decay (NMD) enhanced by the Exon Junction Complex (EJC);Nonsense Mediated Decay (NMD) independent of the Exon Junction Co…	14	14	14	51.7	51.7	51.7	27.045	0	200.38	50000000	147	0.167029	0.893623	0.061152	0.253214	A0A2R8Y6J3;P46777;Q5T7N0;A0A2R8Y4A2	A0A2R8Y6J3;P46777
MYL6	Myosin light polypeptide 6	0.0608311		17.7322	17.8927	17.8808	17.9347	17.8665	17.872	17.9497	17.9955	EPHA-mediated growth cone collapse;RHO GTPases activate CIT;RHO GTPases activate PAKs;RHO GTPases activate PKNs;RHO GTPases Activate ROCKs;Sema4D induced cell migration and growth-cone collapse;Smooth Muscle Contraction	6	6	6	42.1	42.1	42.1	16.29	0	63.461	3743700	47	0.517037	0.826586	0.0608311	0.394667	F8W1R7;J3KND3;G8JLA2;G3V1V0;B7Z6Z4;P60660-2;P60660;G3V1Y7;F8VPF3;F8VZU9;F8W180;H0YI43;F8VXL3;F8W1I5;P14649	F8W1R7;J3KND3;G8JLA2;G3V1V0;B7Z6Z4;P60660-2;P60660;G3V1Y7;F8VPF3;F8VZU9;F8W180
SLC25A6;SLC25A4	ADP/ATP translocase 3;ADP/ATP translocase 3, N-terminally processed;ADP/ATP translocase 1	0.060709		18.3076	17.8537	18.5484	17.6568	18.3152	18.4815	17.4803	18.3325	Influenza Virus Induced Apoptosis;Mitochondrial protein import;Regulation of insulin secretion;Vpr-mediated induction of apoptosis by mitochondrial outer membrane permeabilization	8	8	3	26.8	26.8	11.1	32.866	0	59.402	3906400	76	0.0710734	0.932021	0.060709	0.14972	P12236;P12235;V9GYG0	P12236;P12235;V9GYG0
RPL10A	60S ribosomal protein L10a	0.0579782		22.3749	21.7936	22.1376	21.9162	21.979	22.0929	22.4466	21.9359	Eukaryotic Translation Termination;Formation of a pool of free 40S subunits;GTP hydrolysis and joining of the 60S ribosomal subunit;L13a-mediated translational silencing of Ceruloplasmin expression;Major pathway of rRNA processing in the nucleolus and cytosol;Nonsense Mediated Decay (NMD) enhanced by the Exon Junction Complex (EJC);Nonsense Mediated Decay (NMD) independent of the Exon Junction Co…	13	13	13	48.4	48.4	48.4	24.831	0	165.55	52392000	140	0.125826	0.913376	0.0579782	0.212632	P62906	P62906
WDR74	WD repeat-containing protein 74	0.0576921		17.076	16.7519	17.1196	16.6948	17.1738	17.3889	16.4707	16.8396		6	6	6	23	23	23	40.207	0	47.847	1527700	25	0.0920315	0.92589	0.0576921	0.175661	Q6RFH5-2;Q6RFH5;E9PS41;H0YFP2;F5H0Q8;F5GYL6	Q6RFH5-2;Q6RFH5;E9PS41
DDX27	Probable ATP-dependent RNA helicase DDX27	0.057631		19.1153	18.4652	19.0958	18.3908	18.9663	19.0783	18.5331	18.7198		17	17	17	25.8	25.8	25.8	86.604	0	133.44	5379400	104	0.090652	0.923258	0.057631	0.173911	B7Z6D5;Q96GQ7;A0A087X059;A0A087WYH5	B7Z6D5;Q96GQ7
PPT1	Palmitoyl-protein thioesterase 1	0.0569644		14.4895	15.1512	14.3424	14.7481	14.511	14.5018	15.0004	14.9458	Fatty acyl-CoA biosynthesis	2	2	2	10.5	10.5	10.5	34.136	0	28.089	423060	22	0.0932172	0.928367	0.0569644	0.176411	A0A2C9F2P4;A0A286YFF7;P50897-2;P50897;E9PSE5;E9PIA8;Q5T0S4;A0A286YFE3;A0A286YFL8	A0A2C9F2P4;A0A286YFF7;P50897-2;P50897;E9PSE5;E9PIA8;Q5T0S4;A0A286YFE3;A0A286YFL8
DDX6	Probable ATP-dependent RNA helicase DDX6	0.0568352		16.0162	16.4916	16.0766	16.816	16.2119	16.1681	16.7402	16.5077	mRNA decay by 5' to 3' exoribonuclease	6	6	6	17.8	17.8	17.8	54.416	0	44.133	1019800	21	0.0895048	0.919857	0.0568352	0.17177	P26196;Q8IV96	P26196
DHX37	Probable ATP-dependent RNA helicase DHX37	0.0567546		14.8592	13.6065	14.4375	13.7484	14.2217	14.6861	14.0001	13.9707	Major pathway of rRNA processing in the nucleolus and cytosol;rRNA modification in the nucleus and cytosol	3	3	3	4	4	4	110.69	0	21.047	229410	7	0.0594341	0.940974	0.0567546	0.129632	F5H3Y4;Q8IY37	F5H3Y4;Q8IY37
RPS2	40S ribosomal protein S2	0.0543737		20.6541	20.2397	20.4514	20.577	20.6348	20.4134	20.76	20.3315	Eukaryotic Translation Termination;Formation of a pool of free 40S subunits;Formation of the ternary complex, and subsequently, the 43S complex;GTP hydrolysis and joining of the 60S ribosomal subunit;L13a-mediated translational silencing of Ceruloplasmin expression;Major pathway of rRNA processing in the nucleolus and cytosol;Nonsense Mediated Decay (NMD) enhanced by the Exon Junction Complex (EJ…	11	11	11	44.7	44.7	44.7	31.324	0	97.391	17710000	98	0.155676	0.904102	0.0543737	0.232475	P15880;H0YEN5;E9PQD7;E9PMM9;I3L404;E9PPT0;E9PM36;H3BNG3;H0YE27	P15880;H0YEN5;E9PQD7;E9PMM9;I3L404
HDGF	Hepatoma-derived growth factor	0.0543613		15.712	15.6151	16.2103	16.8353	15.9232	16.2366	16.4525	15.9778	XBP1(S) activates chaperone genes	9	9	8	42.5	42.5	31.2	26.788	0	59.516	1559500	38	0.0632182	0.93914	0.0543613	0.134128	P51858;P51858-2;P51858-3	P51858;P51858-2;P51858-3
HIST1H2BN;HIST1H2BL;HIST1H2BM;HIST1H2BH;HIST2H2BF;HIST1H2BC;HIST1H2BD;H2BFS;HIST1H2BK;HIST1H2BA	Histone H2B;Histone H2B type 1-L;Histone H2B type 1-M;Histone H2B type 1-N;Histone H2B type 1-H;Histone H2B type 2-F;Histone H2B type 1-C/E/F/G/I;Histone H2B type 1-D;Histone H2B type F-S;Histone H2B type 1-K;Histone H2B type 1-A	0.0513272		22.1188	21.3643	22.1009	21.4955	22.0067	21.9271	21.5761	21.7748	Activated PKN1 stimulates transcription of AR (androgen receptor) regulated genes KLK2 and KLK3;Activation of anterior HOX genes in hindbrain development during early embryogenesis;Amyloid fiber formation;B-WICH complex positively regulates rRNA expression;Condensation of Prophase Chromosomes;Deposition of new CENPA-containing nucleosomes at the centromere;DNA Damage/Telomere Stress Induced Senes…	7	7	2	36.1	36.1	6	18.804	0	125.17	49806000	68	0.0845962	0.926737	0.0513272	0.160571	U3KQK0;Q99880;Q99879;Q99877;Q93079;Q5QNW6;P62807;P58876;P57053;O60814;Q5QNW6-2;Q96A08;A0A2R8Y619	U3KQK0;Q99880;Q99879;Q99877;Q93079;Q5QNW6;P62807;P58876;P57053;O60814;Q5QNW6-2;Q96A08
RPL37A	60S ribosomal protein L37a	0.0490899		20.8073	20.2779	20.6865	20.5153	20.6519	20.4402	21.0182	20.3731	Eukaryotic Translation Termination;Formation of a pool of free 40S subunits;GTP hydrolysis and joining of the 60S ribosomal subunit;L13a-mediated translational silencing of Ceruloplasmin expression;Major pathway of rRNA processing in the nucleolus and cytosol;Nonsense Mediated Decay (NMD) enhanced by the Exon Junction Complex (EJC);Nonsense Mediated Decay (NMD) independent of the Exon Junction Co…	4	4	4	57.4	57.4	57.4	7.624	0	260.07	22430000	57	0.0970593	0.920159	0.0490899	0.172185	C9J4Z3;P61513;M0R0A1;Q6P4E4;E9PEL3;M0R2L6;G5E9R3	C9J4Z3;P61513;M0R0A1;Q6P4E4;E9PEL3;M0R2L6;G5E9R3
DDX55	ATP-dependent RNA helicase DDX55	0.0486174		15.7334	14.7212	14.7873	14.6585	15.0762	14.6344	15.1929	15.1913		4	4	4	9.3	9.3	9.3	65.19	0	24.787	381280	14	0.0600329	0.9419	0.0486174	0.125738	F5H5U2;Q8NHQ9;Q8NHQ9-2;E7EX41	F5H5U2;Q8NHQ9;Q8NHQ9-2
UBAP2L	Ubiquitin-associated protein 2-like	0.0466888		15.2212	15.6496	15.594	15.5828	15.523	15.6251	15.5382	15.5482		7	7	6	9.5	9.5	7.7	113.63	0	44.822	659540	28	0.181154	0.904701	0.0466888	0.232744	F8W726;Q14157-4;Q14157-1;Q14157-3;Q14157;Q14157-5;Q5VU77;Q5VU79;Q5VU78;Q5VU81;Q5VU80;H0Y5H6;H7C2T8	F8W726;Q14157-4;Q14157-1;Q14157-3;Q14157;Q14157-5;Q5VU77;Q5VU79;Q5VU78
RPL21	60S ribosomal protein L21	0.0434141		22.0436	21.5437	21.7927	21.6734	21.8676	21.6783	22.0789	21.6022	Eukaryotic Translation Termination;Formation of a pool of free 40S subunits;GTP hydrolysis and joining of the 60S ribosomal subunit;L13a-mediated translational silencing of Ceruloplasmin expression;Major pathway of rRNA processing in the nucleolus and cytosol;Nonsense Mediated Decay (NMD) enhanced by the Exon Junction Complex (EJC);Nonsense Mediated Decay (NMD) independent of the Exon Junction Co…	6	6	6	38.1	38.1	38.1	18.565	0	248.69	41115000	64	0.106383	0.92033	0.0434141	0.173289	P46778;G3V1B3;M0R181	P46778;G3V1B3;M0R181
G6PD	Glucose-6-phosphate 1-dehydrogenase	0.0414524		17.2835	17.6978	17.3823	17.8852	17.5184	17.4832	17.752	17.661	Pentose phosphate pathway (hexose monophosphate shunt);TP53 Regulates Metabolic Genes	15	15	14	34.4	34.4	28.9	59.256	0	109.28	3152200	58	0.0995518	0.922414	0.0414524	0.164031	P11413;P11413-2;P11413-3;E7EUI8;E7EM57;E9PD92	P11413;P11413-2;P11413-3;E7EUI8;E7EM57;E9PD92
DDX5	Probable ATP-dependent RNA helicase DDX5	0.0412211		19.6083	19.4071	19.5638	19.4275	19.4267	19.7037	19.4338	19.6074	mRNA Splicing - Major Pathway	22	21	18	40.7	38.9	33.1	69.147	0	170.09	9520800	141	0.192553	0.901425	0.0412211	0.223771	P17844;J3KTA4;P17844-2;J3QRQ7;J3QSF1;J3QR02;J3KRX8;J3KRZ1;J3KTQ4;X6RLV5;J3QRN5;J3QS79;J3QKN9;J3QLG9;J3QR62	P17844;J3KTA4;P17844-2
RPL18	60S ribosomal protein L18	0.0402284		22.0415	21.3384	21.9069	21.5763	21.7412	21.6386	22.1202	21.5241	Eukaryotic Translation Termination;Formation of a pool of free 40S subunits;GTP hydrolysis and joining of the 60S ribosomal subunit;L13a-mediated translational silencing of Ceruloplasmin expression;Major pathway of rRNA processing in the nucleolus and cytosol;Nonsense Mediated Decay (NMD) enhanced by the Exon Junction Complex (EJC);Nonsense Mediated Decay (NMD) independent of the Exon Junction Co…	5	5	5	30.5	30.5	30.5	21.728	0	181.91	40607000	44	0.0700775	0.939209	0.0402284	0.131846	J3QQ67;Q07020;F8VYV2;G3V203;H0YHA7;Q07020-2;F8VUA6;A0A075B7A0;F8VXR6	J3QQ67;Q07020;F8VYV2;G3V203;H0YHA7;Q07020-2;F8VUA6;A0A075B7A0
WDR18	WD repeat-containing protein 18	0.0400791		14.0124	13.3415	13.8181	13.8467	14.7331	14.5918	13.0817	12.7723	Major pathway of rRNA processing in the nucleolus and cytosol	3	3	3	7.6	7.6	7.6	43.237	0	19.439	181000	7	0.0260724	0.978137	0.0400791	0.0640313	U3KQC1;K7EIR0;A0A0A0MQU0;Q9BV38;K7EML4	U3KQC1;K7EIR0;A0A0A0MQU0;Q9BV38
RPS20	40S ribosomal protein S20	0.0362005		18.9679	18.6794	19.0553	19.0159	19.024	18.8589	19.0749	18.9055	Eukaryotic Translation Termination;Formation of a pool of free 40S subunits;Formation of the ternary complex, and subsequently, the 43S complex;GTP hydrolysis and joining of the 60S ribosomal subunit;L13a-mediated translational silencing of Ceruloplasmin expression;Major pathway of rRNA processing in the nucleolus and cytosol;Nonsense Mediated Decay (NMD) enhanced by the Exon Junction Complex (EJ…	3	3	3	22.7	22.7	22.7	13.373	0	50.224	6299900	61	0.138348	0.925461	0.0362005	0.181901	P60866;P60866-2;E5RIP1;E5RJX2;G3XAN0	P60866;P60866-2;E5RIP1;E5RJX2
NIP7	60S ribosome subunit biogenesis protein NIP7 homolog	0.0354772		17.8573	17.2059	17.7502	17.2592	17.7939	17.933	17.1801	17.3074	Major pathway of rRNA processing in the nucleolus and cytosol	5	5	5	40	40	40	20.462	0	45.267	2253200	37	0.0502583	0.948274	0.0354772	0.102087	Q9Y221;Q9Y221-2;J3QLW7;J3QRD6;J3QRR4	Q9Y221;Q9Y221-2;J3QLW7
YBX3	Y-box-binding protein 3	0.0340171		19.7461	19.8131	19.8998	19.9584	19.8543	19.7145	20.0896	19.8951		15	10	3	61.8	57.5	13.2	40.089	0	307.78	11012000	70	0.142719	0.927385	0.0340171	0.178575	P16989;P16989-3;A0A0D9SEI8;Q9Y2T7	P16989;P16989-3
MAGOH;MAGOHB	Protein mago nashi homolog;Protein mago nashi homolog 2	0.0337629		16.2778	16.1765	16.3155	16.4842	16.4801	16.2317	16.4491	16.2281	Cleavage of Growing Transcript in the Termination Region;mRNA 3'-end processing;mRNA Splicing - Major Pathway;Nonsense Mediated Decay (NMD) enhanced by the Exon Junction Complex (EJC);Regulation of expression of SLITs and ROBOs;Transport of Mature mRNA derived from an Intron-Containing Transcript	4	4	4	42.5	42.5	42.5	17.163	0	26.916	944790	26	0.136565	0.926295	0.0337629	0.174554	P61326;Q96A72;F5H6P7;P61326-2;F5H6N1;F5H3U9	P61326;Q96A72;F5H6P7;P61326-2;F5H6N1
CALU	Calumenin	0.0335917		14.7256	14.3989	14.347	14.3612	14.4812	14.8451	14.1241	14.5166	Platelet degranulation;Post-translational protein phosphorylation;Regulation of Insulin-like Growth Factor (IGF) transport and uptake by Insulin-like Growth Factor Binding Proteins (IGFBPs)	2	2	2	24.5	24.5	24.5	17.26	0	15.367	280050	13	0.0695	0.942482	0.0335917	0.123224	H0Y875;O43852-15;O43852-2;O43852;O43852-4;O43852-3;O43852-9;O43852-5	H0Y875;O43852-15;O43852-2;O43852;O43852-4;O43852-3;O43852-9;O43852-5
ATP2A2	Sarcoplasmic/endoplasmic reticulum calcium ATPase 2	0.0332232		16.891	16.6676	17.1379	16.4849	17.1096	16.8855	16.3843	16.9348	Ion homeostasis;Ion transport by P-type ATPases;Pre-NOTCH Processing in Golgi;Reduction of cytosolic Ca++ levels	8	8	8	9.2	9.2	9.2	114.76	0	55.498	1527400	39	0.0557245	0.947925	0.0332232	0.107114	P16615;P16615-2;P16615-5;P16615-3;P16615-4;H7C5W9;O14983-2;O14983;O14983-3;Q93084-6;Q93084;J3QSY6;Q93084-7;Q93084-3;Q93084-2;Q93084-4;Q93084-5	P16615;P16615-2;P16615-5;P16615-3;P16615-4;H7C5W9
GRWD1	Glutamate-rich WD repeat-containing protein 1	0.0328159		18.0502	17.7146	17.8301	17.6283	17.6928	17.8326	18.1572	17.6718		9	9	8	24.7	24.7	20	49.419	0	71.237	2946500	47	0.081993	0.940294	0.0328159	0.134184	Q9BQ67;M0QX71	Q9BQ67
HNRNPM	Heterogeneous nuclear ribonucleoprotein M	0.0299244		21.9341	21.6383	21.8185	21.6859	21.8392	21.7426	21.8247	21.7899	FGFR2 alternative splicing;mRNA Splicing - Major Pathway;Processing of Capped Intron-Containing Pre-mRNA	34	34	17	53.6	53.6	25.2	77.569	0	323.31	43468000	223	0.164308	0.926973	0.0299244	0.175764	A0A087X0X3;P52272-2;P52272;M0R019;M0R2T0;M0R0N3;M0QYQ7;M0R2I7;M0R0Y6;M0QY96;M0QYL3	A0A087X0X3;P52272-2;P52272;M0R019;M0R2T0
RPL15	60S ribosomal protein L15;Ribosomal protein L15	0.0286236		21.7801	21.2512	21.5547	21.3324	21.4815	21.3935	21.7567	21.4011	Eukaryotic Translation Termination;Formation of a pool of free 40S subunits;GTP hydrolysis and joining of the 60S ribosomal subunit;L13a-mediated translational silencing of Ceruloplasmin expression;Major pathway of rRNA processing in the nucleolus and cytosol;Nonsense Mediated Decay (NMD) enhanced by the Exon Junction Complex (EJC);Nonsense Mediated Decay (NMD) independent of the Exon Junction Co…	11	11	11	46.6	46.6	46.6	24.146	0	176.15	34228000	115	0.0698893	0.944653	0.0286236	0.116208	P61313;A0A2R8YEM3;E7EQV9;E7ENU7;E7EX53;A0A2R8Y738;P61313-2;E7ERA2	P61313;A0A2R8YEM3;E7EQV9;E7ENU7;E7EX53;A0A2R8Y738
MTHFD1	C-1-tetrahydrofolate synthase, cytoplasmic;Methylenetetrahydrofolate dehydrogenase;Methenyltetrahydrofolate cyclohydrolase;Formyltetrahydrofolate synthetase;C-1-tetrahydrofolate synthase, cytoplasmic, N-terminally processed	0.0276942		16.5955	17.4991	17.1237	17.4912	17.0702	16.8611	17.5787	17.3103	Metabolism of folate and pterines	21	21	19	27.5	27.5	24.5	99.719	0	139.3	2509500	74	0.036401	0.973376	0.0276942	0.0762712	V9GYY3;A0A384N5Y3;F5H2F4;P11586;V9GZ78;A0A494C1T2	V9GYY3;A0A384N5Y3;F5H2F4;P11586;V9GZ78;A0A494C1T2
DDX21	Nucleolar RNA helicase 2	0.0271678		21.1125	19.989	20.6123	19.7609	20.9128	20.7635	20.1148	19.7924	B-WICH complex positively regulates rRNA expression;Major pathway of rRNA processing in the nucleolus and cytosol	31	31	29	38.8	38.8	33.7	87.343	0	323.31	16522000	178	0.0228513	0.986827	0.0271678	0.0537584	Q9NR30;Q9NR30-2	Q9NR30;Q9NR30-2
RAN	GTP-binding nuclear protein Ran	0.0270486		16.8444	16.8414	16.9559	16.953	16.8627	16.8844	16.9852	16.9707	MicroRNA (miRNA) biogenesis;NEP/NS2 Interacts with the Cellular Export Machinery;Nuclear import of Rev protein;Regulation of cholesterol biosynthesis by SREBP (SREBF);Rev-mediated nuclear export of HIV RNA;Transcriptional regulation by small RNAs;tRNA processing in the nucleus	8	8	8	36.1	36.1	36.1	26.224	0	54.565	1808400	45	0.247925	0.923185	0.0270486	0.187271	B5MDF5;P62826;J3KQE5;F5H018;H0YFC6;B4DV51;A0A087X0W0	B5MDF5;P62826;J3KQE5;F5H018;H0YFC6
SRSF5	Serine/arginine-rich splicing factor 5	0.0251486		15.737	15.2561	15.5148	15.2186	15.3247	15.3341	15.6289	15.5393	Cleavage of Growing Transcript in the Termination Region;mRNA 3'-end processing;mRNA Splicing - Major Pathway;Transport of Mature mRNA derived from an Intron-Containing Transcript	4	4	3	16.7	16.7	13.4	30.858	0	25.809	547000	20	0.0624006	0.949667	0.0251486	0.103503	Q13243-3;Q13243;B4DJK0;B4DUA4;G3V5K8;Q13243-2	Q13243-3;Q13243;B4DJK0;B4DUA4
HSPA5	78 kDa glucose-regulated protein	0.0245242		24.864	24.7792	24.8222	25.0003	24.7211	24.8272	25.1796	24.8359	Antigen Presentation: Folding, assembly and peptide loading of class I MHC;ATF6 (ATF6-alpha) activates chaperone genes;ATF6 (ATF6-alpha) activates chaperones;IRE1alpha activates chaperones;PERK regulates gene expression;Platelet degranulation;Regulation of HSF1-mediated heat shock response	42	41	41	56.4	56.4	56.4	72.332	0	323.31	365170000	508	0.0799393	0.945698	0.0245242	0.116446	P11021	P11021
RUVBL2	RuvB-like 2	0.0241718		18.7924	18.4225	18.9579	18.3884	18.9844	19.0032	18.1148	18.5555	HATs acetylate histones;Telomere Extension By Telomerase	17	17	17	43	43	43	51.156	0	164.37	5123800	108	0.0329694	0.976108	0.0241718	0.0685437	Q9Y230;Q9Y230-2;M0R0Y3;X6R2L4;M0QXI6;M0R0Z0;A0A1W2PS48	Q9Y230;Q9Y230-2;M0R0Y3
PHB2	Prohibitin-2	0.0238993		17.3165	16.6037	17.3656	15.8709	16.8494	17.3226	15.9668	17.1135	Processing of SMDT1	8	8	8	36	36	36	29.723	0	56.223	1563100	38	0.0175583	0.991242	0.0238993	0.0425662	F5GY37;J3KPX7;Q99623;Q99623-2;F5GWA7;F5H0C5;F5H3X6;F5H2D2	F5GY37;J3KPX7;Q99623;Q99623-2;F5GWA7;F5H0C5;F5H3X6
RPL3	60S ribosomal protein L3	0.0232997		22.7291	22.3172	22.7269	22.5574	22.5518	22.4535	22.946	22.4726	Eukaryotic Translation Termination;Formation of a pool of free 40S subunits;GTP hydrolysis and joining of the 60S ribosomal subunit;L13a-mediated translational silencing of Ceruloplasmin expression;Major pathway of rRNA processing in the nucleolus and cytosol;Nonsense Mediated Decay (NMD) enhanced by the Exon Junction Complex (EJC);Nonsense Mediated Decay (NMD) independent of the Exon Junction Co…	27	27	24	59.1	59.1	54.1	46.108	0	323.31	75895000	210	0.0543948	0.953274	0.0232997	0.0929008	P39023;G5E9G0;H7C422;H7C3M2;B5MCW2;F8WCR1	P39023;G5E9G0;H7C422;H7C3M2;B5MCW2
EXOSC10	Exosome component 10	0.0231545		16.4477	15.6833	16.4513	15.7514	16.1835	16.4702	15.8297	15.9429	Major pathway of rRNA processing in the nucleolus and cytosol	8	8	8	11.5	11.5	11.5	100.83	0	54.914	827220	30	0.0312419	0.978541	0.0231545	0.0652348	Q01780;Q01780-2;K7EJ37	Q01780;Q01780-2
MIF	Macrophage migration inhibitory factor	0.0208755		16.8065	17.0296	16.8877	18.2789	17.3931	16.9977	17.4671	17.2283	Cell surface interactions at the vascular wall;Gene and protein expression by JAK-STAT signaling after Interleukin-12 stimulation;Neutrophil degranulation	4	4	4	41.7	41.7	41.7	12.476	0	54.918	2086900	23	0.019641	0.98901	0.0208755	0.0452685	P14174	P14174
RPS27L	40S ribosomal protein S27;40S ribosomal protein S27-like	0.0195343		15.9481	16.0687	15.8024	15.8424	16.2897	16.0985	15.5084	15.8431	Eukaryotic Translation Termination;Formation of a pool of free 40S subunits;Formation of the ternary complex, and subsequently, the 43S complex;GTP hydrolysis and joining of the 60S ribosomal subunit;L13a-mediated translational silencing of Ceruloplasmin expression;Major pathway of rRNA processing in the nucleolus and cytosol;Nonsense Mediated Decay (NMD) enhanced by the Exon Junction Complex (EJ…	3	2	2	26	13	13	11.345	0	13.717	889700	16	0.037731	0.97712	0.0195343	0.0699446	H0YMV8;C9JLI6;Q71UM5	H0YMV8;C9JLI6;Q71UM5
HADHA	Trifunctional enzyme subunit alpha, mitochondrial;Long-chain enoyl-CoA hydratase;Long chain 3-hydroxyacyl-CoA dehydrogenase	0.0192475		16.9488	16.9224	16.7071	16.9949	17.0215	16.7446	16.94	16.9441	Acyl chain remodeling of CL;Beta oxidation of decanoyl-CoA to octanoyl-CoA-CoA;Beta oxidation of hexanoyl-CoA to butanoyl-CoA;Beta oxidation of lauroyl-CoA to decanoyl-CoA-CoA;Beta oxidation of myristoyl-CoA to lauroyl-CoA;Beta oxidation of octanoyl-CoA to hexanoyl-CoA;Beta oxidation of palmitoyl-CoA to myristoyl-CoA;mitochondrial fatty acid beta-oxidation of unsaturated fatty acids	14	14	12	23.2	23.2	19.2	86.371	0	88.333	1800800	51	0.0797991	0.949045	0.0192475	0.102956	H0YFD6;P40939;A0A2R8Y4F5;A0A2R8YG21;A0A2R8Y688;P40939-2	H0YFD6;P40939;A0A2R8Y4F5
CHD4	Chromodomain-helicase-DNA-binding protein 4	0.0182319		16.9209	16.4486	16.9512	16.3646	16.8231	17.1398	15.9637	16.8315	ERCC6 (CSB) and EHMT2 (G9a) positively regulate rRNA expression;HDACs deacetylate histones;Regulation of PTEN gene transcription;Regulation of TP53 Activity through Acetylation;RNA Polymerase I Transcription Initiation;SUMOylation of chromatin organization proteins	11	11	10	7.5	7.5	6.7	216.84	0	80.277	1269500	39	0.020954	0.989407	0.0182319	0.0460324	A0A2R8YFD8;A0A2R8YD40;A0A2U3TZM0;A0A2R8YFK9;A0A2R8Y5J0;A0A2R8Y425;A0A2R8YDJ9;F5GWX5;A0A2R8Y212;A0A2R8Y521;Q14839-2;Q14839;A0A0C4DGG9;A0A2R8YDW2;A0A2R8Y445;A0A2R8Y4X2;A0A2R8YER1;A0A2R8Y8C1;A0A2R8Y5Z7;A0A2R8Y685;A0A2R8Y7I0;A0A2R8Y5M9;Q8TDI0;A0A2R8Y7M9;A0A2R8Y8B3;K7EMY3;A0A2R8YE38;Q12873-2;Q12873;Q12873-3;F2Z2R5	A0A2R8YFD8;A0A2R8YD40;A0A2U3TZM0;A0A2R8YFK9;A0A2R8Y5J0;A0A2R8Y425;A0A2R8YDJ9;F5GWX5;A0A2R8Y212;A0A2R8Y521;Q14839-2;Q14839;A0A0C4DGG9;A0A2R8YDW2;A0A2R8Y445;A0A2R8Y4X2;A0A2R8YER1;A0A2R8Y8C1;A0A2R8Y5Z7;A0A2R8Y685
RPSA	40S ribosomal protein SA	0.0168395		17.4796	17.3346	17.7478	17.4369	17.4433	17.5175	17.485	17.6204	Eukaryotic Translation Termination;Formation of a pool of free 40S subunits;Formation of the ternary complex, and subsequently, the 43S complex;GTP hydrolysis and joining of the 60S ribosomal subunit;L13a-mediated translational silencing of Ceruloplasmin expression;Major pathway of rRNA processing in the nucleolus and cytosol;Nonsense Mediated Decay (NMD) enhanced by the Exon Junction Complex (EJ…	9	9	8	44.5	44.5	33.5	29.404	0	69.083	2443200	50	0.0623067	0.96182	0.0168395	0.0859721	C9J9K3;A0A0C4DG17;P08865;F8WD59	C9J9K3;A0A0C4DG17;P08865;F8WD59
AGO2	Protein argonaute-2	0.0142539		14.6023	14.8163	14.8316	15.1135	14.915	14.7163	15.1027	14.6866	Ca2+ pathway;Competing endogenous RNAs (ceRNAs) regulate PTEN translation;MAPK6/MAPK4 signaling;MicroRNA (miRNA) biogenesis;Oncogene Induced Senescence;Oxidative Stress Induced Senescence;Post-transcriptional silencing by small RNAs;Pre-NOTCH Transcription and Translation;Regulation of PTEN mRNA translation;Regulation of RUNX1 Expression and Activity;RUNX1 regulates genes involved in megakaryocyt…	3	3	3	5.2	5.2	5.2	93.619	0	20.9	323790	13	0.0344672	0.984156	0.0142539	0.0587231	Q9UKV8-2;Q9UKV8;Q5TA58;Q9UL18	Q9UKV8-2;Q9UKV8
RPS13	40S ribosomal protein S13	0.0132828		20.4822	19.9379	20.2875	20.0841	20.456	20.0588	20.3581	19.9718	Eukaryotic Translation Termination;Formation of a pool of free 40S subunits;Formation of the ternary complex, and subsequently, the 43S complex;GTP hydrolysis and joining of the 60S ribosomal subunit;L13a-mediated translational silencing of Ceruloplasmin expression;Major pathway of rRNA processing in the nucleolus and cytosol;Nonsense Mediated Decay (NMD) enhanced by the Exon Junction Complex (EJ…	10	10	10	52.3	52.3	52.3	17.222	0	81.121	14013000	94	0.0273822	0.988228	0.0132828	0.0498992	P62277;J3KMX5;E9PS50	P62277;J3KMX5
RRP8	Ribosomal RNA-processing protein 8	0.0125349		17.012	15.9907	16.7002	15.947	16.6436	16.7117	16.1434	16.2014	SIRT1 negatively regulates rRNA expression	5	5	5	24.8	24.8	24.8	34.2	0	40.246	1044600	21	0.0140062	0.996872	0.0125349	0.0311628	E9PPY3;O43159	E9PPY3;O43159
PWP1	Periodic tryptophan protein 1 homolog	0.0125198		17.9179	17.5594	17.8294	17.4751	17.5702	17.6951	18.03	17.5366		8	8	8	26.7	26.7	26.7	49.038	0	74.414	2405300	42	0.0277611	0.987738	0.0125198	0.0491804	B4DJV5;Q13610	B4DJV5;Q13610
RRP1B	Ribosomal RNA processing protein 1 homolog B	0.0123458		16.6618	15.2346	16.2331	15.3477	16.0365	16.3653	15.2624	15.8623		9	9	8	20.1	20.1	17.2	82.175	0	60.685	755050	18	0.00997694	0.995881	0.0123458	0.0239241	Q14684-2;Q14684	Q14684-2;Q14684
RPLP0;RPLP0P6	60S acidic ribosomal protein P0;60S acidic ribosomal protein P0-like	0.0119953		22.4126	21.7621	21.9727	21.9153	22.0228	21.9476	22.3561	21.7841	Eukaryotic Translation Termination;Formation of a pool of free 40S subunits;Gene and protein expression by JAK-STAT signaling after Interleukin-12 stimulation;GTP hydrolysis and joining of the 60S ribosomal subunit;L13a-mediated translational silencing of Ceruloplasmin expression;Major pathway of rRNA processing in the nucleolus and cytosol;Nonsense Mediated Decay (NMD) enhanced by the Exon Junct…	15	15	15	50.8	50.8	50.8	34.273	0	323.31	50056000	164	0.0221822	0.990853	0.0119953	0.0422001	P05388;F8VWS0;P05388-2;F8VU65;F8VPE8;G3V210;F8VW21;F8VQY6;F8VRK7;Q8NHW5;F8VWV4;F8VZS0;F8VS58;F8W1K8	P05388;F8VWS0;P05388-2;F8VU65;F8VPE8;G3V210;F8VW21;F8VQY6;F8VRK7;Q8NHW5;F8VWV4;F8VZS0
RBM4;RBM4B	RNA-binding protein 4;RNA-binding protein 4B	0.00962281		15.9775	15.5985	16.234	15.7894	15.8659	16.1914	15.7847	15.796	BMAL1:CLOCK,NPAS2 activates circadian gene expression	5	5	5	19.8	19.8	19.8	40.313	0	38.308	715430	17	0.0197022	0.993858	0.00962281	0.0361802	Q9BWF3;E9PB51;Q9BWF3-4;Q9BQ04;E9PLB0;E9PM61;D6R9K7;U3KQD5;J3QRR5;Q9BWF3-3;Q9BWF3-2;Q96PK6-5	Q9BWF3;E9PB51;Q9BWF3-4;Q9BQ04
BMS1	Ribosome biogenesis protein BMS1 homolog	0.00826669		15.3506	14.7324	15.3245	14.6087	15.0532	15.2312	14.8684	14.8964	Major pathway of rRNA processing in the nucleolus and cytosol;rRNA modification in the nucleus and cytosol	4	4	3	5.5	5.5	3.6	145.81	0	24.772	386450	7	0.0131897	0.995277	0.00826669	0.0265406	Q14692	Q14692
RSL24D1	Probable ribosome biogenesis protein RLP24	0.0075984		17.7777	17.0917	17.7454	17.1625	17.6165	17.773	17.4086	17.0095		4	4	4	21.5	21.5	21.5	19.621	0	30.943	2164000	15	0.0103382	0.996853	0.0075984	0.0218841	Q9UHA3;H3BMQ2	Q9UHA3;H3BMQ2
P4HB	Protein disulfide-isomerase	0.0066514		17.24	17.2821	17.4299	17.3715	17.2144	17.3178	17.4427	17.3752	Chylomicron assembly;Collagen biosynthesis and modifying enzymes;Detoxification of Reactive Oxygen Species;Hedgehog ligand biogenesis;Interleukin-12 signaling;Interleukin-23 signaling;Post-translational protein phosphorylation;Regulation of Insulin-like Growth Factor (IGF) transport and uptake by Insulin-like Growth Factor Binding Proteins (IGFBPs);VLDL assembly	15	15	15	27.2	27.2	27.2	57.116	0	139.16	2274400	65	0.0355533	0.991653	0.0066514	0.0403995	P07237;H7BZ94;H0Y3Z3;I3L398;I3L312;I3NI03;I3L4M2;I3L3U6;I3L0S0;I3L3P5;I3L1Y5;I3L514	P07237;H7BZ94;H0Y3Z3
BAG2	BAG family molecular chaperone regulator 2	0.00650263		16.952	16.6096	16.7124	16.5457	16.6441	16.9581	16.4733	16.7702	Regulation of HSF1-mediated heat shock response	8	8	8	42.2	42.2	42.2	23.772	0	55.985	1382800	42	0.0162193	0.99737	0.00650263	0.0275857	O95816;O95816-2	O95816;O95816-2
RPL10	60S ribosomal protein L10	0.00640488		20.8425	20.5922	20.7481	20.7274	20.6762	20.6389	21.0837	20.5372	Eukaryotic Translation Termination;Formation of a pool of free 40S subunits;GTP hydrolysis and joining of the 60S ribosomal subunit;L13a-mediated translational silencing of Ceruloplasmin expression;Major pathway of rRNA processing in the nucleolus and cytosol;Nonsense Mediated Decay (NMD) enhanced by the Exon Junction Complex (EJC);Nonsense Mediated Decay (NMD) independent of the Exon Junction Co…	10	10	3	42.1	42.1	18.2	24.604	0	285.22	28654000	132	0.0165807	0.998509	0.00640488	0.0277482	P27635;X1WI28;B8A6G2;A6QRI9	P27635;X1WI28
HSP90AB1	Heat shock protein HSP 90-beta	0.00593996		21.8453	21.3787	21.6619	21.0492	21.4154	21.8011	21.0949	21.6475	Aryl hydrocarbon receptor signalling;Attenuation phase;HSF1 activation;HSF1-dependent transactivation;HSP90 chaperone cycle for steroid hormone receptors (SHR);Neutrophil degranulation;Regulation of actin dynamics for phagocytic cup formation;Sema3A PAK dependent Axon repulsion;The NLRP3 inflammasome;The role of GTSE1 in G2/M progression after G2 checkpoint;Uptake and function of diphtheria toxin	36	36	18	50.1	50.1	28.6	83.263	0	323.31	39095000	316	0.00859702	0.995684	0.00593996	0.0178945	P08238;Q58FF7	P08238
PUM1	Pumilio homolog 1	0.0056653		16.4281	16.5626	16.5413	16.8968	16.3402	16.4199	16.8179	16.8734	Golgi Associated Vesicle Biogenesis	7	7	3	8.9	8.9	4.8	100.5	0	55.33	1200800	39	0.0112702	0.995636	0.0056653	0.0210411	E9PR38;H0YEH2;Q5T1Z4;Q5T1Z8;Q14671-4;Q14671-2;Q14671;Q14671-3;H0YDK8	E9PR38;H0YEH2;Q5T1Z4;Q5T1Z8;Q14671-4;Q14671-2;Q14671;Q14671-3;H0YDK8
KPNA2	Importin subunit alpha-1	0.00509548		16.9479	16.7592	16.86	16.3682	16.6176	16.8046	16.5079	17.0256	ISG15 antiviral mechanism;NS1 Mediated Effects on Host Pathways;Sensing of DNA Double Strand Breaks	8	8	8	21.9	21.9	21.9	57.861	0	68.281	1350700	35	0.0100226	0.996118	0.00509548	0.0188068	P52292;J3QLL0;J3KS65	P52292;J3QLL0;J3KS65
NIFK	MKI67 FHA domain-interacting nucleolar phosphoprotein	0.00483608		18.5966	17.9821	18.5683	17.8441	18.419	18.4564	18.1068	18.0283		13	13	13	51.5	51.5	51.5	34.222	0	216.8	3666100	67	0.00725743	0.995366	0.00483608	0.0149557	Q9BYG3;C9J6C5;C9J808;H7BZL0	Q9BYG3;C9J6C5
RPL23	60S ribosomal protein L23	0.00437832		20.7938	20.7635	20.5158	20.8471	20.8568	20.6429	20.8613	20.5767	Eukaryotic Translation Termination;Formation of a pool of free 40S subunits;GTP hydrolysis and joining of the 60S ribosomal subunit;L13a-mediated translational silencing of Ceruloplasmin expression;Major pathway of rRNA processing in the nucleolus and cytosol;Nonsense Mediated Decay (NMD) enhanced by the Exon Junction Complex (EJC);Nonsense Mediated Decay (NMD) independent of the Exon Junction Co…	10	10	9	66.4	66.4	63.6	14.865	0	70.215	22081000	63	0.0142584	0.996189	0.00437832	0.0214907	P62829;J3KT29;J3KTJ3;C9JD32;B9ZVP7;J3QQT9	P62829;J3KT29;J3KTJ3;C9JD32
HSPA1B;HSPA1A	Heat shock 70 kDa protein 1B;Heat shock 70 kDa protein 1A	0.0039525		24.0887	24.1329	24.0824	24.2534	24.1175	24	24.4777	23.978	Attenuation phase;AUF1 (hnRNP D0) binds and destabilizes mRNA;HSF1-dependent transactivation;HSP90 chaperone cycle for steroid hormone receptors (SHR);Neutrophil degranulation;Regulation of HSF1-mediated heat shock response;Viral RNP Complexes in the Host Cell Nucleus	40	35	21	61.4	56.9	34.4	70.108	0	323.31	213170000	317	0.0108841	0.99456	0.0039525	0.0177867	A0A0G2JIW1;P0DMV9;P0DMV8;P0DMV8-2;V9GZ37	A0A0G2JIW1;P0DMV9;P0DMV8;P0DMV8-2;V9GZ37
MOV10	Putative helicase MOV-10	0.00381231		19.983	20.0692	19.5515	20.6818	19.714	19.3456	21.0573	20.1839	Ca2+ pathway;Competing endogenous RNAs (ceRNAs) regulate PTEN translation;MAPK6/MAPK4 signaling;Oncogene Induced Senescence;Oxidative Stress Induced Senescence;Pre-NOTCH Transcription and Translation;Regulation of PTEN mRNA translation;Regulation of RUNX1 Expression and Activity;RUNX1 regulates genes involved in megakaryocyte differentiation and platelet function;TP53 Regulates Metabolic Genes	29	29	29	35.5	35.5	35.5	113.67	0	265.91	13250000	153	0.00291096	0.998228	0.00381231	0.00710155	Q9HCE1;Q5JR04;Q9HCE1-2;Q9HCE1-3	Q9HCE1;Q5JR04;Q9HCE1-2
RPL27A	60S ribosomal protein L27a	0.00291872		21.9355	21.3769	21.7608	21.5481	21.5867	21.6322	21.966	21.4481	Eukaryotic Translation Termination;Formation of a pool of free 40S subunits;GTP hydrolysis and joining of the 60S ribosomal subunit;L13a-mediated translational silencing of Ceruloplasmin expression;Major pathway of rRNA processing in the nucleolus and cytosol;Nonsense Mediated Decay (NMD) enhanced by the Exon Junction Complex (EJC);Nonsense Mediated Decay (NMD) independent of the Exon Junction Co…	5	5	5	42.6	42.6	42.6	12.201	0	63.753	38639000	60	0.00595167	0.997667	0.00291872	0.01105	E9PLL6;P46776;E9PJD9;E9PLX7	E9PLL6;P46776;E9PJD9
IGF2BP2	Insulin-like growth factor 2 mRNA-binding protein 2	0.00243378		18.3709	18.5774	18.5029	18.6839	18.6595	18.2177	18.896	18.3716	Insulin-like Growth Factor-2 mRNA Binding Proteins (IGF2BPs/IMPs/VICKZs) bind RNA	14	12	12	27.9	24.1	24.1	66.785	0	124.6	4178300	62	0.00494327	0.99913	0.00243378	0.00919798	F8W930;Q9Y6M1-1;Q9Y6M1;Q9Y6M1-5;Q9Y6M1-6;Q9Y6M1-3;Q9Y6M1-4	F8W930;Q9Y6M1-1;Q9Y6M1;Q9Y6M1-5;Q9Y6M1-6;Q9Y6M1-3;Q9Y6M1-4
CCT4	T-complex protein 1 subunit delta	0.00207806		16.2648	16.2133	16.8221	16.5319	16.4801	16.3531	16.4906	16.5167	Association of TriC/CCT with target proteins during biosynthesis;BBSome-mediated cargo-targeting to cilium;Cooperation of PDCL (PhLP1) and TRiC/CCT in G-protein beta folding;Folding of actin by CCT/TriC;Formation of tubulin folding intermediates by CCT/TriC;Prefoldin mediated transfer of substrate to CCT/TriC	10	10	10	21.5	21.5	21.5	57.924	0	68.887	1392600	53	0.00480047	0.997746	0.00207806	0.00849231	P50991;P50991-2	P50991;P50991-2
PPP2CA;PPP2CB	Serine/threonine-protein phosphatase 2A catalytic subunit alpha isoform;Serine/threonine-protein phosphatase 2A catalytic subunit beta isoform	0.00051856		14.7179	15.3207	13.9297	14.9626	14.8963	14.83	14.7771	14.4297	Amplification of signal from unattached kinetochores via a MAD2 inhibitory signal;APC truncation mutants have impaired AXIN binding;AXIN missense mutants destabilize the destruction complex;Beta-catenin phosphorylation cascade;CTLA4 inhibitory signaling;Cyclin A/B1/B2 associated events during G2/M transition;Cyclin D associated events in G1;DARPP-32 events;Degradation of beta-catenin by the destr…	4	4	3	19.1	19.1	16.5	35.594	0	24.178	383090	9	0.000551593	0.999532	0.00051856	0.00125642	P67775;P67775-2;P62714;H0YBN9;H0YC23;E5RFI3;E5RHP4;E7ESG8;E5RHC1	P67775;P67775-2;P62714
NCBP1	Nuclear cap-binding protein subunit 1	0.000517845		16.3092	16.4784	16.3976	16.7517	16.299	16.5141	16.9589	16.167	Abortive elongation of HIV-1 transcript in the absence of Tat;Cleavage of Growing Transcript in the Termination Region;FGFR2 alternative splicing;Formation of HIV elongation complex in the absence of HIV Tat;Formation of HIV-1 elongation complex containing HIV-1 Tat;Formation of RNA Pol II elongation complex;Formation of the Early Elongation Complex;Formation of the HIV-1 Early Elongation Complex…	4	4	4	6.6	6.6	6.6	91.838	0	32.471	1179200	24	0.000869929	1	0.000517845	0.00173722	Q09161;X6R941	Q09161
S100A4	Protein S100-A4	0.000192165		15.9166	15.3943	16.1461	16.2603	15.7885	15.5795	16.2343	16.1156		4	4	4	27.7	27.7	27.7	11.728	0	25.798	940100	27	0.000262171	0.99887	0.000192165	0.000559039	P26447	P26447
TXNRD1	Thioredoxin reductase 1, cytoplasmic	0		13.6686	13.2533	12.3129	12.9607	12.924	12.9224	12.5194	12.2904	Detoxification of Reactive Oxygen Species;Interconversion of nucleotide di- and triphosphates;Metabolism of ingested H2SeO4 and H2SeO3 into H2Se;Metabolism of ingested MeSeO2H into MeSeH;PPARA activates gene expression;TP53 Regulates Metabolic Genes;Uptake and function of diphtheria toxin	4	4	3	11.9	11.9	9.2	70.905	0	26.816	254430	7	NaN	1	0	NaN	Q16881;A0A087WSW9;Q16881-6;Q16881-3;Q16881-4;Q16881-2;Q16881-5;A0A087WSY9;A0A182DWI3;E9PIR7;F8W809;Q16881-7;E2QRB9;E9PKD3;E9PQI3;E9PLT3;A0A0B4J225;E9PKI4;E9PIZ5	Q16881;A0A087WSW9;Q16881-6;Q16881-3;Q16881-4;Q16881-2;Q16881-5;A0A087WSY9;A0A182DWI3;E9PIR7;F8W809;Q16881-7;E2QRB9;E9PKD3
PROSC	Proline synthase co-transcribed bacterial homolog protein	0		12.9477	13.0677	13.3629	12.8582	12.3599	12.2176	12.9145	13.2961		3	3	2	24.3	24.3	13.8	16.995	0	22.306	305420	12	NaN	1	0	NaN	E5RG77;O94903;E5RFZ4;E5RFX7	E5RG77;O94903;E5RFZ4
NPM3	Nucleoplasmin-3	0		12.8404	13.2389	12.0486	13.5957	13.5272	13.5	12.4813	13.4792		2	2	2	17.4	17.4	17.4	19.343	0	37.19	536540	15	NaN	1	0	NaN	O75607	O75607
MGMT	Methylated-DNA--protein-cysteine methyltransferase	0		13.2981	12.2695	13.0085	12.8516	13.3379	12.8287	12.731	13.3241	MGMT-mediated DNA damage reversal	2	2	2	13.5	13.5	13.5	21.646	0	18.461	374760	12	NaN	1	0	NaN	P16455	P16455
MYL12A;MYL12B;MYL9	Myosin regulatory light chain 12A;Myosin regulatory light chain 12B;Myosin regulatory light polypeptide 9	-0.000821114		16.643	16.6096	16.676	16.4423	16.6844	16.5637	16.4937	16.6259	EPHA-mediated growth cone collapse;Ephrin signaling;RHO GTPases activate CIT;RHO GTPases activate PAKs;RHO GTPases activate PKNs;RHO GTPases Activate ROCKs;RUNX1 regulates genes involved in megakaryocyte differentiation and platelet function;Sema4D induced cell migration and growth-cone collapse;Smooth Muscle Contraction	4	4	4	28.2	28.2	28.2	20.457	0	33.24	1461900	35	0.00414441	1	-0.000821114	-0.0049412	J3QRS3;P19105;O14950;J3KTJ1;P24844;P24844-2	J3QRS3;P19105;O14950;J3KTJ1;P24844
NOP58	Nucleolar protein 58	-0.0015955		18.6222	17.6378	18.5858	17.7645	18.0515	18.6458	17.5563	18.3503	Major pathway of rRNA processing in the nucleolus and cytosol;rRNA modification in the nucleus and cytosol;SUMOylation of RNA binding proteins	13	13	13	29.7	29.7	29.7	59.578	0	132.24	3623200	84	0.00151706	0.999489	-0.0015955	-0.0035437	Q9Y2X3;H7BZ72;F8WED0	Q9Y2X3
SMC3	Structural maintenance of chromosomes protein 3	-0.00165033		18.0359	17.5487	17.8274	17.7064	17.9921	18.1563	16.9797	17.9837	Cohesin Loading onto Chromatin;Establishment of Sister Chromatid Cohesion;Meiotic synapsis;Resolution of Sister Chromatid Cohesion;Separation of Sister Chromatids;SUMOylation of DNA damage response and repair proteins	23	23	23	20.8	20.8	20.8	141.54	0	157.7	2856900	90	0.00190929	0.999819	-0.00165033	-0.00425366	Q9UQE7	Q9UQE7
HSD17B4	Peroxisomal multifunctional enzyme type 2;(3R)-hydroxyacyl-CoA dehydrogenase;Enoyl-CoA hydratase 2	-0.00403166		15.7942	15.178	16.1692	15.7656	16.5006	15.7516	15.2754	15.3633	alpha-linolenic acid (ALA) metabolism;Beta-oxidation of pristanoyl-CoA;Beta-oxidation of very long chain fatty acids;Synthesis of bile acids and bile salts via 7alpha-hydroxycholesterol	9	9	8	16.6	16.6	15.2	76.837	0	55.846	832510	23	0.00388888	0.998098	-0.00403166	-0.00903597	A0A2R8YD50;P51659;E7ER27;E7EWE5;P51659-3;P51659-2;A0A2R8Y7L2;G5E9S2;E7ET17;A0A2R8YDT8;A0A2R8YF45;E7EPL9	A0A2R8YD50;P51659;E7ER27;E7EWE5;P51659-3;P51659-2;A0A2R8Y7L2;G5E9S2;E7ET17
DSC1	Desmocollin-1	-0.00666428		18.3552	17.7114	16.7774	16.8101	17.3141	17.8643	16.8185	17.6306	Formation of the cornified envelope;Keratinization;Neutrophil degranulation	12	12	12	19	19	19	93.834	0	152.99	3114300	81	0.00502623	0.997111	-0.00666428	-0.012266	Q08554-2;Q08554	Q08554-2;Q08554
PRPF8	Pre-mRNA-processing-splicing factor 8	-0.00686502		17.9442	17.3468	18.0638	17.6176	18.0893	18.137	16.9987	17.7199	mRNA Splicing - Major Pathway;mRNA Splicing - Minor Pathway	30	30	29	15.5	15.5	14.9	273.6	0	212.04	2671800	86	0.00744887	0.994336	-0.00686502	-0.0167855	Q6P2Q9;I3L0J9;I3L3Z8;I3L1T8	Q6P2Q9
CSE1L	Exportin-2	-0.00964212		16.722	16.9856	16.979	17.0057	16.8979	17.0831	16.7381	16.9347		12	12	12	14.2	14.2	14.2	103.88	0	81.601	1694200	59	0.0340518	0.987327	-0.00964212	-0.0487748	P55060-4;P55060-3;P55060;P55060-2	P55060-4;P55060-3;P55060
KRT18	Keratin, type I cytoskeletal 18	-0.0107236		21.0083	21.3186	21.0177	20.7912	20.9382	21.0931	20.726	21.3356	Formation of the cornified envelope;Keratinization	31	30	17	70.9	69.3	47.7	48.057	0	323.31	29738000	256	0.021731	0.990875	-0.0107236	-0.0400055	P05783;F8VZY9;CON__H-INV:HIT000015463	P05783;F8VZY9
C7orf50	Uncharacterized protein C7orf50	-0.0109539		18.784	17.7533	18.5276	18.4688	18.0561	18.6844	18.6026	18.1468		6	6	6	40.6	40.6	40.6	21.883	0	45.491	4021900	23	0.0136019	0.997871	-0.0109539	-0.029458	C9JQV0;Q9BRJ6;H7C0T1;H7C2R9	C9JQV0;Q9BRJ6
PLD3	Phospholipase D3	-0.0125537		14.0551	14.2804	14.2134	14.07	14.2335	13.3873	14.4227	14.5252	Role of phospholipids in phagocytosis;Synthesis of PG	4	4	4	8.2	8.2	8.2	54.705	0	25.424	329320	13	0.0160614	0.994475	-0.0125537	-0.0344358	Q8IV08;M0R3G9;M0R2W7;M0R1F7	Q8IV08
NONO	Non-POU domain-containing octamer-binding protein	-0.0127382		17.5979	17.527	17.8554	19.05	18.6948	17.9062	17.6436	17.7348		13	13	12	37.7	37.7	35.6	43.866	0	82.364	3739300	49	0.0100086	0.99658	-0.0127382	-0.024129	Q15233-2;Q15233;H7C367;C9JYS8;C9IZL7;C9J4X2	Q15233-2;Q15233;H7C367;C9JYS8
TBL2	Transducin beta-like protein 2	-0.0129764		15.7533	14.5348	15.5513	14.5744	15.2665	15.5241	14.5052	15.0661		5	5	5	16.3	16.3	16.3	45.935	0	45.367	423870	17	0.0113181	0.996319	-0.0129764	-0.0266978	E9PF19;Q9Y4P3;Q96E41;A0A087WXC6	E9PF19;Q9Y4P3;Q96E41
SREK1IP1	Protein SREK1IP1	-0.0140421		13.5256	12.7686	13.0545	14.2549	14.2729	14.103	13.1016	12.0699		3	3	3	17.4	17.4	17.4	18.177	0	18.149	178350	9	0.00779695	0.99591	-0.0140421	-0.0199451	Q8N9Q2	Q8N9Q2
STAT3	Signal transducer and activator of transcription 3;Signal transducer and activator of transcription	-0.0191875		18.1673	18.4576	18.3131	18.644	18.3773	18.3396	18.3729	18.4154	Association of TriC/CCT with target proteins during biosynthesis;Downstream signal transduction;Growth hormone receptor signaling;Interleukin-10 signaling;Interleukin-15 signaling;Interleukin-20 family signaling;Interleukin-21 signaling;Interleukin-23 signaling;Interleukin-27 signaling;Interleukin-35 Signalling;Interleukin-37 signaling;Interleukin-4 and 13 signaling;Interleukin-6 signaling;Interl…	19	19	18	40.2	40.2	36.4	83.125	0	181.58	5558100	131	0.0663165	0.953097	-0.0191875	-0.0945097	P40763-3;P40763-2;P40763;G8JLH9;K7EP08	P40763-3;P40763-2;P40763;G8JLH9
TPM3;DKFZp686J1372	Tropomyosin alpha-3 chain	-0.0200076		17.4904	17.8332	17.6984	17.9712	17.492	17.4685	17.9113	18.0414	Smooth Muscle Contraction;Striated Muscle Contraction	18	18	5	62.9	62.9	15.3	29.032	0	120.57	3464000	103	0.0389411	0.975788	-0.0200076	-0.0719339	P06753-2;A0A087WWU8;P06753-5;Q5HYB6;P06753-3;P06753-6;P06753-4;D6R904;A0A494C0G0;Q5VU61	P06753-2;A0A087WWU8;P06753-5;Q5HYB6;P06753-3;P06753-6;P06753-4;D6R904
HNRNPF	Heterogeneous nuclear ribonucleoprotein F;Heterogeneous nuclear ribonucleoprotein F, N-terminally processed	-0.0204134		18.8851	18.6491	18.9049	18.9637	18.7452	18.7633	18.8489	18.9638	FGFR2 alternative splicing;Gene and protein expression by JAK-STAT signaling after Interleukin-12 stimulation;mRNA Splicing - Major Pathway;Processing of Capped Intron-Containing Pre-mRNA	13	11	11	47.5	41	41	45.671	0	229.98	6766400	60	0.086763	0.945016	-0.0204134	-0.11014	P52597;A0A1B0GW42	P52597
DYNLRB1;DYNLRB2	Dynein light chain roadblock-type 1;Dynein light chain roadblock-type 2	-0.0208228		15.2484	15.3967	15.2682	15.4086	15.4082	15.1202	15.2994	15.4108	Intraflagellar transport	2	2	1	21.9	21.9	9.4	10.921	0	14.96	549830	15	0.0949348	0.944086	-0.0208228	-0.115601	Q9NP97;Q8TF09;H3BNG9;H3BPA0;Q7Z4M1;Q9NP97-2	Q9NP97;Q8TF09;H3BNG9;H3BPA0;Q7Z4M1;Q9NP97-2
MDH1	Malate dehydrogenase, cytoplasmic	-0.0214856		14.053	14.0411	13.7146	12.2012	13.8624	11.8582	14.2951	13.9082	Gluconeogenesis	3	3	3	28.4	28.4	28.4	18.689	0	19.555	266910	7	0.0102571	0.997507	-0.0214856	-0.0267073	B8ZZ51;B9A041;P40925-2;P40925;P40925-3;C9JF79	B8ZZ51;B9A041;P40925-2;P40925;P40925-3
SIAH1	E3 ubiquitin-protein ligase SIAH1	-0.0216098		17.9461	18.934	18.3382	18.9995	18.3011	18.3129	18.8037	18.7137	Amyloid fiber formation;Antigen processing: Ubiquitination & Proteasome degradation;Netrin-1 signaling;Ub-specific processing proteases	5	5	5	18.8	18.8	18.8	31.123	0	37.236	6375500	49	0.0260427	0.985145	-0.0216098	-0.0562925	Q8IUQ4;Q8IUQ4-2;Q8IUQ4-3;O43255;H3BU09	Q8IUQ4;Q8IUQ4-2
ZC3HAV1	Zinc finger CCCH-type antiviral protein 1	-0.0223064		19.9566	19.3513	19.5874	19.0172	19.4442	19.2013	19.4999	19.6779	Signaling by BRAF and RAF fusions	18	18	18	28.8	28.8	28.8	101.43	0	323.31	8389800	96	0.0348665	0.976388	-0.0223064	-0.0695129	Q7Z2W4;C9J6P4;Q7Z2W4-2;Q7Z2W4-3;H7C5K1;Q7Z2W4-4;Q7Z2W4-5;G5E9U9;Q9H0J9	Q7Z2W4;C9J6P4;Q7Z2W4-2;Q7Z2W4-3
SSB	Lupus La protein	-0.0275292		19.6345	19.1443	19.3064	19.3422	19.2709	19.1642	19.7016	19.1807	RNA Polymerase III Abortive And Retractive Initiation;RNA Polymerase III Transcription Termination	22	22	22	49.5	49.5	49.5	46.836	0	219.34	8228500	134	0.0600084	0.949726	-0.0275292	-0.104921	P05455;E7ERC4;E9PFL9;E9PGX9	P05455;E7ERC4
MCM3	DNA replication licensing factor MCM3	-0.0279565		18.0172	18.2616	18.0654	18.3053	18.0409	18.0747	18.2377	18.1843	Activation of ATR in response to replication stress;Activation of the pre-replicative complex;Assembly of the pre-replicative complex;Orc1 removal from chromatin;Removal of licensing factors from origins;Switching of origins to a post-replicative state;Unwinding of DNA	23	23	23	36.4	36.4	36.4	90.98	0	192.44	4510600	135	0.123358	0.932314	-0.0279565	-0.151314	P25205;P25205-2;J3KQ69;Q7Z6P5	P25205;P25205-2;J3KQ69
ENO1	Alpha-enolase;Enolase	-0.0282865		18.3917	18.1837	18.2376	18.013	17.8773	17.7831	18.7758	18.2766	Gluconeogenesis;Glycolysis	16	16	15	47.9	47.9	43.8	47.168	0	138.41	5395200	103	0.0410848	0.963457	-0.0282865	-0.0833852	P06733;A0A2R8Y6G6;P06733-2;K7EM90;A0A2R8YEM5;A0A2R8Y879;K7ERS8;A0A2R8Y6I8;A0A2R8Y798;A0A2R8YEG5;E5RI09;E5RG95;K7EPM1;K7EKN2	P06733;A0A2R8Y6G6;P06733-2;K7EM90
DDX17	Probable ATP-dependent RNA helicase DDX17	-0.0287766		18.8343	18.6782	18.7984	18.6082	18.7056	18.8674	18.5061	18.7248		19	15	15	30	23.6	23.6	80.253	0	180.29	5437500	113	0.117779	0.932005	-0.0287766	-0.150687	A0A1X7SBZ2;A0A1W2PQ51;Q92841-1;Q92841-3;Q92841-2;Q92841;A0A0U1RQJ0	A0A1X7SBZ2;A0A1W2PQ51;Q92841-1;Q92841-3;Q92841-2;Q92841
PCBP1	Poly(rC)-binding protein 1	-0.0290775		19.4901	20.2238	19.5176	20.4572	19.8112	19.4831	20.2044	20.0737	mRNA Splicing - Major Pathway;Processing of Capped Intron-Containing Pre-mRNA	13	13	9	49.7	49.7	36.5	37.497	0	245.47	14511000	100	0.0342137	0.974734	-0.0290775	-0.0739422	Q15365	Q15365
KHSRP	Far upstream element-binding protein 2	-0.030026		18.4762	19.0568	18.6461	19.1556	18.6305	18.6251	19.0123	18.9467	ATF4 activates genes;KSRP (KHSRP) binds and destabilizes mRNA	25	25	23	42.8	42.8	41.5	73.114	0	206.53	7896900	131	0.0551005	0.94831	-0.030026	-0.102836	Q92945;A0A087WTP3;M0R0I5;M0QYH3;M0R3J3;M0QXW7;M0R0C6;E9PEB5;Q96AE4;Q96AE4-2;M0R251;M0QYG1;M0R263	Q92945;A0A087WTP3;M0R0I5
RPL30	60S ribosomal protein L30	-0.030426		20.7705	20.4773	20.5947	20.7732	20.6346	20.5261	20.9772	20.3562	Eukaryotic Translation Termination;Formation of a pool of free 40S subunits;GTP hydrolysis and joining of the 60S ribosomal subunit;L13a-mediated translational silencing of Ceruloplasmin expression;Major pathway of rRNA processing in the nucleolus and cytosol;Nonsense Mediated Decay (NMD) enhanced by the Exon Junction Complex (EJC);Nonsense Mediated Decay (NMD) independent of the Exon Junction Co…	8	8	8	67	67	67	12.784	0	77.376	21981000	79	0.0728436	0.941327	-0.030426	-0.121887	P62888;E5RI99;A0A0C4DH44;A0A0B4J213;E5RJH3	P62888;E5RI99;A0A0C4DH44
AKAP13	A-kinase anchor protein 13	-0.0322452		13.7905	13.6663	14.0481	14.0081	13.9064	14.4405	13.3044	13.7327	G alpha (12/13) signalling events;NRAGE signals death through JNK;Rho GTPase cycle	3	3	3	4.6	4.6	4.6	108.99	0	18.948	168820	6	0.0446323	0.954248	-0.0322452	-0.0916254	A0A087WY36;A0A087WTD7;A8MYJ1;Q12802-4;Q12802;Q12802-2;H0YLH1;H0YMW2	A0A087WY36;A0A087WTD7;A8MYJ1;Q12802-4;Q12802;Q12802-2
EEF1A1P5;EEF1A1	Putative elongation factor 1-alpha-like 3;Elongation factor 1-alpha 1;Elongation factor 1-alpha	-0.0325665		21.7984	22.4711	22.0739	22.7742	22.2952	22.0856	22.2996	22.3068	Eukaryotic Translation Elongation;HSF1 activation;Neutrophil degranulation;Peptide chain elongation;Protein methylation	22	22	14	58.4	58.4	36.1	50.184	0	323.31	77992000	207	0.051573	0.94808	-0.0325665	-0.101231	Q5VTE0;P68104;A0A087WV01;A0A087WVQ9;P68104-2;Q5JR01;A6PW80	Q5VTE0;P68104;A0A087WV01;A0A087WVQ9;P68104-2
DDX24	ATP-dependent RNA helicase DDX24	-0.033886		18.138	17.1306	17.994	17.4681	17.7947	17.8751	17.468	17.4572		14	14	13	24	24	21.4	91.48	0	110.87	2504000	41	0.0459103	0.954052	-0.033886	-0.0947326	G3V529;Q9GZR7-2;Q9GZR7;A0A1W2PRR2;F5GYL3;A0A087WXU8	G3V529;Q9GZR7-2;Q9GZR7;A0A1W2PRR2;F5GYL3;A0A087WXU8
SENP3;SENP3-EIF4A1	Sentrin-specific protease 3	-0.0339391		14.7227	13.3451	14.4877	13.0522	14.2419	14.7274	12.8858	13.6168	Major pathway of rRNA processing in the nucleolus and cytosol	2	2	2	4.9	4.9	4.9	65.009	0	14.205	196700	8	0.0200971	0.989098	-0.0339391	-0.0503468	Q9H4L4;J3QRE4;A0A087WV50;J3QL36;A0A087X0R7	Q9H4L4;J3QRE4;A0A087WV50;J3QL36;A0A087X0R7
H2AFY	Core histone macro-H2A.1;Histone H2A	-0.0346041		17.1491	16.0538	17.1013	15.5471	16.7989	16.9827	15.5537	16.3775		6	6	6	23.6	23.6	23.6	39.183	0	63.121	1145100	23	0.0232357	0.985346	-0.0346041	-0.0569155	O75367-2;O75367-3;O75367;B4DJC3;D6RCF2;Q9P0M6;Q5SQT3	O75367-2;O75367-3;O75367;B4DJC3
CDK2	Cyclin-dependent kinase 2	-0.0350275		16.0104	16.7227	16.2473	16.8104	16.3789	16.1741	16.5279	16.5698	Activation of ATR in response to replication stress;Activation of the pre-replicative complex;CDK-mediated phosphorylation and removal of Cdc6;Cyclin A/B1/B2 associated events during G2/M transition;Cyclin A:Cdk2-associated events at S phase entry;Cyclin E associated events during G1/S transition;DNA Damage/Telomere Stress Induced Senescence;Factors involved in megakaryocyte development and plate…	6	6	4	17.6	17.6	12.1	39.178	0	41.544	1533300	40	0.0586674	0.945639	-0.0350275	-0.112606	G3V5T9;P24941-2;P24941;E7ESI2;G3V317	G3V5T9;P24941-2;P24941;E7ESI2
CCT3	T-complex protein 1 subunit gamma	-0.037374		17.2649	17.4422	17.4584	17.5103	17.3145	17.3539	17.4902	17.3677	Association of TriC/CCT with target proteins during biosynthesis;BBSome-mediated cargo-targeting to cilium;Cooperation of PDCL (PhLP1) and TRiC/CCT in G-protein beta folding;Folding of actin by CCT/TriC;Formation of tubulin folding intermediates by CCT/TriC;Prefoldin mediated transfer of substrate to CCT/TriC	12	12	11	32.6	32.6	28.6	55.674	0	86.605	2713700	68	0.230039	0.904575	-0.037374	-0.225873	B4DUR8;P49368;P49368-2;Q5SZX6;Q5SZX9;E9PRC8	B4DUR8;P49368;P49368-2
HNRNPU	Heterogeneous nuclear ribonucleoprotein U	-0.0375085		22.0564	21.5649	21.9629	21.5882	21.9009	21.9383	21.448	21.7352	mRNA Splicing - Major Pathway;Processing of Capped Intron-Containing Pre-mRNA	23	23	1	30.1	30.1	1.4	88.317	0	323.31	43087000	196	0.0801449	0.937651	-0.0375085	-0.13956	A0A1W2PPS1;Q00839-2;A0A1W2PP35;A0A1X7SBS1;Q5RI18;A0A1W2PQL0;A0A1W2PP34;A0A1W2PPL4;A0A1W2PPH7;A0A1W2PQ74;A0A1W2PRZ7;A0A1W2PQD4;A0A1W2PRI6;A0A1W2PPE9;A0A1W2PNG3;A0A1W2PP22	A0A1W2PPS1;Q00839-2;A0A1W2PP35;A0A1X7SBS1;Q5RI18;A0A1W2PQL0;A0A1W2PP34;A0A1W2PPL4;A0A1W2PPH7;A0A1W2PQ74;A0A1W2PRZ7;A0A1W2PQD4
RPL32	60S ribosomal protein L32	-0.038147		20.5909	20.1139	20.2402	20.8212	20.7002	19.9895	20.6952	20.2286	Eukaryotic Translation Termination;Formation of a pool of free 40S subunits;GTP hydrolysis and joining of the 60S ribosomal subunit;L13a-mediated translational silencing of Ceruloplasmin expression;Major pathway of rRNA processing in the nucleolus and cytosol;Nonsense Mediated Decay (NMD) enhanced by the Exon Junction Complex (EJC);Nonsense Mediated Decay (NMD) independent of the Exon Junction Co…	6	6	6	44.4	44.4	44.4	15.616	0	122.9	15775000	48	0.0561203	0.944615	-0.038147	-0.112295	D3YTB1;F8W727;P62910	D3YTB1;F8W727;P62910
PHGDH	D-3-phosphoglycerate dehydrogenase	-0.039012		16.774	17.0998	17.0884	17.1823	17.0032	16.8551	17.1125	17.0177	Serine biosynthesis	10	10	10	18.8	18.8	18.8	55.938	0	133.07	2439000	68	0.141778	0.923579	-0.039012	-0.190867	A0A286YF22;A0A2C9F2M7;O43175;A0A286YFA2;A0A286YFM8;A0A286YFL2;A0A286YER3;A0A286YFC8;A0A286YFB2;A0A286YF34;A0A286YF78;A0A286YFF3;A0A286YFE1;A0A286YFK5	A0A286YF22;A0A2C9F2M7;O43175;A0A286YFA2;A0A286YFM8;A0A286YFL2
CALR	Calreticulin	-0.0399785		14.4937	14.4872	14.6609	14.5773	14.3581	14.4529	14.7898	14.4582	Antigen Presentation: Folding, assembly and peptide loading of class I MHC;Assembly of Viral Components at the Budding Site;ATF6 (ATF6-alpha) activates chaperone genes;Calnexin/calreticulin cycle;ER-Phagosome pathway;Scavenging by Class A Receptors;Scavenging by Class F Receptors	3	3	3	8.4	8.4	8.4	48.141	0	16.796	395830	4	0.147952	0.920869	-0.0399785	-0.196944	P27797;K7EJB9;K7EL50	P27797;K7EJB9
SF3B3	Splicing factor 3B subunit 3	-0.0400047		17.284	16.9432	17.5244	17.2064	17.561	17.289	16.8634	17.0846	mRNA Splicing - Major Pathway;mRNA Splicing - Minor Pathway	12	12	12	14.3	14.3	14.3	135.58	0	85.408	1967300	51	0.0752669	0.939266	-0.0400047	-0.13756	Q15393;Q15393-3;Q15393-2;J3QRB2;J3QL37	Q15393
SF3B2	Splicing factor 3B subunit 2	-0.0428102		15.8079	15.9917	16.2065	16.2185	16.4905	16.1503	15.4465	15.9661	mRNA Splicing - Major Pathway;mRNA Splicing - Minor Pathway	7	7	7	12.8	12.8	12.8	98.169	0	57.853	1008300	29	0.0636549	0.941944	-0.0428102	-0.126332	E9PPJ0;Q13435;E9PJT3;H0YEX5;E9PJ04;H0YCG1;E9PIL8	E9PPJ0;Q13435
RPLP2	60S acidic ribosomal protein P2	-0.042891		22.9966	22.3495	22.9542	22.5934	22.6688	22.6446	23.03	22.3787	Eukaryotic Translation Termination;Formation of a pool of free 40S subunits;GTP hydrolysis and joining of the 60S ribosomal subunit;L13a-mediated translational silencing of Ceruloplasmin expression;Major pathway of rRNA processing in the nucleolus and cytosol;Nonsense Mediated Decay (NMD) enhanced by the Exon Junction Complex (EJC);Nonsense Mediated Decay (NMD) independent of the Exon Junction Co…	11	11	10	95.7	95.7	80.9	11.665	0	323.31	82833000	152	0.075511	0.937415	-0.042891	-0.141104	P05387;H0YDD8;P05386-2	P05387
RPS19	40S ribosomal protein S19	-0.0433187		18.432	18.1459	18.3365	18.489	18.3706	18.151	18.5442	18.1645	Eukaryotic Translation Termination;Formation of a pool of free 40S subunits;Formation of the ternary complex, and subsequently, the 43S complex;GTP hydrolysis and joining of the 60S ribosomal subunit;L13a-mediated translational silencing of Ceruloplasmin expression;Major pathway of rRNA processing in the nucleolus and cytosol;Nonsense Mediated Decay (NMD) enhanced by the Exon Junction Complex (EJ…	8	8	8	51	51	51	16.06	0	54.109	4029700	36	0.136364	0.91967	-0.0433187	-0.196883	P39019;M0R2L9;M0QXK4;M0QYF7;M0R140;A0A075B6E2	P39019;M0R2L9;M0QXK4;M0QYF7;M0R140
RPL11	60S ribosomal protein L11	-0.0433569		21.8326	20.9699	21.5186	20.9759	21.2457	21.0567	21.6515	21.1698	Eukaryotic Translation Termination;Formation of a pool of free 40S subunits;GTP hydrolysis and joining of the 60S ribosomal subunit;L13a-mediated translational silencing of Ceruloplasmin expression;Major pathway of rRNA processing in the nucleolus and cytosol;Nonsense Mediated Decay (NMD) enhanced by the Exon Junction Complex (EJC);Nonsense Mediated Decay (NMD) independent of the Exon Junction Co…	8	8	1	36	36	6.7	20.252	0	171.62	30072000	49	0.0617214	0.942602	-0.0433569	-0.124216	P62913;Q5VVC8	P62913;Q5VVC8
RPL7L1	60S ribosomal protein L7-like 1	-0.0447068		18.031	17.1713	17.837	17.0174	17.5578	17.8056	17.1749	17.3394		6	6	6	23.1	23.1	23.1	29.669	0	50.319	2216200	34	0.0557166	0.946528	-0.0447068	-0.116774	Q6DKI1;R4GMU7;Q6DKI1-2	Q6DKI1;R4GMU7;Q6DKI1-2
FLII	Protein flightless-1 homolog	-0.04721		14.203	13.6398	14.4152	13.7118	14.0541	14.7469	13.3803	13.5997		3	3	3	2.6	2.6	2.6	138.49	0	18.233	202060	4	0.0463451	0.950737	-0.04721	-0.103573	Q13045-2;Q13045-3;Q13045	Q13045-2;Q13045-3;Q13045
CAPZB	F-actin-capping protein subunit beta	-0.0478535		17.8681	18.4914	18.1395	18.7108	18.1023	18.0577	18.4828	18.3755	COPI-independent Golgi-to-ER retrograde traffic;COPI-mediated anterograde transport;Factors involved in megakaryocyte development and platelet production;HSP90 chaperone cycle for steroid hormone receptors (SHR);MHC class II antigen presentation	13	13	12	38.1	38.1	38.1	29.295	0	99.577	5338200	55	0.0809266	0.933043	-0.0478535	-0.152703	B1AK87;B1AK88;P47756-2;P47756;B1AK85	B1AK87;B1AK88;P47756-2;P47756
DDX52	Probable ATP-dependent RNA helicase DDX52	-0.0491643		15.373	14.2587	15.0602	14.4566	14.7198	15.1762	14.5461	14.5098	Major pathway of rRNA processing in the nucleolus and cytosol;rRNA modification in the nucleus and cytosol	4	4	4	9.8	9.8	9.8	67.497	0	29.485	332770	7	0.0576789	0.941796	-0.0491643	-0.122593	Q9Y2R4;A0A087X1P7;A0A087WTD6;A0A087X069	Q9Y2R4;A0A087X1P7;A0A087WTD6;A0A087X069
TSG101	Tumor susceptibility gene 101 protein	-0.0492542		14.25	14.312	14.1294	14.5969	14.2001	14.2272	14.2814	14.3826	Budding and maturation of HIV virion;Endosomal Sorting Complex Required For Transport (ESCRT);Membrane binding and targetting of GAG proteins	4	4	4	14.2	14.2	14.2	40.917	0	24.843	293910	8	0.179461	0.901345	-0.0492542	-0.237937	F5H442;Q99816;Q99816-2	F5H442;Q99816;Q99816-2
GCN1L1	Translational activator GCN1	-0.0497966		17.0633	17.449	17.5463	17.5287	17.5013	17.5695	17.0236	17.2937		26	26	26	13.6	13.6	13.6	292.75	0	183.93	2403400	94	0.110389	0.922811	-0.0497966	-0.186541	Q92616	Q92616
PFN1	Profilin-1	-0.050817		15.4098	15.3739	15.7236	15.906	15.6263	14.6466	16.1761	15.761	PCP/CE pathway;Platelet degranulation;RHO GTPases Activate Formins;Signaling by ROBO receptors	5	5	5	36.4	36.4	36.4	15.054	0	37.169	826380	24	0.0512283	0.94604	-0.050817	-0.113391	P07737;K7EJ44;CON__P02584;I3L3D5	P07737;K7EJ44
PRDX4	Peroxiredoxin-4	-0.0515966		16.2129	16.9353	16.4945	17.1194	16.362	16.4757	16.7771	16.9408	Neutrophil degranulation	8	6	6	34.7	29.2	29.2	30.54	0	44.829	1932800	57	0.0754265	0.9307	-0.0515966	-0.149286	Q13162;H7C3T4;A6NG45;A6NJJ0	Q13162;H7C3T4
SERBP1	Plasminogen activator inhibitor 1 RNA-binding protein	-0.0517354		16.4217	16.042	16.7037	16.9199	16.7273	16.3537	16.384	16.4153		6	6	5	22.5	22.5	17.8	42.426	0	50.435	1328300	28	0.0902553	0.920423	-0.0517354	-0.167671	Q8NC51-4;Q8NC51-3;Q8NC51-2;Q8NC51	Q8NC51-4;Q8NC51-3;Q8NC51-2;Q8NC51
RCC2	Protein RCC2	-0.0517921		18.6415	19.488	18.8854	19.5687	18.9923	18.8684	19.3024	19.2132	Amplification of signal from unattached kinetochores via a MAD2 inhibitory signal;Mitotic Prometaphase;Resolution of Sister Chromatid Cohesion;RHO GTPases Activate Formins;Separation of Sister Chromatids	18	18	18	46.2	46.2	46.2	56.084	0	163.96	11005000	153	0.0750128	0.930062	-0.0517921	-0.148905	Q9P258	Q9P258
MPHOSPH10	U3 small nucleolar ribonucleoprotein protein MPP10	-0.0526435		16.1766	15.2082	16.0423	15.2014	15.7837	15.9663	15.248	15.4199	Major pathway of rRNA processing in the nucleolus and cytosol;rRNA modification in the nucleus and cytosol	5	5	5	9.8	9.8	9.8	78.863	0	37.763	622500	26	0.0601598	0.941147	-0.0526435	-0.128468	O00566;U3KQ48	O00566
MARS	Methionine--tRNA ligase, cytoplasmic	-0.0562115		16.4279	16.52	16.4421	16.4637	16.2026	16.4557	16.501	16.4695	Cytosolic tRNA aminoacylation;SeMet incorporation into proteins	8	8	8	10.3	10.3	10.3	101.11	0	57.069	1379500	57	0.334213	0.856019	-0.0562115	-0.327269	P56192;P56192-2;H0YIP0;F5H2V6;H0YHV5;H0YIC2;H0YHL6;H0YI94;H0YI27	P56192;P56192-2
AKAP8	A-kinase anchor protein 8	-0.0562429		14.522	14.9134	14.7902	14.7631	14.7408	15.2738	14.2758	14.4733		4	4	4	7.7	7.7	7.7	76.107	0	29.063	306210	12	0.0882883	0.919688	-0.0562429	-0.169725	O43823;M0QYL4	O43823
PSMD3	26S proteasome non-ATPase regulatory subunit 3	-0.0563226		15.3987	14.7424	15.5445	14.8962	14.9479	15.3988	14.778	15.2318	ABC-family proteins mediated transport;Activation of NF-kappaB in B cells;Antigen processing: Ubiquitination & Proteasome degradation;APC/C:Cdc20 mediated degradation of Securin;APC/C:Cdh1 mediated degradation of Cdc20 and other APC/C:Cdh1 targeted proteins in late mitosis/early G1;Asymmetric localization of PCP proteins;AUF1 (hnRNP D0) binds and destabilizes mRNA;Autodegradation of Cdh1 by Cdh1:…	5	5	5	12	12	12	60.977	0	40.681	446570	17	0.0856766	0.920222	-0.0563226	-0.166527	O43242;O43242-2;H0YGV8	O43242;O43242-2
CDC5L	Cell division cycle 5-like protein	-0.0570521		17.7602	17.1328	17.5937	17.1754	17.4958	17.4822	17.3537	17.1022	mRNA Splicing - Major Pathway	18	18	18	27.8	27.8	27.8	92.25	0	130.89	2050400	48	0.118168	0.918718	-0.0570521	-0.20389	Q99459	Q99459
NKRF	NF-kappa-B-repressing factor	-0.0579143		17.9921	17.5312	17.9474	17.6088	17.7523	17.814	17.6619	17.6197		16	16	15	26.8	26.8	23.6	77.672	0	106.14	2533400	63	0.181164	0.89291	-0.0579143	-0.257645	O15226;O15226-2	O15226;O15226-2
HNRNPH1	Heterogeneous nuclear ribonucleoprotein H;Heterogeneous nuclear ribonucleoprotein H, N-terminally processed	-0.0579748		20.4241	20.2797	20.3956	20.3204	20.3597	20.2426	20.2873	20.2983	FGFR2 alternative splicing;mRNA Splicing - Major Pathway;Processing of Capped Intron-Containing Pre-mRNA	16	16	10	52.1	52.1	37	49.229	0	323.31	17314000	128	0.681611	0.819411	-0.0579748	-0.410845	P31943;G8JLB6;E9PCY7;D6RBM0;H0YB39;D6RIU0;E5RGV0;D6RFM3;H0YBD7;E7EN40;D6RIT2;D6R9T0;D6RAM1;D6RDU3;D6RJ04;D6RIH9;E7EQJ0;H0YBG7;E5RGH4;D6RDL0;D6RF17;D6R9D3;H0YAQ2;E5RJ94	P31943;G8JLB6;E9PCY7;D6RBM0;H0YB39;D6RIU0;E5RGV0
MSH6	DNA mismatch repair protein Msh6	-0.0600657		18.0288	18.2258	18.1284	17.5388	17.8984	18.3625	17.6509	17.7698	Defective Mismatch Repair Associated With MSH2;Defective Mismatch Repair Associated With MSH6;Mismatch repair (MMR) directed by MSH2:MSH6 (MutSalpha)	24	24	24	22.5	22.5	22.5	142.85	0	158.66	3240200	83	0.101147	0.923782	-0.0600657	-0.188834	A0A494C0M1;P52701;P52701-4;P52701-3;A0A087WWJ1;P52701-2;C9JH55;C9J8Y8;C9J7Y7;A0A087WYT6;F8WAX8	A0A494C0M1;P52701;P52701-4;P52701-3;A0A087WWJ1;P52701-2
LDHA	L-lactate dehydrogenase A chain	-0.0602098		17.3884	17.3103	17.6188	17.6244	17.3021	17.1769	17.8926	17.3296	Pyruvate metabolism	12	12	10	34.3	34.3	29.1	39.837	0	91.065	2715900	69	0.126601	0.909406	-0.0602098	-0.216328	P00338-3;P00338;P00338-2;P00338-5;P00338-4;F5GXY2;F5GYU2;F5GXH2;F5GZQ4;F5H6W8;F5H5J4;F5GXU1;F5GWW2;F5GXC7;F5H8H6;Q6ZMR3;F5H155;P07864;F5H5G7;A0A087WUM2;G3XAP5;F5H245	P00338-3;P00338;P00338-2;P00338-5;P00338-4;F5GXY2;F5GYU2;F5GXH2
SEC16A	Protein transport protein Sec16A	-0.0617311		14.736	14.9089	14.5475	14.7693	14.7351	14.6572	14.6362	14.6863	COPII (Coat Protein 2) Mediated Vesicle Transport	5	5	5	3.5	3.5	3.5	228.87	0	31.757	376730	6	0.341308	0.848736	-0.0617311	-0.347909	A0A3F2YNX0;A0A3F2YNZ0;F1T0I1;O15027-2;O15027-4;O15027-3;O15027;O15027-5;X6RGP5;A0A0C4DH09	A0A3F2YNX0;A0A3F2YNZ0;F1T0I1;O15027-2;O15027-4;O15027-3;O15027;O15027-5
HSDL2	Hydroxysteroid dehydrogenase-like protein 2	-0.0618885		14.9476	15.9636	15.1775	15.7104	15.0981	15.0435	15.7159	15.6941		6	6	6	20.1	20.1	20.1	45.394	0	51.587	797180	21	0.074638	0.929953	-0.0618885	-0.155688	Q6YN16;Q6YN16-2	Q6YN16;Q6YN16-2
WDR77	Methylosome protein 50	-0.061938		15.0538	15.1564	15.0659	15.2446	15.0893	15.3427	15.0007	14.8403	RMTs methylate histone arginines;snRNP Assembly	4	4	4	17.5	17.5	17.5	36.724	0	27.866	474060	18	0.217119	0.867797	-0.061938	-0.289396	Q9BQA1;H0Y711;Q9BQA1-2	Q9BQA1;H0Y711;Q9BQA1-2
CFL1	Cofilin-1	-0.0619569		18.7831	19.7604	18.9121	19.7572	19.2315	18.8585	19.6101	19.2649	EPHB-mediated forward signaling;Gene and protein expression by JAK-STAT signaling after Interleukin-12 stimulation;Platelet degranulation;Regulation of actin dynamics for phagocytic cup formation;RHO GTPases Activate ROCKs;Sema3A PAK dependent Axon repulsion	11	11	11	72.3	72.3	72.3	18.502	0	207.76	11432000	87	0.0725689	0.931822	-0.0619569	-0.152694	P23528;G3V1A4;E9PP50;E9PK25;E9PQB7;E9PLJ3;E9PS23;Q9Y281-3;Q9Y281	P23528;G3V1A4;E9PP50;E9PK25;E9PQB7;E9PLJ3;E9PS23
FAM120A	Constitutive coactivator of PPAR-gamma-like protein 1	-0.0631323		19.4508	19.6244	19.5846	19.8317	19.5727	19.22	19.9887	19.4576		21	21	19	29.6	29.6	25.5	121.89	0	323.31	8955900	112	0.13286	0.905384	-0.0631323	-0.226241	Q9NZB2;Q9NZB2-6;Q9NZB2-4;A0A0C4DG79;Q9NZB2-2;Q9NZB2-5;A0A0C4DH52;A0A494C0Y9;Q5T035	Q9NZB2;Q9NZB2-6;Q9NZB2-4;A0A0C4DG79
PLOD1	Procollagen-lysine,2-oxoglutarate 5-dioxygenase 1	-0.0643115		19.1605	18.9616	19.4019	19.3492	19.1537	18.9796	19.4033	19.0792	Collagen biosynthesis and modifying enzymes	18	18	18	35.6	35.6	35.6	83.549	0	159.77	7138700	88	0.186861	0.882281	-0.0643115	-0.273822	Q02809;Q02809-2;Q5JXB7;Q5JXB8	Q02809;Q02809-2
EXOSC4	Exosome complex component RRP41	-0.065156		16.5127	15.6454	16.3605	15.9224	16.0946	16.2769	15.9124	15.8967	ATF4 activates genes;Butyrate Response Factor 1 (BRF1) binds and destabilizes mRNA;KSRP (KHSRP) binds and destabilizes mRNA;Major pathway of rRNA processing in the nucleolus and cytosol;mRNA decay by 3' to 5' exoribonuclease;Tristetraprolin (TTP, ZFP36) binds and destabilizes mRNA	5	5	5	22.9	22.9	22.9	26.383	0	36.749	848290	27	0.11048	0.918894	-0.065156	-0.204714	Q9NPD3;E9PI41;E9PPI9	Q9NPD3;E9PI41
DHX30	Putative ATP-dependent RNA helicase DHX30	-0.0653772		20.6385	20.54	20.5805	20.6479	20.4989	20.4025	20.7198	20.5241		46	46	45	45.9	45.9	42.9	136.11	0	323.31	18348000	261	0.404411	0.839946	-0.0653772	-0.381817	Q7L2E3-2;H7BXY3;Q7L2E3-3;Q7L2E3	Q7L2E3-2;H7BXY3;Q7L2E3-3;Q7L2E3
PUM2	Pumilio homolog 2	-0.0657001		14.9996	14.7084	14.8364	14.7928	14.7292	14.4961	15.0167	14.8325	Golgi Associated Vesicle Biogenesis;Neddylation	6	2	2	7.3	2.9	2.9	94.068	0	30.341	324450	11	0.209742	0.868414	-0.0657001	-0.292498	A0A0C4DG68;A0A0A0MR59;Q8TB72-2;Q8TB72-4;Q8TB72-3;Q8TB72;H0YC97	A0A0C4DG68;A0A0A0MR59;Q8TB72-2;Q8TB72-4;Q8TB72-3;Q8TB72
CCDC86	Coiled-coil domain-containing protein 86	-0.066565		16.4367	15.5486	16.6073	15.6617	16.2449	16.4747	15.5345	15.7339		3	3	3	15	15	15	40.235	0	25.118	818810	16	0.0687063	0.931844	-0.066565	-0.149337	Q9H6F5;H0YG79;Q9H6F5-2	Q9H6F5
BID	BH3-interacting domain death agonist;BH3-interacting domain death agonist p15;BH3-interacting domain death agonist p13;BH3-interacting domain death agonist p11	-0.0665936		14.7029	15.4188	15.1005	15.2986	14.5859	14.9724	15.3754	15.3209	Activation and oligomerization of BAK protein;Activation of BAD and translocation to mitochondria;Activation, myristolyation of BID and translocation to mitochondria;Activation, translocation and oligomerization of BAX;BH3-only proteins associate with and inactivate anti-apoptotic BCL-2 members;TP53 Regulates Transcription of Genes Involved in Cytochrome C Release	5	5	5	42.1	42.1	42.1	21.994	0	53.25	522700	21	0.10166	0.918975	-0.0665936	-0.195477	P55957;P55957-2;P55957-4;B2ZP78;P55957-3	P55957;P55957-2
EEF1G	Elongation factor 1-gamma	-0.066762		18.7543	18.7618	18.6388	18.7762	18.593	18.7666	18.4988	18.8057	Eukaryotic Translation Elongation	10	10	10	23.1	23.1	23.1	50.118	0	140.44	6011900	99	0.365855	0.840534	-0.066762	-0.372895	P26641;P26641-2	P26641;P26641-2
CCT8	T-complex protein 1 subunit theta	-0.0670247		16.4368	16.2475	16.4357	16.4443	16.3103	16.1797	16.5346	16.2716	Association of TriC/CCT with target proteins during biosynthesis;BBSome-mediated cargo-targeting to cilium;Cooperation of PDCL (PhLP1) and TRiC/CCT in G-protein beta folding;Folding of actin by CCT/TriC;Formation of tubulin folding intermediates by CCT/TriC;Neutrophil degranulation;Prefoldin mediated transfer of substrate to CCT/TriC	11	11	11	23.4	23.4	23.4	57.645	0	70.543	1253300	38	0.31763	0.847045	-0.0670247	-0.354089	P50990-2;P50990;P50990-3;H7C4C8;H7C2U0	P50990-2;P50990;P50990-3;H7C4C8
SMC4	Structural maintenance of chromosomes protein;Structural maintenance of chromosomes protein 4	-0.0673883		14.8658	15.095	15.1316	14.8892	14.8836	15.2232	14.7307	14.8745	Condensation of Prometaphase Chromosomes;Condensation of Prophase Chromosomes	6	6	6	6.3	6.3	6.3	144.45	0	37.736	426570	12	0.215286	0.867909	-0.0673883	-0.299544	E9PD53;Q9NTJ3;Q9NTJ3-2;C9JR83;C9JVD8;C9J578;C9J9E4	E9PD53;Q9NTJ3;Q9NTJ3-2;C9JR83
GNL2	Nucleolar GTP-binding protein 2	-0.0696359		16.4777	15.6639	16.4566	15.7633	16.1333	16.1709	15.939	15.8398		8	8	8	13.3	13.3	13.3	83.654	0	53.672	813490	27	0.110993	0.914817	-0.0696359	-0.209553	Q13823;H0YG10	Q13823
TKT	Transketolase	-0.0706329		16.7673	16.5682	16.0217	16.8636	16.2894	16.3957	16.7391	16.514	Insulin effects increased synthesis of Xylulose-5-Phosphate;Pentose phosphate pathway (hexose monophosphate shunt)	11	11	10	28.1	28.1	26.3	67.877	0	85.399	1564900	34	0.125107	0.906161	-0.0706329	-0.226791	P29401;P29401-2;A0A0B4J1R6;E9PFF2;F8WAX4;F8W888	P29401;P29401-2;A0A0B4J1R6;E9PFF2
XRN2	5-3 exoribonuclease 2	-0.0723872		17.9366	17.4579	17.7673	17.7095	17.6008	17.7444	17.5924	17.6441	Association of TriC/CCT with target proteins during biosynthesis;Major pathway of rRNA processing in the nucleolus and cytosol	15	15	14	22.7	22.7	19.5	99.96	0	120.19	2418700	57	0.28674	0.847485	-0.0723872	-0.352932	Q9H0D6-2;Q9H0D6	Q9H0D6-2;Q9H0D6
DDX3X;DDX3Y	ATP-dependent RNA helicase DDX3X;ATP-dependent RNA helicase DDX3Y	-0.0730944		19.2018	19.2648	19.4187	19.4524	19.3173	19.216	19.2007	19.3113	Neutrophil degranulation;PIWI-interacting RNA (piRNA) biogenesis	24	24	23	48.4	48.4	46.6	70.939	0	219.26	8569300	145	0.493521	0.820982	-0.0730944	-0.436174	A0A2R8YF78;A0A0D9SFB3;A0A0D9SF53;A0A2R8YFS5;A0A2R8Y4A4;O00571;A0A0D9SG12;A0A2R8YCW1;A0A2R8YFR4;A0A2U3TZJ9;O00571-2;A0A2R8Y645;A0A2R8Y5G6;F6S8Q4;A0A2R8YDT5;A0A2R8Y7T2;A0A2R8YDH3;O15523-2;O15523;A0A0J9YVQ7;A0A087WVZ1;O15523-3;A0A2R8YCU0;A0A2R8Y650;C9J081;C9J8G5;A0A2R8YF89;A0A087WX09;D6RCM4;A0A2R8Y4D2;Q9NQI0;Q9NQI0-4;Q9NQI0-2;Q9NQI0-3;A0A2R8Y770	A0A2R8YF78;A0A0D9SFB3;A0A0D9SF53;A0A2R8YFS5;A0A2R8Y4A4;O00571;A0A0D9SG12;A0A2R8YCW1;A0A2R8YFR4;A0A2U3TZJ9;O00571-2;A0A2R8Y645;A0A2R8Y5G6;F6S8Q4;A0A2R8YDT5;A0A2R8Y7T2;A0A2R8YDH3;O15523-2;O15523
RPS21	40S ribosomal protein S21	-0.0734029		16.8474	16.8324	17.1681	16.8694	16.7885	16.7056	16.8645	17.0652	Eukaryotic Translation Termination;Formation of a pool of free 40S subunits;Formation of the ternary complex, and subsequently, the 43S complex;GTP hydrolysis and joining of the 60S ribosomal subunit;L13a-mediated translational silencing of Ceruloplasmin expression;Major pathway of rRNA processing in the nucleolus and cytosol;Nonsense Mediated Decay (NMD) enhanced by the Exon Junction Complex (EJ…	4	4	4	53.1	53.1	53.1	8.85	0	38.815	1773400	37	0.273465	0.849808	-0.0734029	-0.347983	Q8WVC2;P63220;Q9BYK1;Q9BYK2	Q8WVC2;P63220;Q9BYK1
SNRNP200	U5 small nuclear ribonucleoprotein 200 kDa helicase	-0.0746202		17.8021	17.3736	18.6889	17.311	18.2962	18.0434	16.7778	17.7597	mRNA Splicing - Major Pathway;mRNA Splicing - Minor Pathway	24	24	24	14.5	14.5	14.5	244.5	0	185.98	2844000	76	0.0572956	0.938715	-0.0746202	-0.1333	O75643;A0A494C1A5;O75643-2	O75643;A0A494C1A5
RBM39	RNA-binding protein 39	-0.0755415		18.5107	18.688	18.7132	18.6071	18.5736	18.5466	18.6059	18.4907		15	15	14	32.6	32.6	29.6	59.379	0	120.1	5408100	94	0.709983	0.79338	-0.0755415	-0.497653	Q14498;Q14498-2;Q14498-3;G3XAC6;H0Y4X3;A0A0U1RQH7;A0A0U1RQW2;Q5QP23;Q5QP22;Q86U06;Q86U06-2;Q86U06-5;Q86U06-4;G3XAP0;G3V5Z6;H0YJJ3;F2Z2Z5;F8WF24;A8MYG5;H0Y6I9;A0A087X122;Q86U06-3;G3V546	Q14498;Q14498-2;Q14498-3;G3XAC6;H0Y4X3;A0A0U1RQH7;A0A0U1RQW2
PSME2	Proteasome activator complex subunit 2	-0.0763521		16.5336	16.7634	16.6233	17.0163	16.4854	16.6565	16.7738	16.7156	ABC-family proteins mediated transport;Activation of NF-kappaB in B cells;Antigen processing: Ubiquitination & Proteasome degradation;APC/C:Cdc20 mediated degradation of Securin;APC/C:Cdh1 mediated degradation of Cdc20 and other APC/C:Cdh1 targeted proteins in late mitosis/early G1;Asymmetric localization of PCP proteins;AUF1 (hnRNP D0) binds and destabilizes mRNA;Autodegradation of Cdh1 by Cdh1:…	10	10	9	45.7	45.7	36.2	29.126	0	170.98	1634600	44	0.255377	0.852147	-0.0763521	-0.343458	A0A087X1Z3;Q9UL46;H0YM70;H0YLG1;H0YLD2;H0YKU2	A0A087X1Z3;Q9UL46;H0YM70
IMP3	U3 small nucleolar ribonucleoprotein protein IMP3	-0.0772271		16.5004	15.3826	16.3123	15.2711	16.1667	16.287	15.0339	15.6699	Major pathway of rRNA processing in the nucleolus and cytosol;rRNA modification in the nucleus and cytosol	5	5	5	40.2	40.2	40.2	21.85	0	36.621	729930	18	0.064648	0.931611	-0.0772271	-0.147188	Q9NV31	Q9NV31
EIF3G	Eukaryotic translation initiation factor 3 subunit G	-0.0782795		16.6972	16.1039	16.539	15.9413	16.1414	16.7684	15.7193	16.3393	Formation of a pool of free 40S subunits;Formation of the ternary complex, and subsequently, the 43S complex;GTP hydrolysis and joining of the 60S ribosomal subunit;L13a-mediated translational silencing of Ceruloplasmin expression;Ribosomal scanning and start codon recognition;Translation initiation complex formation	6	6	6	19.4	19.4	19.4	35.611	0	44.162	1032600	25	0.10226	0.920696	-0.0782795	-0.205247	O75821;K7ER90;K7EL20;K7EP16;K7ENA8	O75821;K7ER90;K7EL20;K7EP16;K7ENA8
FBL	rRNA 2-O-methyltransferase fibrillarin	-0.078301		18.8584	18.09	18.8346	17.2345	18.0409	18.8483	17.4805	18.3346	Major pathway of rRNA processing in the nucleolus and cytosol;rRNA modification in the nucleus and cytosol	10	10	8	40.5	40.5	30.8	33.784	0	79.369	4032800	42	0.0577978	0.940929	-0.078301	-0.135349	P22087;M0QXL5;M0R0P1;M0R299;M0R2Q4;M0R2U2;M0R1H0;M0R2B0;M0QXC9	P22087;M0QXL5;M0R0P1;M0R299;M0R2Q4
NUP210	Nuclear pore membrane glycoprotein 210	-0.0788348		16.0473	15.2751	16.0281	15.0278	15.8904	15.9052	14.8265	15.4408	ISG15 antiviral mechanism;NEP/NS2 Interacts with the Cellular Export Machinery;NS1 Mediated Effects on Host Pathways;Nuclear import of Rev protein;Nuclear Pore Complex (NPC) Disassembly;Regulation of Glucokinase by Glucokinase Regulatory Protein;Regulation of HSF1-mediated heat shock response;Rev-mediated nuclear export of HIV RNA;snRNP Assembly;SUMOylation of chromatin organization proteins;SUMO…	9	9	9	7.4	7.4	7.4	205.11	0	59.222	599670	18	0.0779733	0.920763	-0.0788348	-0.169951	Q8TEM1;Q8TEM1-2	Q8TEM1;Q8TEM1-2
LMNA	Prelamin-A/C;Lamin-A/C	-0.0796685		19.4985	19.3688	19.6188	19.5808	19.4654	19.5669	19.1519	19.564	Signaling by BRAF and RAF fusions;XBP1(S) activates chaperone genes	32	32	1	49.8	49.8	2.6	74.139	0	297.74	11002000	249	0.296399	0.840159	-0.0796685	-0.374935	P02545;P02545-6;P02545-3;P02545-5;P02545-4;H0YAB0;A0A0C4DGC5	P02545;P02545-6;P02545-3;P02545-5;P02545-4
DIMT1	Probable dimethyladenosine transferase	-0.0799274		16.5477	15.6807	16.4997	15.9428	16.1613	15.8954	16.3908	15.9038	rRNA modification in the nucleus and cytosol	6	6	5	26.5	26.5	21.1	35.236	0	36.332	841870	17	0.122797	0.905723	-0.0799274	-0.232805	Q9UNQ2;A0A0C4DGB1;A0A494C0G7;D6RCL3	Q9UNQ2;A0A0C4DGB1;A0A494C0G7;D6RCL3
PPP2R1A	Serine/threonine-protein phosphatase 2A 65 kDa regulatory subunit A alpha isoform	-0.0806673		15.8738	15.923	15.7746	16.1889	15.8626	15.7647	15.9559	15.8544	Amplification of signal from unattached kinetochores via a MAD2 inhibitory signal;Anchoring of the basal body to the plasma membrane;APC truncation mutants have impaired AXIN binding;AURKA Activation by TPX2;AXIN missense mutants destabilize the destruction complex;Beta-catenin phosphorylation cascade;CTLA4 inhibitory signaling;Cyclin A/B1/B2 associated events during G2/M transition;Cyclin D asso…	8	8	8	17.8	17.8	17.8	65.308	0	53.546	937020	35	0.360266	0.818769	-0.0806673	-0.410041	P30153;B3KQV6;C9J9C1;E9PH38	P30153;B3KQV6;C9J9C1
RPS27	40S ribosomal protein S27	-0.0812573		19.4484	19.089	19.3364	19.294	19.6253	19.3357	18.7915	19.0903	Amplification of signal from unattached kinetochores via a MAD2 inhibitory signal;Eukaryotic Translation Termination;Formation of a pool of free 40S subunits;Formation of the ternary complex, and subsequently, the 43S complex;GTP hydrolysis and joining of the 60S ribosomal subunit;L13a-mediated translational silencing of Ceruloplasmin expression;Major pathway of rRNA processing in the nucleolus a…	4	4	3	31	31	15.5	9.461	0	31.469	8207300	34	0.162491	0.878485	-0.0812573	-0.277661	P42677	P42677
SND1	Staphylococcal nuclease domain-containing protein 1	-0.0813894		16.6917	16.1086	16.9188	15.8277	16.3925	16.8297	15.5886	16.4103	Signaling by BRAF and RAF fusions	10	10	10	13.3	13.3	13.3	102	0	69.454	1121900	30	0.0811265	0.927542	-0.0813894	-0.176136	Q7KZF4;H7C597	Q7KZF4
TXN	Thioredoxin	-0.0814691		20.5259	21.1592	20.663	21.2793	20.5798	20.5623	21.094	21.0655	Detoxification of Reactive Oxygen Species;Interconversion of nucleotide di- and triphosphates;Oxidative Stress Induced Senescence;Protein repair;The NLRP3 inflammasome;TP53 Regulates Metabolic Genes	6	6	6	51.4	51.4	51.4	11.737	0	50.216	32914000	84	0.129983	0.900524	-0.0814691	-0.242729	P10599;P10599-2	P10599;P10599-2
DHX15	Pre-mRNA-splicing factor ATP-dependent RNA helicase DHX15	-0.0815902		18.7694	18.5333	18.9198	18.7551	18.803	18.7299	18.5221	18.5962	mRNA Splicing - Major Pathway	17	17	17	24.5	24.5	24.5	90.932	0	122.35	5277600	101	0.343292	0.819539	-0.0815902	-0.404209	O43143	O43143
DYNC1I2	Cytoplasmic dynein 1 intermediate chain 2	-0.0817492		15.5892	15.4138	15.6377	15.2204	15.3075	15.8163	14.9448	15.4655	Amplification of signal from unattached kinetochores via a MAD2 inhibitory signal;Anchoring of the basal body to the plasma membrane;AURKA Activation by TPX2;COPI-independent Golgi-to-ER retrograde traffic;COPI-mediated anterograde transport;HSP90 chaperone cycle for steroid hormone receptors (SHR);Loss of Nlp from mitotic centrosomes;Loss of proteins required for interphase microtubule organizat…	4	4	4	9.2	9.2	9.2	71.456	0	37.998	549360	17	0.153251	0.885826	-0.0817492	-0.268803	Q13409;Q13409-5;Q13409-2;Q13409-7;Q13409-3;Q13409-6;E7EQL5;E7ETL8;E7EV09;E7ESD3;E7EMU4;E9PGG1;E7ET01;E7EQU2;E7ERR6;E7EUM4;E7ERH4;E7EU01	Q13409;Q13409-5;Q13409-2;Q13409-7;Q13409-3;Q13409-6;E7EQL5;E7ETL8;E7EV09;E7ESD3;E7EMU4;E9PGG1;E7ET01;E7EQU2;E7ERR6;E7EUM4;E7ERH4
PAICS	Multifunctional protein ADE2;Phosphoribosylaminoimidazole-succinocarboxamide synthase;Phosphoribosylaminoimidazole carboxylase	-0.0827234		15.8989	15.8064	15.9944	16.271	15.7219	15.8719	16.1191	15.9269	Purine ribonucleoside monophosphate biosynthesis	9	9	9	19.1	19.1	19.1	47.079	0	79.466	1045400	41	0.261972	0.844389	-0.0827234	-0.36019	P22234;P22234-2;E9PBS1;D6RF62	P22234;P22234-2;E9PBS1;D6RF62
PSMC6	26S protease regulatory subunit 10B	-0.0829506		15.0992	14.7827	14.5939	15.0556	14.9269	14.6857	14.9079	14.679	ABC-family proteins mediated transport;Activation of NF-kappaB in B cells;Antigen processing: Ubiquitination & Proteasome degradation;APC/C:Cdc20 mediated degradation of Securin;APC/C:Cdh1 mediated degradation of Cdc20 and other APC/C:Cdh1 targeted proteins in late mitosis/early G1;Asymmetric localization of PCP proteins;AUF1 (hnRNP D0) binds and destabilizes mRNA;Autodegradation of Cdh1 by Cdh1:…	5	5	5	14.1	14.1	14.1	45.796	0	31.269	398900	14	0.246111	0.84827	-0.0829506	-0.34981	A0A087X2I1;P62333;H0YJC0;H0YJE9;H0YJT1	A0A087X2I1;P62333
RRP9	U3 small nucleolar RNA-interacting protein 2	-0.0833519		15.107	14.1219	15.0405	14.4024	14.3786	15.0774	14.5631	14.3193	Major pathway of rRNA processing in the nucleolus and cytosol;rRNA modification in the nucleus and cytosol	5	5	5	10.1	10.1	10.1	51.84	0	35.116	307240	11	0.103362	0.915151	-0.0833519	-0.210112	O43818	O43818
PELO	Protein pelota homolog	-0.0849288		15.7027	16.3597	16.2422	16.299	15.9902	15.7995	16.1882	16.286		9	9	9	27.8	27.8	27.8	43.359	0	67.668	1367500	48	0.177887	0.86884	-0.0849288	-0.297017	Q9BRX2	Q9BRX2
SF3A3	Splicing factor 3A subunit 3	-0.0863917		13.4555	13.5115	13.5263	13.2517	13.7202	13.4916	13.1883	12.9992	mRNA Splicing - Major Pathway	3	3	3	6.8	6.8	6.8	58.848	0	18.37	113950	6	0.198504	0.85968	-0.0863917	-0.317758	Q12874	Q12874
CCT7	T-complex protein 1 subunit eta	-0.0870061		16.9564	17.1445	17.0507	17.2458	16.8511	16.8636	17.2164	17.1183	Association of TriC/CCT with target proteins during biosynthesis;Cooperation of PDCL (PhLP1) and TRiC/CCT in G-protein beta folding;Folding of actin by CCT/TriC;Formation of tubulin folding intermediates by CCT/TriC;Prefoldin mediated transfer of substrate to CCT/TriC	13	13	12	30.2	30.2	28.4	59.366	0	84.463	2399400	63	0.335288	0.824768	-0.0870061	-0.412794	Q99832;Q99832-3;Q99832-4;Q99832-2;F8WAM2;F8WBP8	Q99832;Q99832-3;Q99832-4;Q99832-2
H1FX	Histone H1x	-0.0875731		18.6836	17.6201	18.193	17.945	18.032	17.9609	18.3862	17.7122		4	4	4	21.6	21.6	21.6	22.487	0	32.155	3248000	11	0.124202	0.901897	-0.0875731	-0.240667	Q92522	Q92522
EFTUD2	116 kDa U5 small nuclear ribonucleoprotein component	-0.0897245		17.5326	17.1443	17.4879	17.2241	17.4195	17.4816	16.9094	17.2196	mRNA Splicing - Major Pathway;mRNA Splicing - Minor Pathway	14	13	13	19.5	18.5	18.5	105.38	0	105.15	1909300	58	0.224279	0.852364	-0.0897245	-0.344267	Q15029-2;Q15029-3;Q15029;K7EP67;K7EJ74	Q15029-2;Q15029-3;Q15029
EIF3C;EIF3CL	Eukaryotic translation initiation factor 3 subunit C;Eukaryotic translation initiation factor 3 subunit C-like protein	-0.0899069		16.4406	15.7894	16.616	15.8742	16.0956	16.4935	15.541	16.2305	Formation of a pool of free 40S subunits;Formation of the ternary complex, and subsequently, the 43S complex;GTP hydrolysis and joining of the 60S ribosomal subunit;L13a-mediated translational silencing of Ceruloplasmin expression;Ribosomal scanning and start codon recognition;Translation initiation complex formation	8	8	8	8.9	8.9	8.9	104.1	0	52.126	970300	32	0.11654	0.90185	-0.0899069	-0.232346	Q99613-2;Q99613;B5ME19;H3BPE3	Q99613-2;Q99613;B5ME19
BAG3	BAG family molecular chaperone regulator 3	-0.0909204		16.4222	16.2997	16.1035	16.4379	16.0562	16.2029	16.3911	16.2495	Regulation of HSF1-mediated heat shock response	9	9	9	21.2	21.2	21.2	61.594	0	64.269	1198400	44	0.383242	0.815993	-0.0909204	-0.446638	O95817;C9JFK9	O95817
EIF4A1;EIF4A2	Eukaryotic initiation factor 4A-I;Eukaryotic initiation factor 4A-II;Eukaryotic initiation factor 4A-II, N-terminally processed	-0.091557		16.6565	16.4294	16.8874	16.6072	16.487	16.574	16.4294	16.7239	Activation of the mRNA upon binding of the cap-binding complex and eIFs, and subsequent binding to 43S;Deadenylation of mRNA;GTP hydrolysis and joining of the 60S ribosomal subunit;ISG15 antiviral mechanism;L13a-mediated translational silencing of Ceruloplasmin expression;Ribosomal scanning and start codon recognition;Translation initiation complex formation	10	10	9	31.3	31.3	29.3	46.153	0	74.941	1721800	55	0.34423	0.823752	-0.091557	-0.427769	P60842;P60842-2;J3KT12;Q14240-2;Q14240;E7EQG2;J3QL43;J3KSZ0;J3QS69;J3KTB5;J3QR64;J3QLN6;J3KS25;J3QKZ9;J3KTN0;J3KSN7;J3QL52;J3KT04;E7EMV8;J3KS93	P60842;P60842-2;J3KT12;Q14240-2;Q14240;E7EQG2;J3QL43;J3KSZ0;J3QS69;J3KTB5;J3QR64
MYH9	Myosin-9	-0.0923123		20.8221	20.7507	20.7874	20.5821	20.6255	20.6849	20.494	20.7686	EPHA-mediated growth cone collapse;Regulation of actin dynamics for phagocytic cup formation;RHO GTPases activate CIT;RHO GTPases activate PAKs;RHO GTPases activate PKNs;RHO GTPases Activate ROCKs;Sema4D induced cell migration and growth-cone collapse;Smooth Muscle Contraction	73	73	63	44.2	44.2	39.2	226.53	0	323.31	25320000	522	0.546311	0.785079	-0.0923123	-0.51711	P35579;P35579-2;Q5BKV1;P35749-4;P35749-3;P35749;P35749-2;B1AH99;A0A0C4DFM8;A0A494C024;A0A2R8Y4C3;A1L2Z2	P35579;P35579-2
VARS	Valine--tRNA ligase	-0.094914		15.0171	14.3971	15.3848	14.6939	14.4023	15.1189	14.648	14.9438	Cytosolic tRNA aminoacylation	4	4	4	4.7	4.7	4.7	140.47	0	31.736	393680	12	0.135177	0.890727	-0.094914	-0.260007	P26640;A0A140T936;A2ABF4;A0A0G2JJT9;A0A140T954;P26640-2	P26640;A0A140T936
LAS1L	Ribosomal biogenesis protein LAS1L	-0.0950534		16.4621	16.0351	16.4459	15.998	16.4812	16.5982	15.3583	16.1232	Major pathway of rRNA processing in the nucleolus and cytosol	6	6	6	13.5	13.5	13.5	81.242	0	49.544	906090	28	0.115091	0.905931	-0.0950534	-0.233641	Q9Y4W2-2;Q9Y4W2;Q9Y4W2-3;Q9Y4W2-4	Q9Y4W2-2;Q9Y4W2;Q9Y4W2-3
EIF4G1	Eukaryotic translation initiation factor 4 gamma 1	-0.0950541		15.8918	15.8501	15.7014	15.8335	15.4011	15.856	15.732	15.9073	Activation of the mRNA upon binding of the cap-binding complex and eIFs, and subsequent binding to 43S;AUF1 (hnRNP D0) binds and destabilizes mRNA;Deadenylation of mRNA;GTP hydrolysis and joining of the 60S ribosomal subunit;ISG15 antiviral mechanism;L13a-mediated translational silencing of Ceruloplasmin expression;mTORC1-mediated signalling;Nonsense Mediated Decay (NMD) enhanced by the Exon Junc…	8	8	8	6.1	6.1	6.1	176.23	0	52.949	702250	21	0.335423	0.821187	-0.0950541	-0.430149	Q04637-9;Q04637;E7EX73;E7EUU4;E9PGM1;Q04637-8;Q04637-3;Q04637-6;Q04637-4;Q04637-5;Q04637-7;C9JF13;C9J6B6;H7C0V6;C9J2Z7;C9K073;REV__F5H7J8;REV__Q8NEG2-2;REV__J3KQX6;REV__C9JQZ6;REV__Q8NEG2;H7C044	Q04637-9;Q04637;E7EX73;E7EUU4;E9PGM1;Q04637-8;Q04637-3;Q04637-6;Q04637-4;Q04637-5;Q04637-7;C9JF13;C9J6B6
SPATS2	Spermatogenesis-associated serine-rich protein 2	-0.096694		15.8145	15.1679	15.7702	15.3231	15.4853	15.5998	15.1335	15.4703		7	7	6	18.9	18.9	16.1	59.544	0	67.574	545250	25	0.20134	0.853639	-0.096694	-0.333405	Q86XZ4;F8VS10	Q86XZ4;F8VS10
RBBP7	Histone-binding protein RBBP7	-0.0974321		17.3095	16.9081	17.1794	16.8529	16.8662	17.3146	16.5914	17.088	Activation of anterior HOX genes in hindbrain development during early embryogenesis;Deposition of new CENPA-containing nucleosomes at the centromere;ERCC6 (CSB) and EHMT2 (G9a) positively regulate rRNA expression;HATs acetylate histones;HDACs deacetylate histones;Neddylation;Oxidative Stress Induced Senescence;PKMTs methylate histone lysines;PRC2 methylates histones and DNA;Regulation of PTEN ge…	8	8	4	26.4	26.4	17.5	46.938	0	57.745	1841500	35	0.204241	0.850954	-0.0974321	-0.337008	E9PC52;Q16576;Q16576-2;Q5JP01;Q5JP02;C9J7L0;Q5JNZ6	E9PC52;Q16576;Q16576-2;Q5JP01
YWHAE	14-3-3 protein epsilon	-0.0979147		16.9866	17.547	17.0009	17.3107	17.1643	16.8555	17.3263	17.1074	Activation of BAD and translocation to mitochondria;Anchoring of the basal body to the plasma membrane;AURKA Activation by TPX2;Chk1/Chk2(Cds1) mediated inactivation of Cyclin B:Cdk1 complex;Deregulated CDK5 triggers multiple neurodegenerative pathways in Alzheimer's disease models;HSF1 activation;Loss of Nlp from mitotic centrosomes;Loss of proteins required for interphase microtubule organizati…	10	10	7	35.3	35.3	25.5	29.174	0	62.237	2287900	53	0.238482	0.840804	-0.0979147	-0.367704	P62258;P62258-2;B4DJF2;I3L3T1;K7EIT4;K7EM20;I3L0W5	P62258;P62258-2;B4DJF2;I3L3T1
LANCL1	LanC-like protein 1	-0.0984745		17.7366	18.2289	17.5959	18.4122	17.6495	17.4674	18.2741	18.1887		5	5	5	13	13	13	45.283	0	34.113	4518800	37	0.133502	0.892597	-0.0984745	-0.260462	O43813;E9PHS0;F8WDS9	O43813;E9PHS0;F8WDS9
DHX9	ATP-dependent RNA helicase A	-0.0986075		22.9011	22.2113	22.8136	21.8769	22.3771	22.58	22.0561	22.3953	DEx/H-box helicases activate type I IFN and inflammatory cytokines production;mRNA Splicing - Major Pathway;RIP-mediated NFkB activation via ZBP1;TAK1 activates NFkB by phosphorylation and activation of IKKs complex;TRAF6 mediated NF-kB activation	50	50	50	46.1	46.1	46.1	140.96	0	323.31	70446000	402	0.139218	0.8855	-0.0986075	-0.267812	Q08211;Q08211-2	Q08211
PSMA7;PSMA8	Proteasome subunit alpha type-7;Proteasome subunit alpha type-7-like	-0.0990183		15.1831	15.4477	14.9471	15.0483	14.784	14.9515	14.8524	15.6422	ABC-family proteins mediated transport;Activation of NF-kappaB in B cells;Antigen processing: Ubiquitination & Proteasome degradation;APC/C:Cdc20 mediated degradation of Securin;APC/C:Cdh1 mediated degradation of Cdc20 and other APC/C:Cdh1 targeted proteins in late mitosis/early G1;Asymmetric localization of PCP proteins;AUF1 (hnRNP D0) binds and destabilizes mRNA;Autodegradation of Cdh1 by Cdh1:…	4	4	4	25.4	25.4	25.4	27.887	0	29.536	554040	18	0.169951	0.865814	-0.0990183	-0.304062	O14818;O14818-2;Q8TAA3-2;Q8TAA3-5;Q8TAA3;H0Y586;A0A087WYS6;O14818-4;F5GY34	O14818;O14818-2;Q8TAA3-2;Q8TAA3-5;Q8TAA3;H0Y586;A0A087WYS6;O14818-4
RRP36	Ribosomal RNA processing protein 36 homolog	-0.0999506		14.4061	13.8993	14.6098	13.6583	14.2434	14.1089	14.0602	13.7612	Major pathway of rRNA processing in the nucleolus and cytosol;rRNA modification in the nucleus and cytosol	2	2	2	10.3	10.3	10.3	29.129	0	16.851	205680	11	0.158314	0.86678	-0.0999506	-0.291837	Q96EU6-2;Q96EU6	Q96EU6-2;Q96EU6
SFPQ	Splicing factor, proline- and glutamine-rich	-0.100806		16.2959	15.9298	16.2158	17.4171	17.0666	16.5127	16.1319	15.7442	PTK6 Regulates Proteins Involved in RNA Processing	9	8	8	15.1	13.9	13.9	72.262	0	56.767	1140100	25	0.0845147	0.924033	-0.100806	-0.189562	P23246-2;P23246;H0Y9K7;H0Y9U2	P23246-2;P23246;H0Y9K7
GTF2I	General transcription factor II-I	-0.101952		17.6335	17.9465	17.9272	17.9118	17.8755	17.8123	17.5028	17.8206		19	19	19	22.7	22.7	22.7	107.97	0	135.8	3393500	90	0.398652	0.796685	-0.101952	-0.48	P78347-2;P78347-4;P78347-3;P78347;A0A494C1K3;A0A494C0Q7;P78347-5;C9J6M0;A0A087WW90;A0A0D9SF80;A0A494C0I1;A0A494C1N8;Q86UP8-3;Q86UP8;Q6EKJ0	P78347-2;P78347-4;P78347-3;P78347;A0A494C1K3
H1F0	Histone H1.0;Histone H1.0, N-terminally processed	-0.103282		16.5553	15.8413	16.3003	15.9622	16.1659	16.0689	16.0971	15.9141	Activation of DNA fragmentation factor;Formation of Senescence-Associated Heterochromatin Foci (SAHF)	4	4	4	19.1	19.1	19.1	20.863	0	29.245	1053400	30	0.245844	0.839272	-0.103282	-0.381256	P07305;P07305-2	P07305;P07305-2
PARK7	Protein deglycase DJ-1	-0.103507		16.7649	17.2435	16.6261	16.7898	16.3411	16.125	17.2621	17.282		9	9	9	54	54	54	19.891	0	71.481	2159000	40	0.116091	0.901412	-0.103507	-0.239868	Q99497;K7ELW0;K7EN27	Q99497;K7ELW0;K7EN27
ZNF346	Zinc finger protein 346	-0.103607		18.7942	18.5821	18.6766	18.4305	18.5619	18.6754	18.1941	18.6377		9	9	9	34.7	34.7	34.7	32.932	0	80.194	4534100	48	0.327821	0.815813	-0.103607	-0.441976	Q9UL40;D6RJ07;Q9UL40-2;Q9UL40-3;B7Z4J8;B7Z4N4;B7Z6B6;B7Z6Q2	Q9UL40;D6RJ07;Q9UL40-2;Q9UL40-3;B7Z4J8
CSTB	Cystatin-B	-0.104826		16.8602	17.7908	16.9934	18.0648	17.2363	16.9959	17.5439	17.5138	Neutrophil degranulation	4	4	4	55.1	55.1	55.1	11.139	0	30.698	3166600	48	0.121374	0.896768	-0.104826	-0.248112	P04080;A0A1W2PS52;A0A1W2PQG6	P04080;A0A1W2PS52
CNP	2,3-cyclic-nucleotide 3-phosphodiesterase	-0.106933		15.2252	14.9722	15.1837	14.8957	14.9652	15.1225	14.8186	14.9427		4	4	4	15.7	15.7	15.7	47.578	0	27.487	442630	15	0.477805	0.78166	-0.106933	-0.530597	P09543;P09543-2;K7ERC4	P09543;P09543-2
MATR3	Matrin-3	-0.107262		20.7138	20.6637	20.6883	20.6471	20.8182	20.5144	20.3529	20.5983		26	26	26	35.3	35.3	35.3	94.622	0	323.31	19698000	223	0.500912	0.77907	-0.107262	-0.541817	P43243;A8MXP9;A0A0R4J2E8;D6REM6;D6R991;H0Y8T4;P43243-2;B3KM87;Q68E03;D6RE02;D6RIA2;A0A1B0GX04;D6RB45;D6RBK5;D6R8Z5;D6REK4;D6RCM3;D6RBS2;D6R9F3;D6RBI2;D6RAY2;D6RAM9	P43243;A8MXP9;A0A0R4J2E8;D6REM6;D6R991
UTP18	U3 small nucleolar RNA-associated protein 18 homolog	-0.107725		15.4795	14.8827	15.3893	14.9486	15.3849	15.9427	13.793	15.1487	Major pathway of rRNA processing in the nucleolus and cytosol;rRNA modification in the nucleus and cytosol	5	5	5	11.2	11.2	11.2	62.003	0	29.502	462190	7	0.0808598	0.923089	-0.107725	-0.185506	Q9Y5J1;J3QR85;J3KSR7;J3QLD6;J3QRG0	Q9Y5J1
EIF3I	Eukaryotic translation initiation factor 3 subunit I	-0.108549		16.5025	15.9864	16.5052	15.7115	16.1019	16.4675	15.5658	16.1362	Formation of a pool of free 40S subunits;Formation of the ternary complex, and subsequently, the 43S complex;GTP hydrolysis and joining of the 60S ribosomal subunit;L13a-mediated translational silencing of Ceruloplasmin expression;Ribosomal scanning and start codon recognition;Translation initiation complex formation	7	7	6	32.3	32.3	21.8	36.501	0	50.459	945430	34	0.152978	0.867335	-0.108549	-0.292215	Q13347;Q5TFK1	Q13347
PSMC1	26S protease regulatory subunit 4	-0.113629		14.6818	14.5084	14.6784	14.5453	14.4508	14.6334	14.4009	14.4744	ABC-family proteins mediated transport;Activation of NF-kappaB in B cells;Antigen processing: Ubiquitination & Proteasome degradation;APC/C:Cdc20 mediated degradation of Securin;APC/C:Cdh1 mediated degradation of Cdc20 and other APC/C:Cdh1 targeted proteins in late mitosis/early G1;Asymmetric localization of PCP proteins;AUF1 (hnRNP D0) binds and destabilizes mRNA;Autodegradation of Cdh1 by Cdh1:…	3	3	2	13.4	13.4	9.3	41.167	0	18.042	298450	9	0.845849	0.70942	-0.113629	-0.678939	P62191-2;P62191	P62191-2;P62191
HSPBP1	Hsp70-binding protein 1	-0.113714		15.0701	15.2036	14.9931	15.4695	14.925	15.0777	15.4458	14.8329		4	4	4	13.4	13.4	13.4	39.302	0	27.273	408640	14	0.275624	0.818713	-0.113714	-0.420041	Q9NZL4;Q9NZL4-3;K7EN20;Q9NZL4-2;K7EMM7;K7EL16	Q9NZL4;Q9NZL4-3;K7EN20;Q9NZL4-2
SERPINB1	Leukocyte elastase inhibitor	-0.114451		17.4101	18.2681	17.4993	18.2687	17.6732	17.4018	18.0604	17.853	Dissolution of Fibrin Clot;Neutrophil degranulation	11	11	11	34.8	34.8	34.8	42.741	0	84.316	4765100	62	0.16078	0.864665	-0.114451	-0.306104	P30740;P30740-2;H7BXK7;C9J7N5;A0A1B0GU38;A0A0C4DGW9;P50452-2;P50452;P50453;O75830	P30740;P30740-2
AIP	AH receptor-interacting protein	-0.114666		16.5805	17.0448	16.6844	17.2135	16.728	16.6644	16.8542	16.818	Aryl hydrocarbon receptor signalling;Gene and protein expression by JAK-STAT signaling after Interleukin-12 stimulation	8	8	8	37.3	37.3	37.3	37.636	0	60.984	1773000	50	0.311954	0.813302	-0.114666	-0.449524	O00170;E9PMH2;V9GYQ3	O00170;E9PMH2
RBBP4	Histone-binding protein RBBP4	-0.114707		16.1751	15.6237	16.1208	15.6232	15.8894	16.1166	15.2574	15.8206	Activation of anterior HOX genes in hindbrain development during early embryogenesis;Activation of E2F1 target genes at G1/S;Cyclin A:Cdk2-associated events at S phase entry;Cyclin E associated events during G1/S transition;Deposition of new CENPA-containing nucleosomes at the centromere;ERCC6 (CSB) and EHMT2 (G9a) positively regulate rRNA expression;G0 and Early G1;HDACs deacetylate histones;Oxi…	6	2	2	19	10	10	46.158	0	17.22	746490	17	0.189706	0.85141	-0.114707	-0.339975	Q09028-3;Q09028;Q09028-4;Q09028-2;H0YF10;H0YCT5;H0YDK2;H0YEU5;E9PNS2;E9PIC4;E9PNS6	Q09028-3;Q09028;Q09028-4;Q09028-2;H0YF10;H0YCT5;H0YDK2
CPS1	Carbamoyl-phosphate synthase [ammonia], mitochondrial	-0.11489		19.0832	19.0861	19.1416	19.2243	18.9607	19.0102	19.0051	19.0995	Urea cycle	36	36	33	32.5	32.5	27.6	164.94	0	262.17	8303200	231	1.39707	0.656791	-0.11489	-0.797812	P31327;P31327-3;P31327-2;Q5R211;E7EWJ3;C9JTA4	P31327;P31327-3;P31327-2
HSP90AA1	Heat shock protein HSP 90-alpha	-0.116651		19.7917	19.2988	19.7573	19.0975	19.3637	19.6642	19.0261	19.4248	Anchoring of the basal body to the plasma membrane;Attenuation phase;AURKA Activation by TPX2;Constitutive Signaling by EGFRvIII;Constitutive Signaling by Ligand-Responsive EGFR Cancer Variants;Downregulation of ERBB2 signaling;eNOS activation;HSF1 activation;HSF1-dependent transactivation;HSP90 chaperone cycle for steroid hormone receptors (SHR);Interleukin-4 and 13 signaling;Loss of Nlp from mi…	33	18	17	46.3	28.3	25.4	84.659	0	197.23	9585100	135	0.215438	0.841948	-0.116651	-0.368921	P07900;P07900-2;G3V2J8;Q14568;Q58FG0;Q58FF6;Q58FG1	P07900;P07900-2
RALY	RNA-binding protein Raly	-0.11815		19.6939	19.4364	19.6494	19.3173	19.4631	19.3493	19.4277	19.3844		14	14	14	45.8	45.8	45.8	32.463	0	121.84	8264400	81	0.605245	0.744045	-0.11815	-0.614132	Q9UKM9;Q5QPL9;Q9UKM9-2;Q5QPM1;Q5QPM0;Q5QPM2	Q9UKM9;Q5QPL9;Q9UKM9-2;Q5QPM1;Q5QPM0;Q5QPM2
PPIA	Peptidyl-prolyl cis-trans isomerase A;Peptidyl-prolyl cis-trans isomerase A, N-terminally processed;Peptidyl-prolyl cis-trans isomerase	-0.118273		17.2346	17.6453	17.411	17.808	17.322	17.1229	17.7798	17.4011	APOBEC3G mediated resistance to HIV-1 infection;Assembly Of The HIV Virion;Basigin interactions;Binding and entry of HIV virion;Budding and maturation of HIV virion;Calcineurin activates NFAT;Early Phase of HIV Life Cycle;Gene and protein expression by JAK-STAT signaling after Interleukin-12 stimulation;Integration of provirus;Minus-strand DNA synthesis;Neutrophil degranulation;Platelet degranula…	7	7	7	39.4	39.4	39.4	18.012	0	56.707	3044600	40	0.259607	0.823731	-0.118273	-0.412354	P62937;F8WE65;C9J5S7;P62937-2;E5RIZ5;P0DN37;P0DN26;A0A0H2UH34;A0A0B4J2A2;A0A075B767;A0A075B759;Q9Y536;F5H284	P62937;F8WE65;C9J5S7;P62937-2
ARPC3	Actin-related protein 2/3 complex subunit 3	-0.12082		14.6934	14.6182	14.681	15.7921	14.7856	14.8736	14.7961	14.8461	Clathrin-mediated endocytosis;EPHB-mediated forward signaling;Regulation of actin dynamics for phagocytic cup formation;RHO GTPases Activate WASPs and WAVEs	3	3	3	19.7	19.7	19.7	20.546	0	21.497	552980	11	0.164586	0.859675	-0.12082	-0.315271	O15145;C9JZD1;F8VR50	O15145;C9JZD1
VIM	Vimentin	-0.121805		19.643	19.8173	19.732	19.4266	19.7265	19.6189	19.0177	19.7685	Caspase-mediated cleavage of cytoskeletal proteins;CREB phosphorylation through the activation of CaMKII;Interleukin-4 and 13 signaling;RAF/MAP kinase cascade;Ras activation upon Ca2+ influx through NMDA receptor;Striated Muscle Contraction;Unblocking of NMDA receptor, glutamate binding and activation	31	28	26	61.4	57.9	54.3	53.651	0	240.98	11216000	239	0.257516	0.823224	-0.121805	-0.414681	P08670;B0YJC4;B0YJC5;A0A1B0GTT5;P17661;H7C5W5;P41219;P41219-2;A0A1B0GVG8;F8W835;E7EMV2;E7ESP9;Q16352;P07197-2;P07196;P07197	P08670;B0YJC4
PRPF19	Pre-mRNA-processing factor 19	-0.123485		19.1588	18.2759	19.1664	18.5009	18.9122	18.7957	18.3276	18.5725	Dual incision in TC-NER;Formation of TC-NER Pre-Incision Complex;Gap-filling DNA repair synthesis and ligation in TC-NER;mRNA Splicing - Major Pathway;Transcription-Coupled Nucleotide Excision Repair (TC-NER)	12	12	12	38.1	38.1	38.1	55.18	0	100.3	5275800	78	0.184278	0.851352	-0.123485	-0.341	Q9UMS4;F5GY56;H0YGF3;H0YGZ5;F5H2I0	Q9UMS4
TUBB3	Tubulin beta-3 chain	-0.123728		14.5722	14.0761	14.509	14.6696	14.1739	14.5286	14.1196	14.51	Carboxyterminal post-translational modifications of tubulin;Cilium Assembly;COPI-dependent Golgi-to-ER retrograde traffic;COPI-independent Golgi-to-ER retrograde traffic;COPI-mediated anterograde transport;Formation of tubulin folding intermediates by CCT/TriC;Gap junction assembly;Hedgehog 'off' state;HSP90 chaperone cycle for steroid hormone receptors (SHR);Intraflagellar transport;Kinesins;MHC…	15	2	2	20.7	3.6	3.6	88.381	0	14.154	263420	13	0.306216	0.808963	-0.123728	-0.458304	A0A0B4J269;Q13509;Q13509-2;G3V5W4;G3V2R8;G3V3R4;G3V2N6	A0A0B4J269;Q13509;Q13509-2
ANXA2;ANXA2P2	Annexin A2;Annexin;Putative annexin A2-like protein	-0.124168		20.4417	20.6878	20.4495	20.7575	20.4238	20.316	20.5674	20.5328	Dissolution of Fibrin Clot;Gene and protein expression by JAK-STAT signaling after Interleukin-12 stimulation;Neutrophil degranulation;Smooth Muscle Contraction	22	22	22	54.3	54.3	54.3	38.604	0	323.31	21790000	208	0.589547	0.740009	-0.124168	-0.623304	P07355;P07355-2;H0YN42;H0YMU9;H0YMD0;A6NMY6;H0YKS4;H0YM50;H0YNP5;H0YN28;H0YMM1;H0YL33;H0YKX9;H0YMT9;H0YLV6;H0YKZ7;H0YMW4;H0YKL9;H0YKV8;H0YNA0;H0YMD9;H0YNB8;H0YKN4;H0YN52;H0YLE2	P07355;P07355-2;H0YN42;H0YMU9;H0YMD0;A6NMY6;H0YKS4;H0YM50;H0YNP5;H0YN28;H0YMM1;H0YL33
EIF3F	Eukaryotic translation initiation factor 3 subunit F	-0.124434		14.9306	14.174	14.8441	13.6277	14.1549	14.4655	14.0608	14.3974	Formation of a pool of free 40S subunits;Formation of the ternary complex, and subsequently, the 43S complex;GTP hydrolysis and joining of the 60S ribosomal subunit;L13a-mediated translational silencing of Ceruloplasmin expression;Ribosomal scanning and start codon recognition;Translation initiation complex formation	2	2	2	7.8	7.8	7.8	37.563	0	15.61	259550	7	0.14766	0.867122	-0.124434	-0.295474	O00303;H0YDT6	O00303;H0YDT6
RPL35	60S ribosomal protein L35	-0.124853		21.7632	21.1005	21.5691	21.2431	21.2502	21.1948	21.656	21.0756	Eukaryotic Translation Termination;Formation of a pool of free 40S subunits;GTP hydrolysis and joining of the 60S ribosomal subunit;L13a-mediated translational silencing of Ceruloplasmin expression;Major pathway of rRNA processing in the nucleolus and cytosol;Nonsense Mediated Decay (NMD) enhanced by the Exon Junction Complex (EJC);Nonsense Mediated Decay (NMD) independent of the Exon Junction Co…	4	4	4	31.7	31.7	31.7	14.551	0	187.13	31401000	51	0.260545	0.818836	-0.124853	-0.420928	P42766;F2Z388	P42766;F2Z388
P4HA1	Prolyl 4-hydroxylase subunit alpha-1	-0.125004		17.9799	17.8509	18.5095	18.0958	18.1372	18.0545	17.8809	17.8635	Collagen biosynthesis and modifying enzymes	16	16	16	36.9	36.9	36.9	61.049	0	111.82	3270700	62	0.339683	0.792272	-0.125004	-0.485587	P13674;P13674-2;P13674-3	P13674;P13674-2;P13674-3
PCMT1	Protein-L-isoaspartate O-methyltransferase;Protein-L-isoaspartate(D-aspartate) O-methyltransferase	-0.126189		15.6457	16.2802	16.1806	16.6534	15.9065	16.0517	16.229	16.068	Protein repair	9	9	8	49.2	49.2	46.4	26.626	0	72.946	1225900	31	0.233493	0.825518	-0.126189	-0.396542	F6S8N6;A0A0A0MRJ6;H7BY58;P22061;P22061-2;A0A3F2YNX8;F8WDT3;F8WAV5;F8WAX2;H7C4X2;C9J0F2	F6S8N6;A0A0A0MRJ6;H7BY58;P22061;P22061-2;A0A3F2YNX8
POLRMT	DNA-directed RNA polymerase, mitochondrial	-0.126374		16.4753	15.5508	16.3214	15.9416	15.9228	15.9284	16.2334	15.6991	Mitochondrial transcription initiation;Transcriptional activation of mitochondrial biogenesis	8	8	8	10	10	10	138.62	0	52.973	778320	22	0.21549	0.838149	-0.126374	-0.378178	O00411;K7EMH3;K7ESD1	O00411;K7EMH3
PSMD2	26S proteasome non-ATPase regulatory subunit 2	-0.126901		15.9819	15.877	16.1977	15.8548	15.8338	16.0175	15.5978	15.9548	ABC-family proteins mediated transport;Activation of NF-kappaB in B cells;Antigen processing: Ubiquitination & Proteasome degradation;APC/C:Cdc20 mediated degradation of Securin;APC/C:Cdh1 mediated degradation of Cdc20 and other APC/C:Cdh1 targeted proteins in late mitosis/early G1;Asymmetric localization of PCP proteins;AUF1 (hnRNP D0) binds and destabilizes mRNA;Autodegradation of Cdh1 by Cdh1:…	6	6	6	10.4	10.4	10.4	85.605	0	39.361	841180	25	0.473972	0.765662	-0.126901	-0.573452	Q13200-3;Q13200;Q13200-2;H7C2Q3	Q13200-3;Q13200;Q13200-2
NACA	Nascent polypeptide-associated complex subunit alpha;Nascent polypeptide-associated complex subunit alpha, muscle-specific form	-0.126951		15.7246	16.5129	16.4295	15.921	15.7031	15.8547	16.385	16.1375		5	5	5	51.5	51.5	51.5	15.016	0	39.443	957120	26	0.205982	0.841283	-0.126951	-0.368405	F8VZJ2;H0YHX9;Q13765;E9PAV3-2;E9PAV3;F8W0W4;F8W1N5;F8VNW4;F8VZ58;Q9BZK3	F8VZJ2;H0YHX9;Q13765;E9PAV3-2;E9PAV3;F8W0W4;F8W1N5;F8VNW4
SNRNP70	U1 small nuclear ribonucleoprotein 70 kDa	-0.127184		17.8644	17.8716	17.781	17.5408	17.9045	17.7918	17.3542	17.4986	mRNA Splicing - Major Pathway	10	10	10	27.7	27.7	27.7	51.556	0	94.317	2622400	67	0.37049	0.790617	-0.127184	-0.510777	P08621;P08621-2;P08621-3;M0QYR1;P08621-4;M0QX04	P08621;P08621-2;P08621-3;M0QYR1
HSD17B10	3-hydroxyacyl-CoA dehydrogenase type-2	-0.127506		16.968	17.2707	17.2372	17.4894	17.2013	16.9517	17.205	17.0973	Branched-chain amino acid catabolism;rRNA processing in the mitochondrion;tRNA modification in the mitochondrion;tRNA processing in the mitochondrion	8	8	8	44.8	44.8	44.8	26.923	0	96.605	2432900	60	0.471742	0.767305	-0.127506	-0.573459	Q99714;Q99714-2;Q5H928	Q99714;Q99714-2;Q5H928
HSPA9	Stress-70 protein, mitochondrial	-0.128421		23.8876	23.7074	23.8038	23.8661	23.7526	23.5186	23.9465	23.5335	Cristae formation;Gene and protein expression by JAK-STAT signaling after Interleukin-12 stimulation;Mitochondrial protein import;Regulation of HSF1-mediated heat shock response	39	39	38	56.3	56.3	56	73.68	0	323.31	178200000	466	0.546284	0.743678	-0.128421	-0.613774	P38646;A0A3B3ITI4;D6RJI2;H0YBG6;H0Y8S0;A0A3B3ITN1;D6RA73	P38646
DNAJC7	DnaJ homolog subfamily C member 7	-0.129264		14.4119	14.6037	14.5787	15.1463	14.4812	14.4314	14.7359	14.575	Regulation of HSF1-mediated heat shock response	5	5	5	10.5	10.5	10.5	50.096	0	32.885	388300	17	0.315866	0.795093	-0.129264	-0.473482	Q99615-2;Q99615;K7EJL5;K7EN19;K7EJV7;K7ER44;K7EPP7;K7EIH8;K7ESP1	Q99615-2;Q99615
EEF1E1;EEF1E1-BLOC1S5	Eukaryotic translation elongation factor 1 epsilon-1	-0.129809		15.4069	15.3425	15.3597	15.4803	15.0215	15.2577	15.5451	15.2459	Cytosolic tRNA aminoacylation;SeMet incorporation into proteins	5	5	5	28.7	28.7	28.7	16.686	0	32.424	537620	26	0.539029	0.742455	-0.129809	-0.613374	D6RBD7;C9J1V9;O43324-2;O43324;H0YAL7;D6RCQ0	D6RBD7;C9J1V9;O43324-2;O43324;H0YAL7;D6RCQ0
STAU1	Double-stranded RNA-binding protein Staufen homolog 1	-0.130077		17.7134	17.4581	17.6212	17.4315	17.4709	17.3215	17.5705	17.3411		8	8	8	23.7	23.7	23.7	54.708	0	67.869	2115100	38	0.711349	0.699835	-0.130077	-0.688068	Q5JW30;O95793-2;O95793-3;O95793;A0A087X1A5;Q5JW28;F6UDC6	Q5JW30;O95793-2;O95793-3;O95793;A0A087X1A5;Q5JW28
PTBP1	Polypyrimidine tract-binding protein 1	-0.130126		18.5343	18.1553	18.425	18.2246	18.3154	18.2737	18.0114	18.2183	FGFR2 alternative splicing;mRNA Splicing - Major Pathway;Processing of Capped Intron-Containing Pre-mRNA	12	12	11	32.2	32.2	30.3	57.221	0	116.43	4234100	86	0.546662	0.741222	-0.130126	-0.617826	P26599;P26599-2;P26599-3;A0A0U1RRM4;A6NLN1;A0A0D9SF20;K7EKJ7;A0A087WUW5;K7ES59;K7EK45;A0A087WU68;K7ELW5	P26599;P26599-2;P26599-3;A0A0U1RRM4;A6NLN1;A0A0D9SF20
POLDIP2	Polymerase delta-interacting protein 2	-0.130253		16.2804	16.746	16.425	16.8901	16.2095	16.4921	16.5966	16.5223		10	10	10	33.2	33.2	33.2	42.033	0	89.737	1368000	56	0.339218	0.791004	-0.130253	-0.492958	Q9Y2S7;B4DEM9	Q9Y2S7;B4DEM9
FARSA	Phenylalanine--tRNA ligase alpha subunit	-0.130397		15.7859	16.4629	16.2453	16.3735	16.2769	15.4554	16.2566	16.3571	Cytosolic tRNA aminoacylation	9	9	7	27.4	27.4	18.1	57.563	0	86.111	1166800	27	0.1984	0.843187	-0.130397	-0.362671	Q9Y285;K7ER00;Q9Y285-2;K7ER16;K7EPH2;K7EK06;K7ERS0	Q9Y285;K7ER00;Q9Y285-2;K7ER16
SLC25A11	Mitochondrial 2-oxoglutarate/malate carrier protein	-0.130611		16.1496	15.5718	16.3406	15.2376	15.6839	16.0894	15.0846	15.9192	Gluconeogenesis	5	5	5	25.3	25.3	25.3	32.182	0	71.77	691770	23	0.147941	0.867195	-0.130611	-0.29922	I3L1P8;Q02978-2;Q02978	I3L1P8;Q02978-2;Q02978
PEF1	Peflin	-0.130722		16.0852	16.4161	16.1821	16.4738	16.0751	15.7329	16.4329	16.3934		6	6	6	18.7	18.7	18.7	30.381	0	67.204	1529400	31	0.29093	0.809328	-0.130722	-0.454699	Q9UBV8	Q9UBV8
IARS	Isoleucine--tRNA ligase, cytoplasmic	-0.131024		18.0403	18.168	18.0429	18.0672	17.8128	18.0074	17.883	18.091	Cytosolic tRNA aminoacylation;SeMet incorporation into proteins	20	20	19	20	20	19.3	144.5	0	174.67	3958200	87	0.971391	0.661873	-0.131024	-0.774751	P41252;J3KR24;A0A0A0MSX9;Q5TCC6;Q5TCD1	P41252;J3KR24;A0A0A0MSX9
NUDT16L1	Protein syndesmos	-0.131542		13.9874	14.7861	14.297	14.9731	14.4433	14.111	14.522	14.4412		2	2	2	20.5	20.5	20.5	18.944	0	15.599	349320	16	0.216088	0.840403	-0.131542	-0.383326	K7ENA3;W4VSQ8;K7EIN2;Q9BRJ7;Q9BRJ7-2	K7ENA3;W4VSQ8;K7EIN2;Q9BRJ7;Q9BRJ7-2
ATP5B	ATP synthase subunit beta, mitochondrial;ATP synthase subunit beta	-0.134328		16.028	15.7466	15.8992	14.9999	15.5303	15.8313	15.2003	15.5745	Cristae formation;Formation of ATP by chemiosmotic coupling;Mitochondrial protein import;Transcriptional activation of mitochondrial biogenesis	9	9	8	29.7	29.7	24.6	56.559	0	60.65	766230	24	0.201231	0.84333	-0.134328	-0.368931	P06576;H0YH81;F8W0P7;F8W079	P06576;H0YH81
CYFIP1;CYFIP2	Cytoplasmic FMR1-interacting protein 1;Cytoplasmic FMR1-interacting protein 2	-0.134731		15.2435	15.7448	15.8538	15.9036	15.3732	15.6488	15.6339	15.5509	Neutrophil degranulation;Regulation of actin dynamics for phagocytic cup formation;RHO GTPases Activate WASPs and WAVEs;VEGFA-VEGFR2 Pathway	8	8	8	7.3	7.3	7.3	145.18	0	50.802	758870	24	0.353803	0.789673	-0.134731	-0.51032	Q7L576;Q7L576-2;Q96F07;Q96F07-2;Q7L576-3;E7EVJ5;H7C229;A0A0G2JR96;A0A0G2JQT1;E7EW33;A0A087WVE1;A0A087WWZ1;H0YL50;A0A087WTQ3;A0A087WWL1;A0A0G2JRV9;A0A087WU52;A0A0G2JRX2;A0A0G2JRF5;A0A087WWY5;A0A087WV63	Q7L576;Q7L576-2;Q96F07;Q96F07-2;Q7L576-3;E7EVJ5;H7C229;A0A0G2JR96;A0A0G2JQT1
ZC3HAV1L	Zinc finger CCCH-type antiviral protein 1-like	-0.135125		15.8181	15.5055	15.9867	16.4494	15.6693	15.7567	15.8482	15.945		5	5	5	25.3	25.3	25.3	32.962	0	46.11	1021900	29	0.271219	0.818758	-0.135125	-0.442082	Q96H79;Q96H79-2	Q96H79
COPA	Coatomer subunit alpha;Xenin;Proxenin	-0.135297		18.3527	16.9531	18.3477	17.2183	17.7662	18.2711	16.6593	17.634	COPI-dependent Golgi-to-ER retrograde traffic;COPI-mediated anterograde transport	19	19	18	19.5	19.5	18.2	138.34	0	139	2772900	78	0.0992661	0.903854	-0.135297	-0.225589	P53621;P53621-2;A0A3B3IT15;A0A3B3IS84;A0A3B3ISC6;A0A3B3IU89;A0A3B3ITV3;A0A3B3ISK1;A0A3B3IU78;A0A3B3ITI7;A0A3B3IS23;A0A3B3ITX2	P53621;P53621-2;A0A3B3IT15;A0A3B3IS84;A0A3B3ISC6;A0A3B3IU89;A0A3B3ITV3
SRP14	Signal recognition particle 14 kDa protein	-0.135635		19.731	19.1852	19.8279	19.3085	19.3318	19.4076	19.6569	19.1137	Neutrophil degranulation;SRP-dependent cotranslational protein targeting to membrane	6	6	6	54.4	54.4	54.4	14.57	0	283.45	8927100	55	0.293845	0.803064	-0.135635	-0.463062	P37108;H0YLA2;H0YLW0	P37108;H0YLA2
NUP155	Nuclear pore complex protein Nup155	-0.135797		17.5629	18.0869	17.8532	18.3236	17.7476	17.7479	17.9582	17.8297	ISG15 antiviral mechanism;NEP/NS2 Interacts with the Cellular Export Machinery;NS1 Mediated Effects on Host Pathways;Nuclear import of Rev protein;Nuclear Pore Complex (NPC) Disassembly;Regulation of Glucokinase by Glucokinase Regulatory Protein;Regulation of HSF1-mediated heat shock response;Rev-mediated nuclear export of HIV RNA;snRNP Assembly;SUMOylation of chromatin organization proteins;SUMO…	19	19	19	19.4	19.4	19.4	148.09	0	152.61	4110300	110	0.342079	0.791617	-0.135797	-0.502911	E9PF10;O75694;O75694-2;D6RA13	E9PF10;O75694;O75694-2
STAT1	Signal transducer and activator of transcription 1-alpha/beta;Signal transducer and activator of transcription	-0.136404		16.0241	16.2594	16.1532	16.3567	16.0172	16.0763	15.9168	16.2375	Downstream signal transduction;Growth hormone receptor signaling;Interleukin-20 family signaling;Interleukin-21 signaling;Interleukin-27 signaling;Interleukin-35 Signalling;Interleukin-4 and 13 signaling;Interleukin-6 signaling;ISG15 antiviral mechanism;NOTCH3 Intracellular Domain Regulates Transcription;Regulation of RUNX2 expression and activity;Signaling by cytosolic FGFR1 fusion mutants;Signa…	12	12	12	21.6	21.6	21.6	87.334	0	84.596	1127000	44	0.670834	0.700866	-0.136404	-0.688892	P42224;P42224-2;J3KPM9;E7EPD2;D2KFR9;E7ENM1;E9PH66;H7BZB5	P42224;P42224-2;J3KPM9;E7EPD2;D2KFR9
GFPT1	Glutamine--fructose-6-phosphate aminotransferase [isomerizing] 1	-0.136464		15.5792	16.2611	15.9694	16.3272	15.6628	15.7471	16.2252	15.956	Defective GFPT1 causes CMSTA1;Synthesis of UDP-N-acetyl-glucosamine;XBP1(S) activates chaperone genes	8	8	8	17.8	17.8	17.8	76.758	0	60.909	1004000	35	0.26538	0.820259	-0.136464	-0.437995	Q06210-2;Q06210	Q06210-2;Q06210
STRAP	Serine-threonine kinase receptor-associated protein	-0.136755		16.8484	16.9281	17.0694	17.0147	16.7357	17.001	16.7524	16.8245	Downregulation of TGF-beta receptor signaling	9	9	9	34.7	34.7	34.7	39.777	0	69.088	1634200	41	0.889533	0.663183	-0.136755	-0.769503	Q9Y3F4-2;Q9Y3F4;H0YH33	Q9Y3F4-2;Q9Y3F4
TK1	Thymidine kinase, cytosolic;Thymidine kinase	-0.137252		15.3257	16.2721	15.8642	16.7837	15.751	15.7476	16.2012	15.9967	Activation of E2F1 target genes at G1/S;Pyrimidine salvage	6	6	6	29.1	29.1	29.1	25.468	0	41.624	1328800	30	0.16115	0.860619	-0.137252	-0.320835	P04183;K7ES52;K7ERJ1;K7ERV3;K7ENW5	P04183;K7ES52;K7ERJ1;K7ERV3
RRM1	Ribonucleoside-diphosphate reductase large subunit	-0.137394		18.5275	19.0496	18.568	19.1761	18.5151	18.5737	18.932	18.7508	Interconversion of nucleotide di- and triphosphates	21	21	20	31.8	31.8	29.3	90.069	0	157.27	7645000	122	0.303263	0.794085	-0.137394	-0.473304	P23921;E9PL69;E9PP77;H0YCY7	P23921;E9PL69
ACACA	Acetyl-CoA carboxylase 1;Biotin carboxylase	-0.139197		17.054	16.9833	17.0223	16.8784	16.8096	17.1887	16.506	16.8768	Activation of gene expression by SREBF (SREBP);Biotin transport and metabolism;ChREBP activates metabolic gene expression;Defective HLCS causes multiple carboxylase deficiency;Fatty acyl-CoA biosynthesis;Import of palmitoyl-CoA into the mitochondrial matrix	17	17	17	10.3	10.3	10.3	257.24	0	111.4	1910700	48	0.426446	0.765008	-0.139197	-0.567811	Q13085-3;Q13085-2;Q13085;Q13085-4;Q59FY4;O00763-3;O00763-2;O00763;A0A087WVR6;A0A087X0W4;A0A0C4DGT1;S4R3S7;F8W8T8;H0YGH5	Q13085-3;Q13085-2;Q13085;Q13085-4;Q59FY4
DECR2	Peroxisomal 2,4-dienoyl-CoA reductase	-0.139479		15.4501	15.7962	14.7373	16.0412	15.3508	15.264	15.3461	15.5059	Beta-oxidation of very long chain fatty acids	5	5	5	20.7	20.7	20.7	29.484	0	33.267	721310	26	0.190208	0.843754	-0.139479	-0.35948	Q4VXZ8;Q9NUI1-3;Q9NUI1;A0A0J9YWI0;H7C078	Q4VXZ8;Q9NUI1-3;Q9NUI1;A0A0J9YWI0
PLS3	Plastin-3	-0.139569		15.9579	16.3452	16.1885	16.5897	16.0718	16.1379	16.1307	16.1827	Gene and protein expression by JAK-STAT signaling after Interleukin-12 stimulation	9	9	9	19.3	19.3	19.3	69.334	0	65.071	1267200	47	0.467829	0.759322	-0.139569	-0.594313	A0A0A0MSQ0;P13797-3;P13797-2;P13797;H7C4N2;Q14651;U3KQI3;Q5TBN3;C9JAM8;P13796	A0A0A0MSQ0;P13797-3;P13797-2;P13797
RCN2	Reticulocalbin-2	-0.140023		17.2381	17.2227	17.2302	17.1086	17.0778	17.3426	16.65	17.1691		7	7	6	31.5	31.5	23.3	36.876	0	53.403	1725600	50	0.411454	0.766647	-0.140023	-0.559223	Q14257;Q14257-2;H0YL43;A8MXP8	Q14257;Q14257-2;H0YL43
TUBA1B	Tubulin alpha-1B chain	-0.142452		23.7158	23.7336	23.7386	23.7877	23.528	23.6871	23.5515	23.6392	Anchoring of the basal body to the plasma membrane;AURKA Activation by TPX2;Carboxyterminal post-translational modifications of tubulin;Cilium Assembly;COPI-dependent Golgi-to-ER retrograde traffic;COPI-independent Golgi-to-ER retrograde traffic;COPI-mediated anterograde transport;Formation of tubulin folding intermediates by CCT/TriC;Gap junction assembly;Hedgehog 'off' state;HSP90 chaperone cyc…	24	24	0	63	63	0	50.151	0	323.31	184750000	260	1.91002	0.606855	-0.142452	-1.01531	P68363;P68363-2;C9JDS9	P68363;P68363-2
ERO1L	ERO1-like protein alpha	-0.142817		14.0055	14.9918	14.2021	15.4915	14.3781	14.3786	14.5196	14.8434	Detoxification of Reactive Oxygen Species;Insulin processing	6	6	6	15.6	15.6	15.6	54.392	0	43.45	462900	15	0.15011	0.863426	-0.142817	-0.308312	Q96HE7;G3V3E6;G3V2H0;G3V503;G3V5B3	Q96HE7
RBFOX2;RBFOX1	RNA binding protein fox-1 homolog 2;RNA binding protein fox-1 homolog;RNA binding protein fox-1 homolog 1	-0.143896		15.365	14.9412	15.3249	15.4	15.5009	15.1661	15.0654	14.723	FGFR2 alternative splicing	4	4	4	13.7	13.7	13.7	40.35	0	26.478	444320	14	0.316308	0.79125	-0.143896	-0.492179	O43251-10;O43251-6;A0A0G2JRA5;B0QYV1;A0A0G2JRD1;O43251-8;S4R3K7;O43251-5;O43251;O43251-2;F8VZY7;F8VZG9;B7Z1U7;J3KNW3;O43251-3;I3L1D4;A0A087X2B1;A0A286YEU2;Q9NWB1-3;O43251-4;Q9NWB1-5;F8VR27;S4R469;B0QYY4;O43251-9;Q9NWB1;Q9NWB1-2;O43251-7;Q9NWB1-4;F8VRS4;B0QYY7;A0A0G2JSB3	O43251-10;O43251-6;A0A0G2JRA5;B0QYV1;A0A0G2JRD1;O43251-8;S4R3K7;O43251-5;O43251;O43251-2;F8VZY7;F8VZG9;B7Z1U7;J3KNW3;O43251-3;I3L1D4;A0A087X2B1;A0A286YEU2;Q9NWB1-3;O43251-4;Q9NWB1-5;F8VR27;S4R469;B0QYY4;O43251-9;Q9NWB1;Q9NWB1-2;O43251-7;Q9NWB1-4;F8VRS4
LASP1	LIM and SH3 domain protein 1	-0.14659		13.7009	13.1807	13.283	13.3325	13.0351	13.8061	13.3603	12.7091		4	4	4	26.5	26.5	26.5	18.98	0	22.473	184820	7	0.22653	0.818265	-0.14659	-0.40699	C9J9W2;Q14847;Q14847-2;Q14847-3;F6S2S5	C9J9W2;Q14847;Q14847-2;Q14847-3
CTTN	Src substrate cortactin	-0.147232		18.3272	18.5292	18.4123	18.9641	18.2902	18.3343	18.5344	18.485	Clathrin-mediated endocytosis;RHO GTPases activate PAKs	25	25	24	46.9	46.9	43.3	61.585	0	189.15	6122300	115	0.427753	0.761362	-0.147232	-0.581628	Q14247;Q14247-3;Q14247-2;H0YEV2;H0YCD9	Q14247;Q14247-3;Q14247-2
KARS	Lysine--tRNA ligase	-0.147463		17.9393	18.1748	17.8842	18.1728	17.5745	17.913	18.0472	18.0465	Cytosolic tRNA aminoacylation;Mitochondrial tRNA aminoacylation;SeMet incorporation into proteins	19	19	19	36.2	36.2	36.2	68.047	0	133.39	3934300	90	0.498575	0.738014	-0.147463	-0.62696	Q15046;Q15046-2;H3BVA8;J3KRL2;H3BPV7	Q15046;Q15046-2
MAP4	Microtubule-associated protein;Microtubule-associated protein 4	-0.147816		16.4736	17.252	17.0783	17.555	16.9304	16.7122	17.1795	16.9455		12	12	5	7.3	7.3	3	245.44	0	83.591	2177200	63	0.243067	0.820338	-0.147816	-0.426013	E7EVA0;P27816;P27816-6;P27816-2;P27816-4;H0Y2V1;F8W9U4;B5MEG9;H7C456;A0A0J9YVV8;A0A0J9YW37;P27816-7	E7EVA0;P27816;P27816-6;P27816-2;P27816-4
COPB2	Coatomer subunit beta	-0.147967		16.3753	15.6788	16.3418	15.5738	16.0955	16.4142	15.0468	15.8214	COPI-dependent Golgi-to-ER retrograde traffic;COPI-mediated anterograde transport	8	8	8	12.5	12.5	12.5	99.045	0	59.571	788180	23	0.157144	0.859363	-0.147967	-0.320731	P35606-2;P35606;D6RBZ7;D6RCL6;D6RBG7;D6RBT6;H0YAC7;D6R997;H0Y938	P35606-2;P35606
NUDC	Nuclear migration protein nudC	-0.147994		17.8345	17.43	17.822	17.4615	17.4637	17.7462	17.1017	17.6443	Amplification of signal from unattached kinetochores via a MAD2 inhibitory signal;Mitotic Prometaphase;Mitotic Telophase/Cytokinesis;Resolution of Sister Chromatid Cohesion;RHO GTPases Activate Formins;Separation of Sister Chromatids	12	12	12	40.5	40.5	40.5	38.242	0	81.587	2734000	76	0.354732	0.780282	-0.147994	-0.528994	Q9Y266;A0A0A0MSU9;A0A0A0MSS4	Q9Y266
KPNB1	Importin subunit beta-1	-0.148943		16.8658	16.7103	16.9645	16.7784	16.6944	16.8111	16.4641	16.7537	Activation of DNA fragmentation factor;ISG15 antiviral mechanism;Neutrophil degranulation;NS1 Mediated Effects on Host Pathways;Nuclear import of Rev protein;Regulation of cholesterol biosynthesis by SREBP (SREBF);Transport of Ribonucleoproteins into the Host Nucleus	11	11	11	15.2	15.2	15.2	97.169	0	102.12	1629100	45	0.785724	0.660846	-0.148943	-0.76815	Q14974;J3QR48;Q14974-2;J3KTM9;J3QKQ5	Q14974;J3QR48
CTPS1	CTP synthase 1;CTP synthase	-0.151539		18.9519	19.5802	19.2684	19.7083	19.029	19.1563	19.4129	19.3044	Interconversion of nucleotide di- and triphosphates	23	23	21	41.8	41.8	39.4	63.723	0	204.54	10761000	157	0.343852	0.784547	-0.151539	-0.524513	A0A3B3IRI2;P17812;B4E1E0;A0A3B3IRQ8;A0A3B3ITF6;P17812-2;A0A3B3ITB8;A0A3B3ISY3;A0A3B3ITH9	A0A3B3IRI2;P17812;B4E1E0;A0A3B3IRQ8;A0A3B3ITF6;P17812-2;A0A3B3ITB8
DDX31	Probable ATP-dependent RNA helicase DDX31	-0.151822		17.3211	16.1668	17.0532	16.4044	16.6814	16.8795	16.4241	16.3534		11	11	11	17.7	17.7	17.7	83.515	0	73.877	1257300	31	0.203064	0.839203	-0.151822	-0.383237	F8WAJ0;Q9H8H2;Q9H8H2-2;Q9H8H2-4;Q9H8H2-3	F8WAJ0;Q9H8H2;Q9H8H2-2;Q9H8H2-4
CAPZA2	F-actin-capping protein subunit alpha-2	-0.15196		15.4685	16.2083	15.829	16.4345	15.7777	15.5282	16.2267	15.7999	Advanced glycosylation endproduct receptor signaling;COPI-independent Golgi-to-ER retrograde traffic;COPI-mediated anterograde transport;Factors involved in megakaryocyte development and platelet production;HSP90 chaperone cycle for steroid hormone receptors (SHR);MHC class II antigen presentation	8	6	6	45.1	35.7	35.7	32.949	0	47.832	1193600	43	0.239193	0.818835	-0.15196	-0.425166	P47755;C9JUG7;F8W9N7;P47755-2;A0A0D9SET8	P47755;C9JUG7;F8W9N7;P47755-2;A0A0D9SET8
COPB1	Coatomer subunit beta	-0.153926		15.3032	14.558	15.527	14.4846	14.961	15.5902	14.0134	14.6925	COPI-dependent Golgi-to-ER retrograde traffic;COPI-mediated anterograde transport;Neutrophil degranulation	4	4	4	8.5	8.5	8.5	107.14	0	27.059	406950	7	0.139096	0.866994	-0.153926	-0.296592	P53618;E9PP73	P53618
SF3B5	Splicing factor 3B subunit 5	-0.15472		13.9498	13.5319	14.088	13.8603	14.4879	14.0878	12.3973	13.8382	mRNA Splicing - Major Pathway;mRNA Splicing - Minor Pathway	3	3	3	38.4	38.4	38.4	10.135	0	21.07	174920	15	0.12298	0.883853	-0.15472	-0.271257	Q9BWJ5	Q9BWJ5
FLNB	Filamin-B	-0.156065		18.5357	18.5546	18.6998	18.5771	18.492	18.5405	18.2433	18.4672	ISG15 antiviral mechanism	49	44	42	26.8	25.1	23.7	275.66	0	312.94	5922800	196	1.07309	0.642522	-0.156065	-0.888809	O75369-2;O75369-9;O75369;O75369-8;O75369-6;O75369-3;E7EN95;O75369-7;O75369-5;O75369-4;H7C5L4;A0A0C4DGA1;A0A0A0MT44	O75369-2;O75369-9;O75369;O75369-8;O75369-6;O75369-3;E7EN95;O75369-7;O75369-5;O75369-4
GNL3	Guanine nucleotide-binding protein-like 3	-0.15674		19.249	18.21	19.2541	18.1004	18.6095	18.7039	18.5537	18.3194	Major pathway of rRNA processing in the nucleolus and cytosol	16	16	16	36.9	36.9	36.9	60.54	0	213.99	5321000	90	0.187539	0.841579	-0.15674	-0.366506	Q9BVP2-2;Q9BVP2;C9JYH9;C9JZT7;B4DMU5	Q9BVP2-2;Q9BVP2
ELAVL1	ELAV-like protein 1	-0.156992		20.3358	20.339	20.7112	20.4613	20.3641	20.2018	20.3625	20.291	HuR (ELAVL1) binds and stabilizes mRNA;mRNA Splicing - Major Pathway	16	16	15	57.4	57.4	50	36.091	0	227.99	16114000	106	0.814089	0.656484	-0.156992	-0.800599	Q15717;Q15717-2;M0QZR9;M0R055;B1AM48;A0A0A0MRX1;B1APY8;A0A494C147;B1APY9;A0A494C0F8;A0A494C0M6;A0A0R4J2E6;A0A494C015;A0A494C0Q5;A0A494C173;A0A494C1D9;A0A494C011;Q12926-2;P26378-2;P26378-4;P26378-5;P26378;P26378-3;Q12926	Q15717;Q15717-2;M0QZR9
HNRNPH2	Heterogeneous nuclear ribonucleoprotein H2	-0.157206		15.9379	15.6658	16.031	15.6725	15.7126	15.8217	15.6721	15.4719	mRNA Splicing - Major Pathway;Processing of Capped Intron-Containing Pre-mRNA	9	4	4	23.8	12.5	12.5	49.263	0	23.236	645440	8	0.634282	0.683131	-0.157206	-0.7202	P55795	P55795
SDAD1	Protein SDA1 homolog	-0.15736		15.8621	15.2217	15.6773	15.2163	15.3242	15.2625	15.7179	15.0432		5	5	5	7.4	7.4	7.4	79.87	0	32.918	506730	14	0.307294	0.793258	-0.15736	-0.498712	Q9NVU7;Q9NVU7-2;E7EW05	Q9NVU7;Q9NVU7-2;E7EW05
FLNA	Filamin-A	-0.157413		20.1928	20.2799	20.2776	20.3346	20.1343	20.1816	19.987	20.1524	Cell-extracellular matrix interactions;GP1b-IX-V activation signalling;Platelet degranulation;RHO GTPases activate PAKs	69	69	63	36.8	36.8	34.2	280.01	0	323.31	17505000	379	1.62429	0.602731	-0.157413	-1.03339	P21333-2;P21333;Q60FE5;A0A087WWY3;F8WE98;H0Y5C6;H0Y5F3;H7C2E7	P21333-2;P21333;Q60FE5;A0A087WWY3
PLEC	Plectin	-0.157945		19.5904	19.5881	19.7537	18.9486	19.4512	19.484	18.722	19.5918	Assembly of collagen fibrils and other multimeric structures;Caspase-mediated cleavage of cytoskeletal proteins;Type I hemidesmosome assembly	82	82	82	22.6	22.6	22.6	531.78	0	323.31	9779000	290	0.23967	0.822327	-0.157945	-0.430254	Q15149;Q15149-7;Q15149-8;Q15149-9;Q15149-5;Q15149-4;Q15149-6;Q15149-3;Q15149-2;H0YDN1;E9PMV1;E9PKG0;A0A075B730;P58107;E9PQ28;E9PIA2	Q15149;Q15149-7;Q15149-8;Q15149-9;Q15149-5;Q15149-4;Q15149-6;Q15149-3;Q15149-2;H0YDN1
PRSS56	Serine protease 56	-0.157985		16.7141	16.7691	16.9144	16.6253	16.4593	16.7771	16.3919	16.7627		8	8	1	18.1	18.1	2.2	64.596	0	54.671	1657700	46	0.644815	0.681535	-0.157985	-0.727143	P0CW18	P0CW18
EWSR1	RNA-binding protein EWS	-0.158495		15.8777	16.4701	16.0371	16.5119	16.1169	16.0951	15.8911	16.1597		3	3	3	8.6	8.6	8.6	64.929	0	25.045	1138900	28	0.416227	0.759493	-0.158495	-0.590048	B0QYK0;Q01844-6;Q01844-3;Q01844;Q01844-5;H7BY36;A0A0D9SFL3;C9JGE3;Q01844-2;Q01844-4	B0QYK0;Q01844-6;Q01844-3;Q01844;Q01844-5;H7BY36;A0A0D9SFL3;C9JGE3;Q01844-2
HNRNPK	Heterogeneous nuclear ribonucleoprotein K	-0.15894		19.7915	19.8188	19.8113	19.8128	19.6898	19.5099	19.7452	19.6538	mRNA Splicing - Major Pathway;Processing of Capped Intron-Containing Pre-mRNA;SUMOylation of RNA binding proteins	21	21	21	53.6	53.6	53.6	48.562	0	323.31	11302000	135	1.69906	0.60177	-0.15894	-1.05557	P61978-3;P61978;P61978-2;Q5T6W2;S4R457;S4R359	P61978-3;P61978;P61978-2;Q5T6W2
HDAC1	Histone deacetylase 1	-0.1607		15.9086	15.6728	15.8214	15.7784	15.8907	16.0975	15.238	15.3121	Activation of E2F1 target genes at G1/S;Constitutive Signaling by NOTCH1 HD+PEST Domain Mutants;Constitutive Signaling by NOTCH1 PEST Domain Mutants;Deactivation of the beta-catenin transactivating complex;Downregulation of SMAD2/3:SMAD4 transcriptional activity;ERCC6 (CSB) and EHMT2 (G9a) positively regulate rRNA expression;Factors involved in megakaryocyte development and platelet production;Fo…	4	4	2	10.8	10.8	5.6	55.102	0	39.488	692030	23	0.310919	0.790549	-0.1607	-0.505425	Q13547;Q5TEE2	Q13547;Q5TEE2
PTRF	Polymerase I and transcript release factor	-0.16181		21.2983	19.91	21.3436	21.3618	19.7318	21.01	21.5203	21.0044	RNA Polymerase I Transcription Termination	16	16	15	34.1	34.1	31.3	43.476	0	323.31	24104000	116	0.115187	0.891544	-0.16181	-0.260173	Q6NZI2;Q6NZI2-2;Q6NZI2-3	Q6NZI2;Q6NZI2-2
PSME3	Proteasome activator complex subunit 3	-0.162963		15.9143	15.9242	16.3108	16.6633	15.3364	16.1161	16.4068	16.3016	ABC-family proteins mediated transport;Activation of NF-kappaB in B cells;Antigen processing: Ubiquitination & Proteasome degradation;APC/C:Cdc20 mediated degradation of Securin;APC/C:Cdh1 mediated degradation of Cdc20 and other APC/C:Cdh1 targeted proteins in late mitosis/early G1;Asymmetric localization of PCP proteins;AUF1 (hnRNP D0) binds and destabilizes mRNA;Autodegradation of Cdh1 by Cdh1:…	7	7	7	33.5	33.5	33.5	29.506	0	90.122	1276000	19	0.216153	0.81801	-0.162963	-0.406226	P61289;P61289-3;P61289-2;B3KQ25;K7ESG5;K9J957;A0A087WTV2;K7ENH2;K7EMD0;K7EPX6;K7EKR3;B7Z8D3	P61289;P61289-3;P61289-2;B3KQ25;K7ESG5;K9J957;A0A087WTV2
C11orf98	Uncharacterized protein C11orf98	-0.163283		17.1369	16.411	16.9738	16.6859	16.674	16.6461	16.8091	16.4253		3	3	3	32.5	32.5	32.5	14.234	0	21.342	1269300	16	0.401768	0.758978	-0.163283	-0.585537	E9PRG8;E9PLD3;A0A494BXY3	E9PRG8
NCL	Nucleolin	-0.164416		23.187	22.4744	23.0637	22.6424	22.638	22.619	23.0465	22.4064	Major pathway of rRNA processing in the nucleolus and cytosol	32	32	32	39.7	39.7	39.7	76.613	0	323.31	84603000	284	0.323674	0.785448	-0.164416	-0.52097	P19338;H7BY16;C9JYW2;C9JLB1;C9J1H7;C9JWL1;REV__H7BY16;REV__P19338	P19338;H7BY16
NAP1L4	Nucleosome assembly protein 1-like 4	-0.164711		17.4222	17.4041	17.3626	17.4353	17.3889	17.4429	16.9663	17.1672		8	8	7	26.7	26.7	24	42.823	0	63.138	2306200	38	0.729022	0.660986	-0.164711	-0.782504	Q99733;Q99733-2;C9J6D1;E9PNW0;E9PJJ2;E9PS34;E9PNJ7;E9PKT8;C9JZI7;A8MXH2;E9PKI2;E9PP22;C9J1B1;H0YCI4	Q99733;Q99733-2;C9J6D1;E9PNW0;E9PJJ2;E9PS34;E9PNJ7;E9PKT8;C9JZI7;A8MXH2;E9PKI2;E9PP22
YWHAQ	14-3-3 protein theta	-0.164737		15.734	15.7336	15.8655	15.5639	15.478	15.3509	15.735	15.6741	Activation of BAD and translocation to mitochondria;Chk1/Chk2(Cds1) mediated inactivation of Cyclin B:Cdk1 complex;RHO GTPases activate PKNs;TP53 Regulates Metabolic Genes;Translocation of GLUT4 to the plasma membrane	9	6	5	35.9	25.7	22	27.764	0	57.199	829320	28	0.749714	0.661219	-0.164737	-0.792085	P27348;E9PG15	P27348;E9PG15
PGK1	Phosphoglycerate kinase 1	-0.165633		15.6767	15.4435	15.5207	15.7396	15.2626	14.9488	15.9694	15.5372	Gluconeogenesis;Glycolysis	6	6	6	24.7	24.7	24.7	41.428	0	40.253	784280	22	0.307167	0.790059	-0.165633	-0.506611	P00558-2;P00558;P07205	P00558-2;P00558
TCEB1	Transcription elongation factor B polypeptide 1	-0.167671		16.7945	16.4821	16.8621	16.8843	16.6128	16.4844	16.5878	16.6672	Antigen processing: Ubiquitination & Proteasome degradation;Formation of HIV elongation complex in the absence of HIV Tat;Formation of HIV-1 elongation complex containing HIV-1 Tat;Formation of RNA Pol II elongation complex;HIV elongation arrest and recovery;Neddylation;Oxygen-dependent proline hydroxylation of Hypoxia-inducible Factor Alpha;Pausing and recovery of HIV elongation;Pausing and reco…	4	4	4	57.3	57.3	57.3	9.9601	0	51.846	1635800	32	0.832092	0.656334	-0.167671	-0.835128	E5RHG8;Q15369-2;Q15369;R4GMY8	E5RHG8;Q15369-2;Q15369;R4GMY8
IGF2BP3	Insulin-like growth factor 2 mRNA-binding protein 3	-0.167878		20.8031	20.8053	20.8642	21.0013	21.0046	20.5047	21.344	19.9492	Insulin-like Growth Factor-2 mRNA Binding Proteins (IGF2BPs/IMPs/VICKZs) bind RNA	25	25	22	49.1	49.1	43.4	63.704	0	323.31	21472000	165	0.218331	0.820206	-0.167878	-0.411894	O00425;O00425-2;F8WD15	O00425
EPRS	Bifunctional glutamate/proline--tRNA ligase;Glutamate--tRNA ligase;Proline--tRNA ligase	-0.168312		19.3922	19.3165	19.3146	19.332	18.9415	19.2551	19.1756	19.3099	Cytosolic tRNA aminoacylation;SeMet incorporation into proteins;tRNA modification in the nucleus and cytosol	35	35	34	31.2	31.2	29.4	170.59	0	270.54	9137200	206	1.0484	0.633886	-0.168312	-0.91886	P07814;V9GYZ6;V9GZ76	P07814;V9GYZ6
CSDE1	Cold shock domain-containing protein E1	-0.168342		16.2812	16.032	16.3735	16.2137	16.0304	16.1912	15.9624	16.043		10	10	10	17.6	17.6	17.6	85.746	0	62.228	933320	31	0.997546	0.641463	-0.168342	-0.90112	O75534-2;O75534;O75534-3;O75534-4;E9PLT0;E9PLD4;E9PNG3	O75534-2;O75534;O75534-3;O75534-4;E9PLT0
SRPK1	SRSF protein kinase 1	-0.170346		16.0732	15.3746	15.8041	15.4159	15.1518	15.5454	15.7395	15.5497		5	5	5	8.7	8.7	8.7	92.41	0	35.36	588590	19	0.354091	0.771608	-0.170346	-0.554462	Q96SB4-3;Q96SB4-4;H3BLV9;Q96SB4;Q9UPE1;Q9UPE1-3;Q9UPE1-4;P78362;P78362-2;H7C521;E7ETV6;Q9UPE1-2;D6RBM8;A8MPY5;A8MPP7;H7C5L6;H7C2I2	Q96SB4-3;Q96SB4-4;H3BLV9;Q96SB4
NTPCR	Cancer-related nucleoside-triphosphatase	-0.17045		14.281	14.4101	14.6729	14.8149	14.423	14.4865	14.2828	14.3049		3	3	3	16.7	16.7	16.7	25.072	0	20.155	304990	13	0.619329	0.679258	-0.17045	-0.738565	Q5TDF0;Q9BSD7	Q5TDF0;Q9BSD7
DNAJC9	DnaJ homolog subfamily C member 9	-0.17063		16.2777	16.5876	16.1546	16.2498	15.8346	15.6118	17.1919	15.9489		7	7	7	29.6	29.6	29.6	29.909	0	48.131	885060	30	0.181233	0.842	-0.17063	-0.364967	Q8WXX5	Q8WXX5
TUBB4B	Tubulin beta-4B chain	-0.170983		23.721	23.7965	23.7073	23.7912	23.4653	23.5949	23.6319	23.64	Anchoring of the basal body to the plasma membrane;AURKA Activation by TPX2;Carboxyterminal post-translational modifications of tubulin;Cilium Assembly;COPI-dependent Golgi-to-ER retrograde traffic;COPI-independent Golgi-to-ER retrograde traffic;COPI-mediated anterograde transport;Formation of tubulin folding intermediates by CCT/TriC;Gap junction assembly;Hedgehog 'off' state;HSP90 chaperone cyc…	20	20	1	57.5	57.5	2.7	49.83	0	323.31	195320000	279	1.97836	0.540787	-0.170983	-1.16595	P68371;Q3ZCM7	P68371
EFHD2	EF-hand domain-containing protein D2	-0.171795		16.4783	16.8515	16.5659	17.0148	16.4085	16.2017	16.8359	16.7771		10	10	10	40.8	40.8	40.8	26.697	0	89.647	1827100	52	0.382715	0.760232	-0.171795	-0.580559	Q96C19;H0Y4Y4;A0A087X1Z2;Q9BUP0-2;Q9BUP0;C9JTV4;Q8WYH2	Q96C19;H0Y4Y4
EEF1B2	Elongation factor 1-beta	-0.172301		16.3216	16.5832	16.2826	16.6677	16.2264	16.2077	16.5818	16.15	Eukaryotic Translation Elongation	3	3	3	20.4	20.4	20.4	24.763	0	20.239	1352900	16	0.594265	0.682318	-0.172301	-0.727717	P24534;F8WF65;F2Z2G2;C9JZW3	P24534
MRPL12	39S ribosomal protein L12, mitochondrial	-0.172885		15.6502	15.0195	15.6085	15.2335	15.2136	15.328	15.2117	15.0668	Gluconeogenesis;Mitochondrial translation elongation;Mitochondrial translation initiation;Mitochondrial translation termination;Organic anion transporters;Sulfide oxidation to sulfate	3	3	3	7.2	7.2	7.2	48.099	0	19.49	478220	15	0.489279	0.707355	-0.172885	-0.662438	B4DLN1;P52815;F6RGN5;Q9UBX3;Q9UBX3-2	B4DLN1;P52815
PRDX3	Thioredoxin-dependent peroxide reductase, mitochondrial	-0.174147		16.9063	17.1352	16.9976	17.1777	16.8142	16.8679	16.9687	16.8694	Detoxification of Reactive Oxygen Species	7	7	7	33.2	33.2	33.2	25.838	0	49.25	1923700	37	1.31827	0.6084	-0.174147	-1.02241	P30048-2;P30048	P30048-2;P30048
XRCC5	X-ray repair cross-complementing protein 5	-0.174441		17.527	16.9923	17.1508	16.5805	16.807	17.2491	16.5174	16.9792	2-LTR circle formation;Cytosolic sensors of pathogen-associated DNA;IRF3-mediated induction of type I IFN;Neutrophil degranulation;Nonhomologous End-Joining (NHEJ)	16	16	13	33.9	33.9	27.6	82.704	0	119.53	1805800	57	0.292723	0.792226	-0.174441	-0.499969	P13010;C9JZ81	P13010
RECQL	ATP-dependent DNA helicase Q1	-0.174627		14.5458	15.306	14.8586	15.2212	15.1343	14.7716	14.3818	14.9453		8	8	7	14.2	14.2	11.6	73.457	0	48.97	497470	19	0.310129	0.785845	-0.174627	-0.517651	P46063;F5GYB7;F5H4P4;F5H3W0;F5H2L2;F8WA66;F8WD97	P46063
PRDX1	Peroxiredoxin-1	-0.174852		20.3756	20.6607	20.4644	20.8582	20.3975	20.3273	20.4521	20.4826	Deregulated CDK5 triggers multiple neurodegenerative pathways in Alzheimer's disease models;Detoxification of Reactive Oxygen Species;TP53 Regulates Metabolic Genes	13	13	10	72.9	72.9	59.8	22.11	0	195.64	22952000	124	0.764531	0.650371	-0.174852	-0.821812	Q06830;A0A0A0MSI0;A0A0A0MRQ5	Q06830;A0A0A0MSI0
SNRPD3	Small nuclear ribonucleoprotein Sm D3	-0.17519		16.061	15.7306	15.8763	15.6777	15.6915	15.7213	15.4737	15.7584	Cleavage of Growing Transcript in the Termination Region;mRNA Splicing - Major Pathway;mRNA Splicing - Minor Pathway;SLBP Dependent Processing of Replication-Dependent Histone Pre-mRNAs;SLBP independent Processing of Histone Pre-mRNAs;snRNP Assembly	2	2	2	15.8	15.8	15.8	13.291	0	23.298	708860	16	0.815689	0.656405	-0.17519	-0.846097	P62318-2;P62318	P62318-2;P62318
ANXA1	Annexin A1;Annexin	-0.176033		16.5778	17.4091	16.5604	17.1581	16.657	16.5115	17.1874	16.6454	Formyl peptide receptors bind formyl peptides and many other ligands;G alpha (i) signalling events;G alpha (q) signalling events;Interleukin-4 and 13 signaling;Smooth Muscle Contraction	9	9	9	39.9	39.9	39.9	38.714	0	81.362	1929200	53	0.281258	0.790935	-0.176033	-0.489259	P04083;Q5T3N1;Q5T3N0	P04083;Q5T3N1;Q5T3N0
SRP72	Signal recognition particle subunit SRP72	-0.177139		16.5661	15.9741	16.3847	16.2039	16.234	16.1631	16.1751	15.8479	SRP-dependent cotranslational protein targeting to membrane	8	8	8	18.8	18.8	18.8	74.605	0	63.047	1134000	27	0.53347	0.692637	-0.177139	-0.698401	O76094;O76094-2;D6RDY6;R4GNC1	O76094;O76094-2;D6RDY6
DKC1	H/ACA ribonucleoprotein complex subunit 4	-0.177423		16.8911	15.9702	16.9459	15.9327	16.3948	16.7656	15.7143	16.1555	rRNA modification in the nucleus and cytosol;Telomere Extension By Telomerase	8	8	8	22	22	22	57.673	0	55.64	1030400	24	0.196643	0.83405	-0.177423	-0.389179	O60832;O60832-2;H7C0M1;C9IYT0;H7C2Q9;H7BZF2;H7C2Q2	O60832;O60832-2;H7C0M1;C9IYT0;H7C2Q9
FARSB	Phenylalanine--tRNA ligase beta subunit	-0.179029		16.0258	16.3469	16.3551	16.5972	16.1297	16.1423	16.0331	16.3037	Cytosolic tRNA aminoacylation	9	9	9	18.5	18.5	18.5	66.115	0	62.419	1317000	49	0.662719	0.658837	-0.179029	-0.778636	Q9NSD9;Q9NSD9-2	Q9NSD9;Q9NSD9-2
SPATA5L1	Spermatogenesis-associated protein 5-like protein 1	-0.179088		14.9182	14.3782	14.9259	13.9762	14.1235	14.502	14.2059	14.6507		4	4	4	6.6	6.6	6.6	80.709	0	25.886	271530	11	0.285047	0.792749	-0.179088	-0.495635	Q9BVQ7;Q9BVQ7-2;H0YCA5;Q9BVQ7-3	Q9BVQ7;Q9BVQ7-2;H0YCA5;Q9BVQ7-3
DARS	Aspartate--tRNA ligase, cytoplasmic	-0.179095		18.1752	18.3707	18.2219	18.4523	17.861	18.0754	18.3258	18.2416	Cytosolic tRNA aminoacylation;SeMet incorporation into proteins	19	19	19	44.9	44.9	44.9	57.136	0	151.35	4371300	116	0.722483	0.650093	-0.179095	-0.810239	P14868;P14868-2;C9J7S3;C9JLC1;H7BZ35;C9JQM9;H7C278	P14868;P14868-2
RUVBL1	RuvB-like 1	-0.179359		18.4003	17.0531	18.3958	17.6992	18.2186	18.1698	16.9612	17.4814	Deposition of new CENPA-containing nucleosomes at the centromere;DNA Damage Recognition in GG-NER;Formation of the beta-catenin:TCF transactivating complex;HATs acetylate histones;Telomere Extension By Telomerase;Ub-specific processing proteases;UCH proteinases	11	11	11	32.2	32.2	32.2	50.227	0	88.81	3043800	76	0.155851	0.85364	-0.179359	-0.331399	Q9Y265;E7ETR0;Q9Y265-2;H7C4G5;J3QLR1;H7C4I3	Q9Y265;E7ETR0;Q9Y265-2;H7C4G5
LUC7L2	Putative RNA-binding protein Luc7-like 2	-0.179556		16.9399	17.8172	17.0559	17.6811	17.1728	16.8109	17.4786	17.3135		7	7	5	19.4	19.4	14.8	46.513	0	58	2536000	53	0.28522	0.793826	-0.179556	-0.496177	Q9Y383;Q96HJ9-2;A0A0A6YYJ8;Q9Y383-3;Q9Y383-2;B8ZZ12;V9GZ75;F8WEU3	Q9Y383;Q96HJ9-2;A0A0A6YYJ8;Q9Y383-3;Q9Y383-2
FASN	Fatty acid synthase;[Acyl-carrier-protein] S-acetyltransferase;[Acyl-carrier-protein] S-malonyltransferase;3-oxoacyl-[acyl-carrier-protein] synthase;3-oxoacyl-[acyl-carrier-protein] reductase;3-hydroxyacyl-[acyl-carrier-protein] dehydratase;Enoyl-[acyl-carrier-protein] reductase;Oleoyl-[acyl-carrier-protein] hydrolase	-0.180223		21.6916	21.9413	21.9139	21.9673	21.6598	21.6821	21.7146	21.7367	Activation of gene expression by SREBF (SREBP);ChREBP activates metabolic gene expression;Fatty acyl-CoA biosynthesis;Vitamin B5 (pantothenate) metabolism	87	87	84	45.6	45.6	44.7	273.42	0	323.31	55707000	671	1.47823	0.600337	-0.180223	-1.08888	P49327;A0A0U1RQF0;A0A0U1RRG3;A0A1B0GTR5	P49327;A0A0U1RQF0
MSH2	DNA mismatch repair protein Msh2	-0.180422		16.2121	16.5184	16.3725	16.6598	16.1606	16.2122	16.4716	16.1966	Defective Mismatch Repair Associated With MSH2;Defective Mismatch Repair Associated With MSH3;Defective Mismatch Repair Associated With MSH6;Mismatch repair (MMR) directed by MSH2:MSH3 (MutSbeta);Mismatch repair (MMR) directed by MSH2:MSH6 (MutSalpha);TP53 Regulates Transcription of DNA Repair Genes	13	13	13	17.2	17.2	17.2	104.74	0	83.873	1362900	44	0.738837	0.649397	-0.180422	-0.821222	P43246;P43246-2;A0A2R8YFH0;E9PHA6;A0A2R8Y6P0;A0A2R8YG02;A0A2R8Y7S8;A0A2R8Y713	P43246;P43246-2;A0A2R8YFH0;E9PHA6;A0A2R8Y6P0;A0A2R8YG02;A0A2R8Y7S8
CMSS1	Protein CMSS1	-0.183654		14.3982	12.9868	14.1709	12.8397	13.2086	13.8866	13.5229	13.0429		1	1	1	15.9	15.9	15.9	9.4951	0.0024155	7.9228	145540	10	0.160231	0.850424	-0.183654	-0.339572	H7C515;C9J384;Q9BQ75-2;Q9BQ75	H7C515;C9J384;Q9BQ75-2;Q9BQ75
NSA2	Ribosome biogenesis protein NSA2 homolog	-0.183679		16.5194	15.891	16.6874	15.6144	15.9553	16.2506	15.6434	16.1283		3	3	3	12.3	12.3	12.3	30.065	0	23.293	837840	19	0.263589	0.795993	-0.183679	-0.475351	O95478;A0A0A0MQZ6	O95478;A0A0A0MQZ6
SUPT16H	FACT complex subunit SPT16	-0.184001		17.7534	17.3585	17.7456	16.9135	17.214	17.5622	16.8395	17.4193	Formation of HIV elongation complex in the absence of HIV Tat;Formation of HIV-1 elongation complex containing HIV-1 Tat;Formation of RNA Pol II elongation complex;HIV elongation arrest and recovery;Pausing and recovery of HIV elongation;Pausing and recovery of Tat-mediated HIV elongation;Regulation of TP53 Activity through Phosphorylation;RNA Polymerase II Pre-transcription Events;RNA Polymerase…	16	16	15	18.1	18.1	17	119.91	0	110.96	2185200	46	0.305172	0.784782	-0.184001	-0.520519	Q9Y5B9;G3V5A4;G3V401;G3V2X0	Q9Y5B9
LARS	Leucine--tRNA ligase, cytoplasmic	-0.1859		16.1586	16.2513	16.2761	15.987	15.8687	16.2249	15.7951	16.0407	Cytosolic tRNA aminoacylation;SeMet incorporation into proteins	10	10	9	11.5	11.5	10.1	134.46	0	64.57	1099600	31	0.79487	0.650852	-0.1859	-0.860351	Q9P2J5;Q9P2J5-2;Q9P2J5-3;A0A087WXY1	Q9P2J5;Q9P2J5-2;Q9P2J5-3
PDIA6	Protein disulfide-isomerase A6	-0.186455		16.5414	16.4193	16.6742	16.4585	16.3435	16.4951	16.1754	16.3336	Post-translational protein phosphorylation;Regulation of Insulin-like Growth Factor (IGF) transport and uptake by Insulin-like Growth Factor Binding Proteins (IGFBPs);XBP1(S) activates chaperone genes	7	7	7	24.7	24.7	24.7	47.837	0	77.179	1322800	33	1.13128	0.6083	-0.186455	-1.00106	Q15084-3;Q15084;Q15084-4;Q15084-5;Q15084-2	Q15084-3;Q15084;Q15084-4;Q15084-5;Q15084-2
HNRNPUL2;HNRNPUL2-BSCL2	Heterogeneous nuclear ribonucleoprotein U-like protein 2	-0.186574		18.9784	18.6243	18.7681	18.7107	18.7763	18.6408	18.3833	18.5349		20	20	19	30.5	30.5	27.4	85.104	0	147.54	4851700	93	0.83134	0.654959	-0.186574	-0.87916	Q1KMD3;H3BQZ7	Q1KMD3;H3BQZ7
DNAJC10	DnaJ homolog subfamily C member 10	-0.187391		19.9412	20.7835	20.5434	21.0595	20.3648	20.2157	20.5945	20.4029		27	27	27	31.1	31.1	31.1	91.079	0	317.18	23911000	226	0.316176	0.778984	-0.187391	-0.53449	Q8IXB1;Q8IXB1-2;Q8IXB1-3;E7EP04;A0A494C1G5;Q71S60;A0A087WXH7;H7C1G0	Q8IXB1;Q8IXB1-2
HDAC6	Histone deacetylase 6	-0.188646		17.215	17.9944	17.257	18.0811	17.087	16.995	18.0584	17.6525	Cilium Assembly;Constitutive Signaling by NOTCH1 HD+PEST Domain Mutants;Constitutive Signaling by NOTCH1 PEST Domain Mutants;HSF1 activation;NOTCH1 Intracellular Domain Regulates Transcription;RUNX2 regulates osteoblast differentiation;Transcriptional regulation by RUNX2	11	11	11	11.2	11.2	11.2	131.42	0	98.708	3382400	85	0.221598	0.822726	-0.188646	-0.427546	Q9UBN7;A0A2R8YDE6;Q9UBN7-2;E7EPS2;A6NDI8;E7EP63;C9J172;Q9BRX7;E7ER52;A0A2R8YCS4;C9JEF4;A0A2R8Y4G2;A0A2R8Y559;A0A2R8YD35;A0A2R8Y5Z4;H7C0Z9;A0A2R8Y758	Q9UBN7;A0A2R8YDE6;Q9UBN7-2
RPS15	40S ribosomal protein S15	-0.188763		18.0818	18.3239	18.2135	18.2278	18.0335	17.8188	18.2305	18.0092	Eukaryotic Translation Termination;Formation of a pool of free 40S subunits;Formation of the ternary complex, and subsequently, the 43S complex;GTP hydrolysis and joining of the 60S ribosomal subunit;L13a-mediated translational silencing of Ceruloplasmin expression;Major pathway of rRNA processing in the nucleolus and cytosol;Nonsense Mediated Decay (NMD) enhanced by the Exon Junction Complex (EJ…	4	4	3	53.3	53.3	38.8	17.723	0	75.224	3639500	10	0.992068	0.613708	-0.188763	-0.954291	K7ELC2;P62841;K7EM56;A0A0B4J2B4;K7EJ78;S4R417;K7EQJ5;S4R456	K7ELC2;P62841;K7EM56;A0A0B4J2B4;K7EJ78;S4R417;K7EQJ5;S4R456
TRAP1	Heat shock protein 75 kDa, mitochondrial	-0.189058		16.2651	15.9911	16.4806	16.1682	15.9744	16.3118	15.7995	16.063	Respiratory electron transport	11	11	10	20.4	20.4	17.8	74.267	0	71.63	1151700	36	0.606374	0.666292	-0.189058	-0.763547	Q12931-2;Q12931;I3L0K7;I3L239;I3L253	Q12931-2;Q12931;I3L0K7
TCP1	T-complex protein 1 subunit alpha	-0.189179		18.2531	18.1164	18.3691	18.1376	17.9565	18.1731	17.8824	18.1075	Association of TriC/CCT with target proteins during biosynthesis;BBSome-mediated cargo-targeting to cilium;Cooperation of PDCL (PhLP1) and TRiC/CCT in G-protein beta folding;Folding of actin by CCT/TriC;Formation of tubulin folding intermediates by CCT/TriC;Gene and protein expression by JAK-STAT signaling after Interleukin-12 stimulation;Prefoldin mediated transfer of substrate to CCT/TriC	16	16	15	41.4	41.4	35.3	60.343	0	153.07	4078800	111	1.11314	0.608753	-0.189179	-1.00222	P17987;E7EQR6;F5H282;E7ERF2;F5GZI8;F5H136;F5GZ03;F5H726;F5H676;F5H7Y1;F5GYL4	P17987;E7EQR6;F5H282;E7ERF2
SNRPD2	Small nuclear ribonucleoprotein Sm D2	-0.190944		16.5509	16.0821	16.2012	16.1506	16.0704	16.2661	15.9194	15.9651	mRNA Splicing - Major Pathway;mRNA Splicing - Minor Pathway;snRNP Assembly	3	3	3	37.2	37.2	37.2	8.7769	0	20.951	903170	15	0.717452	0.654532	-0.190944	-0.830933	K7ERG4;P62316;P62316-2	K7ERG4;P62316;P62316-2
UBA1	Ubiquitin-like modifier-activating enzyme 1	-0.191337		16.8765	16.874	16.9816	17.2014	16.5979	16.6432	17.0522	16.875	Antigen processing: Ubiquitination & Proteasome degradation;Synthesis of active ubiquitin: roles of E1 and E2 enzymes	14	14	14	19.8	19.8	19.8	113.8	0	131.08	2041100	76	0.712468	0.655268	-0.191337	-0.828968	P22314-2;P22314;Q5JRR6;Q5JRS1;Q5JRS3;Q5JRS2;Q5JRR9;Q5JRS0	P22314-2;P22314
CSRP2	Cysteine and glycine-rich protein 2	-0.191464		16.6439	17.3112	16.8353	17.6091	16.7989	16.5843	17.1974	17.053		4	4	4	24.9	24.9	24.9	20.954	0	44.368	2457100	34	0.312236	0.778467	-0.191464	-0.533693	Q16527;F8VW96;F8VQR7	Q16527;F8VW96;F8VQR7
GOLGA4	Golgin subfamily A member 4	-0.192503		20.2063	20.7713	20.3415	21.0218	20.1909	20.0807	20.7151	20.5843	Retrograde transport at the Trans-Golgi-Network	124	124	120	56.3	56.3	53.8	260.95	0	323.31	25652000	700	0.339228	0.768227	-0.192503	-0.56171	Q13439-4;Q13439;Q13439-3;Q13439-5;H0Y6I0;C9JHJ5;E7EVX2;A0A087WTW2;Q86W71;C9J0Y3	Q13439-4;Q13439;Q13439-3;Q13439-5;H0Y6I0
RPL29	60S ribosomal protein L29	-0.193224		20.7314	21.1099	21.5203	21.4421	20.7814	21.417	21.1761	20.6564	Eukaryotic Translation Termination;Formation of a pool of free 40S subunits;GTP hydrolysis and joining of the 60S ribosomal subunit;L13a-mediated translational silencing of Ceruloplasmin expression;Major pathway of rRNA processing in the nucleolus and cytosol;Nonsense Mediated Decay (NMD) enhanced by the Exon Junction Complex (EJC);Nonsense Mediated Decay (NMD) independent of the Exon Junction Co…	3	3	3	19.8	19.8	19.8	18.512	0	73.167	27343000	27	0.326448	0.775526	-0.193224	-0.549608	A0A3B3ITT5;P47914	A0A3B3ITT5;P47914
ATP5A1	ATP synthase subunit alpha, mitochondrial	-0.193307		19.1888	18.8597	19.0816	18.6478	18.6805	18.9756	18.4519	18.8965	Cristae formation;Formation of ATP by chemiosmotic coupling;Mitochondrial protein import	15	15	15	37.1	37.1	37.1	59.75	0	192.83	6233100	110	0.531151	0.685909	-0.193307	-0.7206	P25705;P25705-2;P25705-3;K7ERX7;K7EK77;K7EQH4;K7EJP1;K7ENJ4;K7ESA0	P25705;P25705-2;P25705-3;K7ERX7;K7EK77
YTHDC2	Probable ATP-dependent RNA helicase YTHDC2	-0.196041		17.213	16.8747	17.1233	16.9923	16.8106	16.6114	17.2943	16.7028		12	12	12	11.7	11.7	11.7	160.25	0	78.231	1457600	34	0.536754	0.683496	-0.196041	-0.728304	Q9H6S0;D6RA70;D6R9T8	Q9H6S0;D6RA70
GPATCH4	G patch domain-containing protein 4	-0.196446		17.5119	16.49	17.4632	16.672	17.0172	17.1554	16.674	16.5048		9	9	9	30	30	30	50.381	0	71.889	1530900	46	0.265773	0.793447	-0.196446	-0.486041	Q5T3I0;Q5T3I0-3;A0A0A0MRK1;E9PAV9;F8W895;E9PPY4;F2Z3C6;Q5T3I0-2	Q5T3I0;Q5T3I0-3;A0A0A0MRK1;E9PAV9;F8W895
KHDRBS1	KH domain-containing, RNA-binding, signal transduction-associated protein 1	-0.19678		17.3738	16.9082	17.3281	17.0409	17.1162	17.1057	16.5429	17.099	PTK6 Regulates Proteins Involved in RNA Processing	6	6	6	17.9	17.9	17.9	45.86	0	42.417	1860900	28	0.498782	0.692177	-0.19678	-0.701886	Q07666-2;Q07666;Q07666-3;Q5VWX1;E5RG12;H0YAQ1;H0YAQ3;E5RJZ9;O75525-2;O75525	Q07666-2;Q07666;Q07666-3
SMC1A	Structural maintenance of chromosomes protein 1A;Structural maintenance of chromosomes protein	-0.197315		18.1306	17.517	18.1099	17.5449	18.2374	18.3789	16.2936	17.6031	Cohesin Loading onto Chromatin;Establishment of Sister Chromatid Cohesion;Meiotic synapsis;Resolution of Sister Chromatid Cohesion;Separation of Sister Chromatids;SUMOylation of DNA damage response and repair proteins	26	26	25	24.3	24.3	23.1	143.23	0	179.63	2771300	73	0.148935	0.856379	-0.197315	-0.325956	Q14683;G8JLG1;H0Y7K8;V9GY57	Q14683;G8JLG1
SUGP2	SURP and G-patch domain-containing protein 2	-0.198049		15.7874	15.4078	15.8077	15.6704	15.6429	15.7012	15.2201	15.3169		5	5	5	6.7	6.7	6.7	93.859	0	32.123	566200	15	0.628224	0.659966	-0.198049	-0.791589	M0R3F6;M0R2Z9;Q8IX01-4;Q8IX01-3;Q8IX01;M0R065;M0R216	M0R3F6;M0R2Z9;Q8IX01-4;Q8IX01-3;Q8IX01
XRCC6	X-ray repair cross-complementing protein 6	-0.198856		16.8395	16.6415	16.7121	16.3291	16.4667	16.4424	16.4204	16.3973	2-LTR circle formation;Cytosolic sensors of pathogen-associated DNA;IRF3-mediated induction of type I IFN;Neutrophil degranulation;Nonhomologous End-Joining (NHEJ)	14	14	14	31.2	31.2	31.2	69.842	0	97.132	1431800	51	0.923271	0.619791	-0.198856	-0.949109	P12956;B1AHC9;P12956-2	P12956;B1AHC9;P12956-2
HSP90B1	Endoplasmin	-0.199067		17.6457	16.9432	17.5756	16.7999	17.1491	17.4117	16.5385	17.0689	ATF6 (ATF6-alpha) activates chaperone genes;Interleukin-4 and 13 signaling;Post-translational protein phosphorylation;Regulation of Insulin-like Growth Factor (IGF) transport and uptake by Insulin-like Growth Factor Binding Proteins (IGFBPs);Scavenging by Class A Receptors;Trafficking and processing of endosomal TLR	15	13	13	23.7	21.9	21.9	92.468	0	97.645	2027200	52	0.293951	0.784526	-0.199067	-0.519702	P14625;Q96GW1;A0A1W2PRR1;F8W026;H0YIV0;Q58FF3	P14625
EEF1D	Elongation factor 1-delta	-0.199899		17.5505	17.4886	17.4285	17.5195	17.2257	17.102	17.5517	17.308	Eukaryotic Translation Elongation	7	7	7	33.1	33.1	33.1	31.121	0	54.56	2538300	40	1.05277	0.613089	-0.199899	-1.0074	P29692;E9PK01;P29692-2;P29692-3;E9PRY8;A0A087X1X7;E9PMW7;E9PL12;E9PI39;E9PPR1;E9PQ49;H0YCK7;E9PIZ1;E9PN91;E9PL71;P29692-4;E9PQZ1;E9PK06;E9PQC9;H0YE72;H0YE58;E9PK72;E9PKK3;E9PJD0;E9PNW6	P29692;E9PK01;P29692-2;P29692-3;E9PRY8;A0A087X1X7;E9PMW7;E9PL12;E9PI39;E9PPR1;E9PQ49;H0YCK7;E9PIZ1;E9PN91;E9PL71;P29692-4;E9PQZ1
PLOD2	Procollagen-lysine,2-oxoglutarate 5-dioxygenase 2	-0.200221		14.6698	14.9026	14.9593	14.9971	14.6731	14.7007	14.6447	14.7095	Collagen biosynthesis and modifying enzymes	3	3	3	5.7	5.7	5.7	81.169	0	22.554	382440	20	1.43417	0.560599	-0.200221	-1.14504	E7ETU9;O00469;O00469-2;C9JXZ0;O00469-3	E7ETU9;O00469;O00469-2;C9JXZ0
ACTN4	Alpha-actinin-4	-0.201425		17.4599	16.736	17.7376	16.6434	16.8332	17.3384	16.6278	16.9717	COPI-mediated anterograde transport;CREB phosphorylation through the activation of CaMKII;Interaction between L1 and Ankyrins;NCAM signaling for neurite out-growth;Nephrin family interactions;Platelet degranulation;RAF/MAP kinase cascade;Ras activation upon Ca2+ influx through NMDA receptor;Regulation of cytoskeletal remodeling and cell spreading by IPP complex components;Striated Muscle Contract…	18	18	9	27.1	27.1	15.6	104.85	0	124.24	1898900	54	0.269812	0.791532	-0.201425	-0.493788	O43707;O43707-2;F5GXS2;O43707-3;H7C144;G3V2W4;A0A494C1A0;P35609;P35609-2;H0YJW3;A0A087WSZ2;A0A494C060;F6THM6;G3V2E8;G3V2X9;Q08043;A0A494C033;A0A494C166;K7EJH8;K7EP19;Q9H254-2;Q9H254-4;M0QZQ3;C9JY79;Q9H254	O43707;O43707-2;F5GXS2;O43707-3
PKM	Pyruvate kinase PKM;Pyruvate kinase	-0.20436		19.3294	19.4196	19.3257	19.5848	19.1906	18.9631	19.5336	19.1547	Neutrophil degranulation	24	24	24	50.7	50.7	50.7	57.936	0	251.15	11261000	167	0.754047	0.649023	-0.20436	-0.875909	P14618;P14618-3;P14618-2;B4DNK4;H3BTN5;H3BQ34;H3BR70;H3BUW1;H3BTJ2;H3BT25;H3BN34;H3BQZ3;H3BU13;P30613-2;P30613	P14618;P14618-3;P14618-2;B4DNK4;H3BTN5;H3BQ34;H3BR70
SNRPN;SNRPB	Small nuclear ribonucleoprotein-associated proteins B and B;Small nuclear ribonucleoprotein-associated protein N	-0.205208		14.9539	14.7778	15.0156	14.7033	14.6264	14.7036	14.6156	14.6841	Cleavage of Growing Transcript in the Termination Region;mRNA Splicing - Major Pathway;mRNA Splicing - Minor Pathway;SLBP Dependent Processing of Replication-Dependent Histone Pre-mRNAs;SLBP independent Processing of Histone Pre-mRNAs;snRNP Assembly	2	2	2	8.9	8.9	8.9	17.546	0	12.475	328820	9	1.44246	0.540543	-0.205208	-1.16387	J3QLE5;P14678-2;P63162;P14678;P63162-2;P14678-3;J3KRY3;S4R3P3	J3QLE5;P14678-2;P63162;P14678;P63162-2;P14678-3;J3KRY3;S4R3P3
ACLY	ATP-citrate synthase	-0.205404		17.4484	17.842	17.7001	17.9207	17.5316	17.4734	17.6209	17.4636	ChREBP activates metabolic gene expression;Fatty acyl-CoA biosynthesis;Neutrophil degranulation	22	22	22	28.5	28.5	28.5	119.77	0	170.98	2893000	87	0.956081	0.613227	-0.205404	-0.978919	P53396-2;P53396;P53396-3;K7ESG8;K7EIE7	P53396-2;P53396;P53396-3
NME1-NME2;NME2;NME1;NME2P1	Nucleoside diphosphate kinase;Nucleoside diphosphate kinase B;Putative nucleoside diphosphate kinase	-0.206688		16.9331	17.0716	16.9326	17.2496	16.7885	16.7128	16.9686	16.8902	Interconversion of nucleotide di- and triphosphates;Neutrophil degranulation	3	3	1	23.3	23.3	3.4	32.642	0	21.787	1828400	43	1.1561	0.59729	-0.206688	-1.0664	Q32Q12;P22392;P22392-2;E7ERL0;J3KPD9;O60361;C9K028;F6XY72;E5RHP0	Q32Q12;P22392;P22392-2;E7ERL0;J3KPD9;O60361
XRN1	5-3 exoribonuclease 1	-0.208731		15.7109	15.4367	15.849	15.9668	15.4109	15.6014	15.5719	15.5444	Butyrate Response Factor 1 (BRF1) binds and destabilizes mRNA;mRNA decay by 5' to 3' exoribonuclease;Tristetraprolin (TTP, ZFP36) binds and destabilizes mRNA	6	6	5	4.5	4.5	3.8	192.84	0	36.64	627370	15	0.863833	0.625926	-0.208731	-0.94201	Q8IZH2-2;Q8IZH2;H7C5E4;Q8IZH2-3;C9JCZ8	Q8IZH2-2;Q8IZH2;H7C5E4
NCAP SARS CoV2		-0.209209		25.5696	25.7228	25.5964	25.6781	25.4827	25.2062	25.7554	25.2857		36	36	36	47.6	47.6	47.6	77.19	0	323.31	841810000	655	0.819352	0.63438	-0.209209	-0.920133	sp|P59595|NCAP_CVHSA;CON__Q9U6Y5	sp|P59595|NCAP_CVHSA
HNRNPH3	Heterogeneous nuclear ribonucleoprotein H3	-0.209344		17.0953	16.7303	17.0721	16.2052	16.8143	16.6171	15.9841	16.85		7	7	6	34.1	34.1	26.3	35.238	0	49.465	1383000	22	0.304654	0.780746	-0.209344	-0.538406	P31942-2;P31942;P31942-3;P31942-4;P31942-6;P31942-5	P31942-2;P31942;P31942-3;P31942-4
TFRC	Transferrin receptor protein 1;Transferrin receptor protein 1, serum form	-0.209848		17.9267	17.1417	18.0406	16.9937	17.489	17.613	16.8479	17.3134	Cargo recognition for clathrin-mediated endocytosis;Clathrin-mediated endocytosis;Golgi Associated Vesicle Biogenesis;Transferrin endocytosis and recycling	14	14	14	24.6	24.6	24.6	84.87	0	108.05	2270900	56	0.275277	0.789479	-0.209848	-0.505188	P02786;G3V0E5;F8WBE5;H7C3V5	P02786;G3V0E5
FUBP3	Far upstream element-binding protein 3	-0.211348		17.1179	16.8414	17.1077	16.7941	16.8042	16.8209	16.6117	16.7789		10	8	8	21.7	20.1	20.1	61.64	0	63.568	1352400	43	1.12365	0.595349	-0.211348	-1.06552	Q96I24;Q96I24-2;A0A494C1K6	Q96I24;Q96I24-2
USP7	Ubiquitin carboxyl-terminal hydrolase;Ubiquitin carboxyl-terminal hydrolase 7	-0.212218		15.2084	14.3548	14.7285	14.3859	14.2839	14.7024	14.0746	14.7679	Dual incision in TC-NER;Formation of TC-NER Pre-Incision Complex;Gap-filling DNA repair synthesis and ligation in TC-NER;Regulation of PTEN localization;Regulation of TP53 Degradation;Synthesis of active ubiquitin: roles of E1 and E2 enzymes;Transcription-Coupled Nucleotide Excision Repair (TC-NER);Ub-specific processing proteases	4	4	4	6.1	6.1	6.1	105.55	0	27.681	294130	6	0.352347	0.760026	-0.212218	-0.590759	H3BND8;Q93009-3;Q93009;F5H2X1	H3BND8;Q93009-3;Q93009;F5H2X1
DNAJA3	DnaJ homolog subfamily A member 3, mitochondrial	-0.213395		16.5592	16.3955	16.5569	16.196	16.2051	16.4256	16.0609	16.1626		6	6	6	18.5	18.5	18.5	52.488	0	51.735	949010	30	0.943996	0.604423	-0.213395	-0.990975	Q96EY1;Q96EY1-2;Q96EY1-3	Q96EY1;Q96EY1-2;Q96EY1-3
IQGAP1	Ras GTPase-activating-like protein IQGAP1	-0.213433		19.493	19.1995	19.551	19.1737	19.1567	19.1322	19.2189	19.0557	Glucagon-like Peptide-1 (GLP1) regulates insulin secretion;MAP2K and MAPK activation;Nephrin family interactions;Neutrophil degranulation;Paradoxical activation of RAF signaling by kinase inactive BRAF;RHO GTPases activate IQGAPs;Signaling by BRAF and RAF fusions;Signaling by high-kinase activity BRAF mutants;Signaling by moderate kinase activity BRAF mutants;Signaling by RAS mutants	40	40	38	31.5	31.5	28.4	189.25	0	323.31	8438200	208	1.07321	0.604311	-0.213433	-1.04951	P46940;A0A0J9YXZ5;H0YLE8;H0YKA5;A0A087X225;A0A087WWP1	P46940;A0A0J9YXZ5;H0YLE8
DUT	Deoxyuridine 5-triphosphate nucleotidohydrolase, mitochondrial	-0.21353		17.3145	17.9502	17.4067	17.8761	17.2245	17.1199	17.7543	17.5947		7	7	7	56	56	56	15.395	0	71.346	3808600	63	0.431782	0.710872	-0.21353	-0.666482	A0A0C4DGL3;H0YNW5;P33316-2;P33316;H0YKC5;H0YMM5;H0YNJ9;H0YKI0;H0YMP1	A0A0C4DGL3;H0YNW5;P33316-2;P33316;H0YKC5;H0YMM5;H0YNJ9;H0YKI0
CCT5	T-complex protein 1 subunit epsilon	-0.213975		16.872	16.9548	17.1132	17.0214	16.6858	16.8265	16.827	16.7662	Association of TriC/CCT with target proteins during biosynthesis;BBSome-mediated cargo-targeting to cilium;Cooperation of PDCL (PhLP1) and TRiC/CCT in G-protein beta folding;Folding of actin by CCT/TriC;Formation of tubulin folding intermediates by CCT/TriC;Prefoldin mediated transfer of substrate to CCT/TriC	11	11	9	29.8	29.8	21.4	59.67	0	81.659	1782100	44	1.8946	0.525293	-0.213975	-1.32866	P48643;B7ZAR1;E9PCA1;E7ENZ3;P48643-2;D6RIZ7	P48643;B7ZAR1;E9PCA1;E7ENZ3;P48643-2
PAF1	RNA polymerase II-associated factor 1 homolog	-0.214082		14.3668	13.5522	14.1791	13.5145	12.7373	14.2356	13.7642	14.0191	E3 ubiquitin ligases ubiquitinate target proteins;Formation of RNA Pol II elongation complex;RNA Polymerase II Pre-transcription Events;RNA Polymerase II Transcription Elongation	2	2	2	5.2	5.2	5.2	55.472	0	14.04	167360	9	0.215743	0.824157	-0.214082	-0.43137	Q8N7H5-3;Q8N7H5-2;Q8N7H5;B4DGJ5	Q8N7H5-3;Q8N7H5-2;Q8N7H5;B4DGJ5
BUB3	Mitotic checkpoint protein BUB3	-0.21451		16.4143	16.4969	16.5488	16.7816	16.3145	16.2168	16.4704	16.3818	Amplification of signal from unattached kinetochores via a MAD2 inhibitory signal;APC/C:Cdc20 mediated degradation of mitotic proteins;APC-Cdc20 mediated degradation of Nek2A;Cdc20:Phospho-APC/C mediated degradation of Cyclin A;Inactivation of APC/C via direct inhibition of the APC/C complex;Mitotic Prometaphase;Resolution of Sister Chromatid Cohesion;RHO GTPases Activate Formins;Separation of Si…	6	6	6	23	23	23	36.954	0	46.305	1221600	40	1.18517	0.602379	-0.21451	-1.09855	O43684-2;O43684;J3QT28;J3QSX4	O43684-2;O43684;J3QT28
C1QBP	Complement component 1 Q subcomponent-binding protein, mitochondrial	-0.215503		17.0761	17.2234	17.2445	17.3082	16.9157	17.026	17.0131	17.0353	Intrinsic Pathway of Fibrin Clot Formation	5	5	5	24.1	24.1	24.1	31.362	0	50.592	1830100	47	2.05983	0.507122	-0.215503	-1.37838	Q07021;I3L3Q7;I3L3B0	Q07021;I3L3Q7;I3L3B0
EEF2	Elongation factor 2	-0.215797		19.8917	20.3141	20.1185	20.4873	19.9017	19.8948	20.1343	20.0175	Neutrophil degranulation;Peptide chain elongation;Protein methylation;Synthesis of diphthamide-EEF2;Uptake and function of diphtheria toxin	29	29	28	38	38	36.8	95.337	0	224.9	17370000	232	0.758257	0.642986	-0.215797	-0.898689	P13639	P13639
CMBL	Carboxymethylenebutenolidase homolog	-0.216211		13.2461	15.6661	14.9677	15.863	15.0256	13.2423	15.4565	15.1536	Phase I - Functionalization of compounds	2	2	2	6.5	6.5	6.5	28.048	0	12.83	583180	14	0.102201	0.89781	-0.216211	-0.246361	Q96DG6	Q96DG6
DHX36	ATP-dependent RNA helicase DHX36	-0.216294		19.0413	18.9482	18.8759	19.2177	18.648	18.5114	19.2128	18.8456	DEx/H-box helicases activate type I IFN and inflammatory cytokines production;TRAF6 mediated IRF7 activation;TRAF6 mediated IRF7 activation in TLR7/8 or 9 signaling	23	23	23	29.1	29.1	29.1	113.15	0	188.1	5668800	130	0.604202	0.65511	-0.216294	-0.802971	Q9H2U1-2;Q9H2U1;Q9H2U1-3;E7EWK3;A0A0G2JQU7;A0A0G2JRP3;H7C5F5;H7C514	Q9H2U1-2;Q9H2U1;Q9H2U1-3;E7EWK3
MLKL	Mixed lineage kinase domain-like protein	-0.216458		15.5626	15.8965	15.7844	16.2976	15.4221	15.5828	15.9504	15.7199	RIPK1-mediated regulated necrosis;TRP channels	8	8	8	20.6	20.6	20.6	54.478	0	54.008	913150	42	0.524724	0.675873	-0.216458	-0.745629	Q8NB16;I3L4A6;I3L2T9;Q8NB16-2;I3L4Z5	Q8NB16;I3L4A6;I3L2T9
FN3KRP	Ketosamine-3-kinase	-0.217424		16.3804	17.1307	16.64	17.4801	16.6186	16.4662	16.9573	16.7195	Gamma carboxylation, hypusine formation and arylsulfatase activation	8	8	8	27.5	27.5	27.5	34.412	0	55.851	1961100	55	0.350359	0.760949	-0.217424	-0.592688	Q9HA64;I3L2G3;I3L139;I3L3W5;I3L407	Q9HA64;I3L2G3;I3L139
INPPL1	Phosphatidylinositol 3,4,5-trisphosphate 5-phosphatase 2	-0.2177		14.941	14.408	15.0419	14.8713	14.7781	15.2159	13.689	14.7083	Interleukin receptor SHC signaling;Synthesis of IP3 and IP4 in the cytosol;Synthesis of PIPs at the plasma membrane	6	6	6	6.1	6.1	6.1	138.6	0	36.815	376620	14	0.252395	0.796196	-0.2177	-0.481393	O15357;A0A0A0MTP6;O15357-2;F5GY16;H7BXR2;H0YFZ4	O15357;A0A0A0MTP6;O15357-2
NOP14	Nucleolar protein 14	-0.218234		14.6285	14.0192	14.1887	13.9766	14.4116	15.1028	14.0314	12.3942	Major pathway of rRNA processing in the nucleolus and cytosol;rRNA modification in the nucleus and cytosol	3	3	3	5.8	5.8	5.8	88.865	0	22.554	252880	5	0.139165	0.859265	-0.218234	-0.314564	E9PFK5;P78316-2;P78316	E9PFK5;P78316-2;P78316
HSPE1;HSPE1-MOB4	10 kDa heat shock protein, mitochondrial	-0.218438		14.4465	14.358	14.7462	14.3064	14.3228	13.6042	14.9792	14.0771		4	4	4	40.2	40.2	40.2	10.932	0	26.503	319990	19	0.303	0.78014	-0.218438	-0.542363	P61604;B8ZZL8;S4R3N1;B8ZZ54	P61604;B8ZZL8;S4R3N1
TUBB6	Tubulin beta-6 chain	-0.219706		19.258	19.1693	19.2969	19.1266	18.9443	19.0493	18.8961	19.0822	Carboxyterminal post-translational modifications of tubulin;Cilium Assembly;COPI-dependent Golgi-to-ER retrograde traffic;COPI-independent Golgi-to-ER retrograde traffic;COPI-mediated anterograde transport;Formation of tubulin folding intermediates by CCT/TriC;Gap junction assembly;Hedgehog 'off' state;HSP90 chaperone cycle for steroid hormone receptors (SHR);Intraflagellar transport;Kinesins;MHC…	17	10	5	48	32.3	17.7	49.857	0	104.71	7801100	62	2.01888	0.509521	-0.219706	-1.3846	Q9BUF5;K7ESM5;K7EL29;K7ESQ3;K7EQT3;K7EJ64;K7ERA8;K7EJZ4;K7ES63;K7EN98;K7EPE5	Q9BUF5;K7ESM5
TMPO	Lamina-associated polypeptide 2, isoform alpha;Thymopoietin;Thymopentin	-0.22013		16.2809	16.641	16.5824	16.7761	16.3964	16.4745	16.0699	16.4592		11	11	11	23.3	23.3	23.3	75.491	0	116.06	1555800	50	0.769551	0.630653	-0.22013	-0.912664	P42166;G5E972;P42167-3;P42167-2;P42167;H0YJH7	P42166
LARP4	La-related protein 4	-0.221714		14.2953	14.5255	14.5095	15.2213	14.6528	12.8372	15.0346	15.1401		3	3	3	11.7	11.7	11.7	42.504	0	23.668	298730	13	0.147374	0.854153	-0.221714	-0.329355	Q96J85;Q71RC2-7;Q71RC2-5;Q71RC2-3;Q71RC2;Q71RC2-4;X6RLN4;Q71RC2-2;F8W1I4;Q8TBL5;A0A087WTL9;F8VY40;Q71RC2-6	Q96J85;Q71RC2-7;Q71RC2-5;Q71RC2-3;Q71RC2;Q71RC2-4;X6RLN4;Q71RC2-2
GART	Trifunctional purine biosynthetic protein adenosine-3;Phosphoribosylamine--glycine ligase;Phosphoribosylformylglycinamidine cyclo-ligase;Phosphoribosylglycinamide formyltransferase	-0.221765		17.5836	18.0237	18.01	18.1877	17.6408	17.5756	17.8506	17.8509	Purine ribonucleoside monophosphate biosynthesis	20	20	20	25	25	25	107.77	0	150.55	3883000	127	0.737206	0.644249	-0.221765	-0.896392	P22102;P22102-2;A0A140TA71;C9JBJ1;C9JTV6;F8WD69;C9JZG2;C9JKQ7;H7C366	P22102
LRPPRC	Leucine-rich PPR motif-containing protein, mitochondrial	-0.222224		15.5318	15.0446	15.3347	14.9815	14.9134	14.9133	14.9244	15.2526	Respiratory electron transport;TP53 Regulates Metabolic Genes	5	5	5	4.5	4.5	4.5	157.9	0	34.437	420270	15	0.70396	0.649587	-0.222224	-0.876815	P42704;C9JCA9;B8ZZ38;A0A0C4DG06	P42704
MCM7	DNA replication licensing factor MCM7	-0.22298		16.5342	15.902	16.4404	16.2377	16.0108	16.1387	16.0701	16.0028	Activation of ATR in response to replication stress;Activation of the pre-replicative complex;Assembly of the pre-replicative complex;Orc1 removal from chromatin;Removal of licensing factors from origins;Switching of origins to a post-replicative state;Unwinding of DNA	9	9	8	17	17	14.7	81.307	0	59.077	1044800	30	0.766792	0.63442	-0.22298	-0.915916	P33993;P33993-3;P33993-2;C9J8M6	P33993;P33993-3
NUP107	Nuclear pore complex protein Nup107	-0.223791		15.1988	14.5497	15.1674	14.6211	14.989	15.4142	13.3328	14.9059	Amplification of signal from unattached kinetochores via a MAD2 inhibitory signal;ISG15 antiviral mechanism;Mitotic Prometaphase;NEP/NS2 Interacts with the Cellular Export Machinery;NS1 Mediated Effects on Host Pathways;Nuclear import of Rev protein;Nuclear Pore Complex (NPC) Disassembly;Regulation of Glucokinase by Glucokinase Regulatory Protein;Regulation of HSF1-mediated heat shock response;Re…	4	4	4	5.9	5.9	5.9	106.37	0	33.552	357940	13	0.178653	0.83848	-0.223791	-0.380521	P57740;G3V1T4;P57740-3;P57740-2	P57740;G3V1T4;P57740-3;P57740-2
TBL1XR1;TBL1Y;TBL1X	F-box-like/WD repeat-containing protein TBL1XR1;F-box-like/WD repeat-containing protein TBL1Y;F-box-like/WD repeat-containing protein TBL1X	-0.224047		14.7281	13.9803	14.2196	14.0117	14.0013	14.2079	13.8456	13.9887	Activation of gene expression by SREBF (SREBP);BMAL1:CLOCK,NPAS2 activates circadian gene expression;Circadian Clock;Constitutive Signaling by NOTCH1 HD+PEST Domain Mutants;Constitutive Signaling by NOTCH1 PEST Domain Mutants;HDACs deacetylate histones;NOTCH1 Intracellular Domain Regulates Transcription;PPARA activates gene expression;Regulation of lipid metabolism by Peroxisome proliferator-acti…	2	2	2	7.6	7.6	7.6	51.556	0	13.96	215820	9	0.554793	0.658751	-0.224047	-0.77749	A0A0D9SF63;Q9BZK7;C9JLJ1;C9JCK0;C9JBN1;A0A0D9SF25;A0A1B0GUU2;F8W9D8;C9IYU9;A0A1B0GVH3;A0A2R8YFW3;Q9BQ87;O60907-2;O60907	A0A0D9SF63;Q9BZK7;C9JLJ1;C9JCK0;C9JBN1;A0A0D9SF25;A0A1B0GUU2;F8W9D8;C9IYU9;A0A1B0GVH3;A0A2R8YFW3;Q9BQ87;O60907-2;O60907
MRPS34	28S ribosomal protein S34, mitochondrial	-0.224408		15.5633	14.8987	15.4986	15.012	15.0053	15.1198	15.0559	14.8938	Mitochondrial translation elongation;Mitochondrial translation initiation;Mitochondrial translation termination	6	6	6	33.3	33.3	33.3	26.332	0	38.708	416950	22	0.607533	0.652059	-0.224408	-0.816238	C9JJ19;P82930	C9JJ19;P82930
TUBB	Tubulin beta chain	-0.227366		22.5191	22.2853	22.3817	22.3724	22.116	22.1899	22.17	22.1731	Anchoring of the basal body to the plasma membrane;AURKA Activation by TPX2;Carboxyterminal post-translational modifications of tubulin;Cilium Assembly;COPI-dependent Golgi-to-ER retrograde traffic;COPI-independent Golgi-to-ER retrograde traffic;COPI-mediated anterograde transport;Formation of tubulin folding intermediates by CCT/TriC;Gap junction assembly;Hedgehog 'off' state;HSP90 chaperone cyc…	19	5	4	56.1	20.2	16.7	47.766	0	286.79	68716000	69	2.3718	0.486828	-0.227366	-1.50682	Q5JP53;P07437;Q5ST81;A0A075B736;Q5SQY0;A6NNZ2;G3V2A3;CON__ENSEMBL:ENSBTAP00000025008;Q9H4B7	Q5JP53;P07437;Q5ST81
SRSF3	Serine/arginine-rich splicing factor 3	-0.229714		16.3147	15.7251	16.1095	15.4189	15.8452	15.9044	15.2847	15.615	Cleavage of Growing Transcript in the Termination Region;mRNA 3'-end processing;mRNA Splicing - Major Pathway;Transport of Mature mRNA derived from an Intron-Containing Transcript	4	4	3	44.2	44.2	44.2	10.32	0	28.254	732810	22	0.416981	0.712143	-0.229714	-0.667747	A0A087X2D0;P84103-2;P84103	A0A087X2D0;P84103-2;P84103
COASY	Bifunctional coenzyme A synthase;Phosphopantetheine adenylyltransferase;Dephospho-CoA kinase	-0.2298		17.1736	17.7713	17.5325	18.0213	17.2494	17.264	17.6521	17.414	Coenzyme A biosynthesis	11	11	10	27.7	27.7	22.5	62.328	0	75.151	3204000	60	0.520969	0.671925	-0.2298	-0.757848	Q13057;Q13057-2;K7EN91;K7EQ60;K7ESK6;K7ES73;K7EP09;K7EPT0	Q13057;Q13057-2
PDCD6IP	Programmed cell death 6-interacting protein	-0.230167		14.3564	14.1706	14.2953	14.4264	14.1286	13.8865	14.3326	13.9803	Budding and maturation of HIV virion;Uptake and function of anthrax toxins	5	5	5	7.1	7.1	7.1	96.022	0	34.319	327510	11	1.07412	0.597379	-0.230167	-1.08884	Q8WUM4;Q8WUM4-2;F8WDK9;A0A3B3IT07;Q8WUM4-3	Q8WUM4;Q8WUM4-2
TOP2A	DNA topoisomerase 2-alpha	-0.23069		16.2748	15.7374	16.4722	15.3575	15.7142	16.0419	15.1357	16.0274	SUMOylation of DNA replication proteins;Transcription of E2F targets under negative control by DREAM complex	9	9	6	7.8	7.8	5.1	174.38	0	58.169	739230	23	0.291005	0.778558	-0.23069	-0.535491	P11388;P11388-2;P11388-3;P11388-4	P11388;P11388-2;P11388-3;P11388-4
PRPF4	U4/U6 small nuclear ribonucleoprotein Prp4	-0.230789		17.0069	16.1941	16.83	16.3579	16.4904	16.6848	16.1471	16.1433	mRNA Splicing - Major Pathway	8	8	8	19.8	19.8	19.8	58.32	0	56.791	1104200	36	0.441473	0.698985	-0.230789	-0.69124	O43172-2;O43172	O43172-2;O43172
SNRPA1	U2 small nuclear ribonucleoprotein A	-0.230864		20.8784	21.326	21.1727	21.4481	20.8103	20.878	21.1857	21.0277	Gene and protein expression by JAK-STAT signaling after Interleukin-12 stimulation;mRNA Splicing - Major Pathway	18	18	18	59.6	59.6	59.6	28.415	0	323.31	39177000	168	0.766003	0.636409	-0.230864	-0.928472	P09661;H0YKK0;H0YMA0;H0YLR3	P09661;H0YKK0
SQSTM1	Sequestosome-1	-0.231017		15.4322	15.4036	15.4145	15.5026	15.1763	15.3669	15.1022	15.1834	Interleukin-1 signaling;NF-kB is activated and signals survival;NRIF signals cell death from the nucleus;p75NTR recruits signalling complexes;Pink/Parkin Mediated Mitophagy	3	3	3	11.5	11.5	11.5	38.629	0	25.854	494960	17	2.05552	0.490643	-0.231017	-1.43903	Q13501-2;Q13501;E9PFW8;E7EMC7	Q13501-2;Q13501;E9PFW8;E7EMC7
CNN2	Calponin;Calponin-2	-0.231553		16.6693	17.3102	16.865	17.5273	16.7346	16.6655	17.1127	16.9326	Gene and protein expression by JAK-STAT signaling after Interleukin-12 stimulation;Neutrophil degranulation	5	5	4	31.3	31.3	25.1	19.757	0	34.482	2121200	26	0.472922	0.682096	-0.231553	-0.719724	A0A087X271;H3BVI6;B4DDF4;B4DUT8;Q99439;K7ES69;Q99439-2;A0A087X1X5;A0A087WV51;H3BQH0	A0A087X271;H3BVI6;B4DDF4;B4DUT8;Q99439;K7ES69;Q99439-2;A0A087X1X5
SPTBN1	Spectrin beta chain, non-erythrocytic 1	-0.231862		15.7038	15.9309	16.0844	15.9859	15.4999	15.9012	15.6794	15.697	COPI-mediated anterograde transport;Interaction between L1 and Ankyrins;NCAM signaling for neurite out-growth;Nephrin family interactions;RAF/MAP kinase cascade	10	10	10	6.3	6.3	6.3	274.83	0	64.429	754700	20	1.04321	0.608725	-0.231862	-1.07808	A0A087WUZ3;Q01082;Q01082-3;Q01082-2;F8W6C1	A0A087WUZ3;Q01082;Q01082-3;Q01082-2
CCT6A	T-complex protein 1 subunit zeta	-0.232683		16.485	16.2597	16.7673	16.2812	16.1551	16.2651	16.2539	16.1883	Association of TriC/CCT with target proteins during biosynthesis;Cooperation of PDCL (PhLP1) and TRiC/CCT in G-protein beta folding;Folding of actin by CCT/TriC;Formation of tubulin folding intermediates by CCT/TriC;Prefoldin mediated transfer of substrate to CCT/TriC	9	9	7	23.5	23.5	18.8	58.024	0	65.55	1348700	37	0.990188	0.600257	-0.232683	-1.05403	P40227;P40227-2	P40227;P40227-2
CCNB1	G2/mitotic-specific cyclin-B1	-0.232979		12.8977	13.3759	13.1031	13.5746	12.4528	12.9505	13.3465	13.2695	Activation of NIMA Kinases NEK9, NEK6, NEK7;APC/C:Cdc20 mediated degradation of Cyclin B;Chk1/Chk2(Cds1) mediated inactivation of Cyclin B:Cdk1 complex;Condensation of Prometaphase Chromosomes;Condensation of Prophase Chromosomes;Cyclin A/B1/B2 associated events during G2/M transition;Depolymerisation of the Nuclear Lamina;E2F-enabled inhibition of pre-replication complex formation;G2/M DNA repli…	2	2	2	6.5	6.5	6.5	48.337	0	16.726	125280	5	0.408372	0.705865	-0.232979	-0.662274	P14635;P14635-2;E9PC90	P14635;P14635-2;E9PC90
NO66	Bifunctional lysine-specific demethylase and histidyl-hydroxylase NO66	-0.23441		14.9809	14.0435	15.0076	13.8895	14.2518	14.8269	14.1039	13.8011		3	3	3	10.3	10.3	10.3	48.687	0	21.348	265490	11	0.261586	0.79232	-0.23441	-0.500994	Q9H6W3-2;Q9H6W3	Q9H6W3-2;Q9H6W3
PNN	Pinin	-0.236255		15.3994	14.9406	15.3593	14.9465	15.2454	15.1262	14.569	14.7601		3	3	3	6.1	6.1	6.1	81.627	0	20.193	414950	13	0.544135	0.663099	-0.236255	-0.783326	Q9H307	Q9H307
DNAJA1	DnaJ homolog subfamily A member 1	-0.236409		19.724	19.5213	19.5888	19.603	19.2723	19.7112	19.1055	19.4025	HSP90 chaperone cycle for steroid hormone receptors (SHR)	16	16	15	55.9	55.9	49.9	44.868	0	264.35	9130000	109	0.885392	0.610763	-0.236409	-1.00651	P31689;P31689-2	P31689;P31689-2
HADHB	Trifunctional enzyme subunit beta, mitochondrial;3-ketoacyl-CoA thiolase	-0.236493		15.8531	16.1043	15.9229	16.0494	15.8113	15.7349	15.6489	15.7885	Acyl chain remodeling of CL;Beta oxidation of decanoyl-CoA to octanoyl-CoA-CoA;Beta oxidation of hexanoyl-CoA to butanoyl-CoA;Beta oxidation of lauroyl-CoA to decanoyl-CoA-CoA;Beta oxidation of myristoyl-CoA to lauroyl-CoA;Beta oxidation of octanoyl-CoA to hexanoyl-CoA;Beta oxidation of palmitoyl-CoA to myristoyl-CoA;mitochondrial fatty acid beta-oxidation of unsaturated fatty acids	5	5	5	16	16	16	37.924	0	35.959	863190	30	1.8843	0.499829	-0.236493	-1.40897	B5MD38;P55084-2;P55084;C9JEY0;C9JE81;C9K0M0;F5GZQ3	B5MD38;P55084-2;P55084;C9JEY0;C9JE81
STAU2	Double-stranded RNA-binding protein Staufen homolog 2	-0.236989		18.7409	18.7084	18.6135	18.5342	18.3315	18.3084	18.5419	18.4672		16	16	16	35.4	35.4	35.4	62.608	0	134.01	4475000	76	1.76145	0.502413	-0.236989	-1.37171	Q9NUL3;E9PH62;Q9NUL3-2;Q9NUL3-7;A0A0A0MTC4;E7EVJ4;A0A0A0MTC6;E7EPX0;A0A0A0MTD1;Q9NUL3-3;Q9NUL3-8;Q9NUL3-6;F8VPI7;E5RJN7;G5EA18;Q9NUL3-4;E7EVI1;E5RJ67;H0YBY0;E5RFK1;Q9NUL3-5;E5RGT3	Q9NUL3;E9PH62;Q9NUL3-2;Q9NUL3-7;A0A0A0MTC4;E7EVJ4;A0A0A0MTC6;E7EPX0;A0A0A0MTD1;Q9NUL3-3;Q9NUL3-8;Q9NUL3-6;F8VPI7;E5RJN7;G5EA18;Q9NUL3-4;E7EVI1
PALLD	Palladin	-0.237608		20.2774	20.7711	20.4536	21.028	20.3075	20.2809	20.6149	20.3764		23	23	23	20.5	20.5	20.5	150.56	0	164.89	29315000	135	0.615376	0.658062	-0.237608	-0.838783	Q8WX93;Q8WX93-3;Q8WX93-5;Q8WX93-8;Q8WX93-2;Q8WX93-9;Q8WX93-4;Q8WX93-7;H0YA05;A0A3B3ISX8;F8WA26;Q8WX93-6;D6R9F5;H0Y952;D6RBB1;D6RBH5;D6R9Z5	Q8WX93;Q8WX93-3;Q8WX93-5;Q8WX93-8;Q8WX93-2;Q8WX93-9;Q8WX93-4;Q8WX93-7
GSTM3	Glutathione S-transferase Mu 3	-0.238845		16.8539	17.2705	16.7807	17.3696	16.6941	16.5834	17.1846	16.8572	Glutathione conjugation	8	8	8	35.4	35.4	35.4	24.914	0	59.714	2073900	58	0.566921	0.655965	-0.238845	-0.804013	A0A0A0MTN3;P21266;E9PLF1;E9PHN7;A0A3B3IRM5;E9PHN6;Q5T8R1;F6XZQ7;P28161-2;P46439;P28161	A0A0A0MTN3;P21266
SET;SETSIP	Protein SET;Protein SETSIP	-0.239074		15.8861	14.8974	14.5591	14.4376	16.3519	16.2594	14.3135	11.8991	Condensation of Prophase Chromosomes;HuR (ELAVL1) binds and stabilizes mRNA	6	6	6	26.3	26.3	26.3	31.124	0	46.638	1191400	27	0.0784452	0.921878	-0.239074	-0.199678	A0A0C4DFV9;Q01105-3;Q01105-4;Q01105-2;Q01105;A0A087X027;P0DME0	A0A0C4DFV9;Q01105-3;Q01105-4;Q01105-2;Q01105;A0A087X027;P0DME0
CANX	Calnexin	-0.239256		16.5789	15.6792	15.7223	15.6277	15.7999	16.1364	14.9348	15.7801	Antigen Presentation: Folding, assembly and peptide loading of class I MHC;Assembly of Viral Components at the Budding Site;Calnexin/calreticulin cycle;Interleukin-27 signaling;Interleukin-35 Signalling;MHC class II antigen presentation	4	4	4	9.3	9.3	9.3	67.567	0	22.957	727550	6	0.292254	0.777782	-0.239256	-0.54149	P27824;P27824-2;D6RAQ8;D6RAU8;D6RB85;D6RDP7;H0Y9Q7;P27824-3;D6RHJ3;D6RD16	P27824;P27824-2;D6RAQ8;D6RAU8;D6RB85;D6RDP7;H0Y9Q7;P27824-3
HSPD1	60 kDa heat shock protein, mitochondrial	-0.243821		20.4252	20.286	20.5065	20.3716	19.9993	20.1575	20.2004	20.2568	Mitochondrial protein import;TFAP2A acts as a transcriptional repressor during retinoic acid induced cell differentiation	27	27	27	68.6	68.6	68.6	61.054	0	323.31	19179000	252	1.82865	0.50247	-0.243821	-1.41664	P10809;E7ESH4;E7EXB4;C9JL25;P10809-2;C9JL19;C9JCQ4;C9J0S9	P10809
HK2	Hexokinase;Hexokinase-2	-0.244116		14.4196	14.24	14.5085	14.4502	14.1241	14.4983	13.8172	14.2022	Defective HK1 causes hexokinase deficiency (HK deficiency);Glycolysis	3	3	3	3.9	3.9	3.9	98.972	0	19.652	256080	10	0.801051	0.607116	-0.244116	-0.970854	E9PB90;P52789;P19367-4;P19367-2;P19367;P19367-3	E9PB90;P52789
TXNDC5	Thioredoxin domain-containing protein 5	-0.246304		15.5248	15.5784	15.6868	15.7879	15.0453	15.5882	15.5568	15.4024	Golgi Associated Vesicle Biogenesis;Lysosome Vesicle Biogenesis;Neutrophil degranulation	5	5	5	21.3	21.3	21.3	36.177	0	32.906	742060	13	0.908685	0.609794	-0.246304	-1.03713	Q8NBS9-2;Q8NBS9	Q8NBS9-2;Q8NBS9
GRSF1	G-rich sequence factor 1	-0.247271		16.6804	16.4059	16.816	16.4946	16.2358	16.7307	16.2452	16.1962	Viral mRNA Translation	7	7	7	30.2	30.2	30.2	47.27	0	53.845	1069100	20	0.781054	0.607392	-0.247271	-0.963412	H0Y8R1;F5H5I6;H0YAK1;Q12849-5;Q12849;H0YAM1	H0Y8R1;F5H5I6;H0YAK1;Q12849-5;Q12849
CRKL	Crk-like protein	-0.247471		19.9295	20.4794	20.0642	20.6736	19.8743	19.8328	20.3624	20.0873	Downstream signal transduction;Frs2-mediated activation;MET activates RAP1 and RAC1;MET receptor recycling;Regulation of signaling by CBL	16	16	16	57.4	57.4	57.4	33.777	0	184.77	19983000	131	0.540899	0.662229	-0.247471	-0.792637	P46109	P46109
SLC3A2	4F2 cell-surface antigen heavy chain	-0.25378		17.527	17.3917	17.6032	17.0651	17.0071	17.1362	17.0109	17.4176	Amino acid transport across the plasma membrane;Basigin interactions;Tryptophan catabolism	15	15	15	30.9	30.9	30.9	64.872	0	113.54	2235400	71	0.828932	0.61037	-0.25378	-1.00304	F5GZS6;J3KPF3;P08195-2;P08195-3;P08195;P08195-4;H0YFS2;F5H867;F5H0E2;F5GZI0;F5GZR9;H0YFX4	F5GZS6;J3KPF3;P08195-2;P08195-3;P08195;P08195-4
LLPH	Protein LLP homolog	-0.254932		16.9957	16.2987	16.9467	16.5011	16.3998	16.7113	16.3743	16.237		3	3	3	23.3	23.3	23.3	15.225	0	19.937	1147300	15	0.611835	0.652115	-0.254932	-0.8567	Q9BRT6	Q9BRT6
MTHFD1L	Monofunctional C1-tetrahydrofolate synthase, mitochondrial	-0.256142		16.3679	16.892	16.6884	17.1785	16.3119	16.4161	16.7483	16.626	Metabolism of folate and pterines	13	12	12	16.6	15.9	15.9	99.31	0	79.087	1558500	52	0.616597	0.652649	-0.256142	-0.861701	A0A087WVM4;B7ZM99;Q6UB35;H0Y327;Q6UB35-2;Q4VXM1;Q4VXM0;Q5JYA8;Q5JYA3	A0A087WVM4;B7ZM99;Q6UB35
RTCB	tRNA-splicing ligase RtcB homolog	-0.25632		18.5592	18.082	18.4193	18.16	18.0599	18.0219	18.0885	18.025	tRNA processing in the nucleus	16	16	16	42.4	42.4	42.4	55.21	0	113.11	3693000	65	1.20318	0.520116	-0.25632	-1.20719	Q9Y3I0	Q9Y3I0
DDX1	ATP-dependent RNA helicase DDX1	-0.257419		21.3716	20.9198	21.5385	20.9474	21.2589	20.9273	20.8512	20.7102	tRNA processing in the nucleus	16	16	15	29.1	29.1	29.1	82.431	0	151.78	24583000	61	0.635472	0.655677	-0.257419	-0.877417	Q92499;F1T0B3;A0A087X2G1;Q92499-3;Q92499-2	Q92499;F1T0B3;A0A087X2G1;Q92499-3;Q92499-2
NLE1	Notchless protein homolog 1	-0.257422		14.7915	14.2837	14.9142	14.4436	14.8636	15.1234	14.6126	12.8038		3	3	3	9.7	9.7	9.7	48.511	0	19.58	305830	8	0.184339	0.825182	-0.257422	-0.398312	A0A0A0MRH0;Q9NVX2;K7EN33;K7ERN7;Q9NVX2-2	A0A0A0MRH0;Q9NVX2;K7EN33
MCM5	DNA replication licensing factor MCM5;DNA helicase	-0.25753		17.2239	17.4249	17.5345	17.4631	17.1747	16.9921	17.3156	17.1339	Activation of ATR in response to replication stress;Activation of the pre-replicative complex;Assembly of the pre-replicative complex;Orc1 removal from chromatin;Removal of licensing factors from origins;Switching of origins to a post-replicative state;Unwinding of DNA	15	15	15	26.6	26.6	26.6	82.285	0	98.864	2447200	55	1.46983	0.523373	-0.25753	-1.3267	P33992;B1AHB1;B1AHB2;B1AHA9	P33992;B1AHB1
SMARCA5	SWI/SNF-related matrix-associated actin-dependent regulator of chromatin subfamily A member 5	-0.258387		16.1833	14.9409	16.1418	14.9134	14.9865	16.1975	14.6776	15.2841	B-WICH complex positively regulates rRNA expression;Deposition of new CENPA-containing nucleosomes at the centromere;NoRC negatively regulates rRNA expression;Recruitment and ATM-mediated phosphorylation of repair and signaling proteins at DNA double strand breaks	9	9	8	10.8	10.8	8.8	121.9	0	61.603	551300	21	0.212495	0.817283	-0.258387	-0.441986	O60264;A0A0A0MRP6;B7ZLQ5;P28370-2;P28370	O60264
GANAB	Neutral alpha-glucosidase AB	-0.258426		15.4773	15.5383	15.6834	15.4126	15.0944	15.469	15.1931	15.3213	Calnexin/calreticulin cycle;N-glycan trimming in the ER and Calnexin/Calreticulin cycle	8	8	8	12	12	12	96.215	0	57.014	643540	23	1.38717	0.513848	-0.258426	-1.2945	F5H6X6;E9PKU7;Q14697;Q14697-2;E9PNH1	F5H6X6;E9PKU7;Q14697;Q14697-2
DDX46	Probable ATP-dependent RNA helicase DDX46	-0.259556		14.8381	14.6585	14.9282	14.3392	14.5296	15.0378	13.3754	14.7828	mRNA Splicing - Major Pathway	3	3	3	3.5	3.5	3.5	117.46	0	18.741	327940	9	0.275934	0.780364	-0.259556	-0.530456	A0A0C4DG89;Q7L014	A0A0C4DG89;Q7L014
PGAM5	Serine/threonine-protein phosphatase PGAM5, mitochondrial	-0.259652		14.2564	13.6121	14.0518	13.5114	14.0478	14.4337	13.565	12.3466		2	2	2	10.4	10.4	10.4	32.004	0	11.98	177910	6	0.21254	0.819479	-0.259652	-0.442422	Q96HS1;Q96HS1-2;F5GXG4	Q96HS1;Q96HS1-2;F5GXG4
MAT2A	S-adenosylmethionine synthase isoform type-2	-0.260511		18.0221	18.4245	18.0528	18.6719	17.8506	17.8766	18.3272	18.0748	Defective MAT1A causes Methionine adenosyltransferase deficiency (MATD);Metabolism of ingested SeMet, Sec, MeSec into H2Se;Methylation;Sulfur amino acid metabolism	10	10	10	28.1	28.1	28.1	43.66	0	73.823	4388200	77	0.654359	0.643903	-0.260511	-0.895083	P31153;P31153-2;Q00266	P31153;P31153-2
AFAP1	Actin filament-associated protein 1	-0.26091		14.9656	14.7859	15.0906	14.9622	15.0712	15.2732	13.7994	14.6169		3	3	3	5.9	5.9	5.9	80.724	0	35.516	402240	18	0.334246	0.748609	-0.26091	-0.602497	Q8N556;Q8N556-2	Q8N556;Q8N556-2
SERPINH1	Serpin H1	-0.261129		18.652	18.9258	18.9367	19.1262	18.3373	18.5217	18.9559	18.7813	Collagen biosynthesis and modifying enzymes	18	18	18	56.5	56.5	56.5	46.44	0	165.86	7668600	159	0.765929	0.615494	-0.261129	-0.973818	P50454;E9PPV6;E9PR70;E9PK86;E9PMI5;E9PKH2;E9PNX1;E9PJH8;E9PIG2;E9PRS3;E9PQ34;E9PLA6;H0YEP8	P50454;E9PPV6;E9PR70;E9PK86;E9PMI5;E9PKH2
ACP1	Low molecular weight phosphotyrosine protein phosphatase	-0.26163		17.7814	18.3378	17.8837	18.4697	17.6876	17.8088	18.0669	17.8628		7	7	6	39.9	39.9	33.5	18.042	0	69.723	3833100	39	0.679356	0.634454	-0.26163	-0.914681	P24666;G5E9R5;P24666-4;F2Z2Q9;P24666-3;P24666-2;D3YTI2	P24666;G5E9R5;P24666-4
TRIP13	Pachytene checkpoint protein 2 homolog	-0.263941		15.7524	15.7943	16.0542	15.8791	15.5469	15.5823	15.7101	15.5848		9	9	9	24.1	24.1	24.1	48.55	0	54.654	871090	21	1.8831	0.4874	-0.263941	-1.50161	Q15645;H0YAL2;Q15645-2	Q15645
CARS	Cysteine--tRNA ligase, cytoplasmic	-0.266868		16.8681	17.2749	17.1071	17.5063	16.8735	16.817	17.055	16.9433	Cytosolic tRNA aminoacylation	16	16	16	27.5	27.5	27.5	84.277	0	120.65	2408100	67	0.944832	0.603293	-0.266868	-1.09313	B4DKY1;P49589-2;P49589;P49589-3;C9JLN0;E9PRS8;E9PLP0	B4DKY1;P49589-2;P49589;P49589-3
SPTAN1	Spectrin alpha chain, non-erythrocytic 1	-0.267802		16.2625	16.2942	16.2242	16.2677	16.0175	16.1759	15.8188	15.9651	Caspase-mediated cleavage of cytoskeletal proteins;COPI-mediated anterograde transport;Interaction between L1 and Ankyrins;NCAM signaling for neurite out-growth;Nephrin family interactions;Neutrophil degranulation;RAF/MAP kinase cascade	10	10	10	5.7	5.7	5.7	287.6	0	69.315	1070500	38	1.9266	0.503783	-0.267802	-1.52943	A0A0D9SGF6;Q13813;Q13813-2;A0A0D9SF54;Q13813-3;A0A1B0GTB7;A0A0D9SFF6	A0A0D9SGF6;Q13813;Q13813-2;A0A0D9SF54;Q13813-3
PDCD6	Programmed cell death protein 6	-0.268163		14.8358	14.6647	15.0527	14.8362	14.4562	14.73	14.4605	14.67		2	2	2	17.4	17.4	17.4	14.45	0	14.057	360790	17	1.34343	0.514472	-0.268163	-1.29888	A0A024QZ42;O75340-2;O75340;H0Y9X3;A0A087WZ38	A0A024QZ42;O75340-2;O75340;H0Y9X3;A0A087WZ38
UBE2L3	Ubiquitin-conjugating enzyme E2 L3	-0.269268		15.4052	16.1944	15.6935	16.2347	15.5533	15.5382	15.8552	15.504	Antigen processing: Ubiquitination & Proteasome degradation;E3 ubiquitin ligases ubiquitinate target proteins;Synthesis of active ubiquitin: roles of E1 and E2 enzymes	4	4	4	44.3	44.3	44.3	14.121	0	42.392	870240	19	0.583714	0.654044	-0.269268	-0.849676	P68036-2;P68036;P68036-3;A0A1B0GUS4	P68036-2;P68036;P68036-3;A0A1B0GUS4
RPL9	60S ribosomal protein L9	-0.269635		21.3126	20.543	21.037	20.6372	20.5609	20.6053	20.9099	20.3752	Eukaryotic Translation Termination;Formation of a pool of free 40S subunits;GTP hydrolysis and joining of the 60S ribosomal subunit;L13a-mediated translational silencing of Ceruloplasmin expression;Major pathway of rRNA processing in the nucleolus and cytosol;Nonsense Mediated Decay (NMD) enhanced by the Exon Junction Complex (EJC);Nonsense Mediated Decay (NMD) independent of the Exon Junction Co…	11	11	11	63	63	63	21.863	0	275.73	21157000	105	0.60642	0.648353	-0.269635	-0.868386	P32969;D6RAN4;A0A2R8Y5Y7;E7ESE0;H0Y9V9;H0Y9R4	P32969;D6RAN4;A0A2R8Y5Y7;E7ESE0;H0Y9V9
CHTOP	Chromatin target of PRMT1 protein	-0.271176		16.3062	15.9089	16.1704	15.9129	16.131	16.0229	15.5724	15.4873	Cleavage of Growing Transcript in the Termination Region;mRNA 3'-end processing;Transport of Mature mRNA derived from an Intron-Containing Transcript	3	3	3	20.6	20.6	20.6	23.661	0	59.258	734820	17	0.699461	0.625225	-0.271176	-0.9408	X6R700;Q9Y3Y2-4;Q9Y3Y2;Q9Y3Y2-3;A0A087X1B7	X6R700;Q9Y3Y2-4;Q9Y3Y2;Q9Y3Y2-3
CCT2	T-complex protein 1 subunit beta	-0.272308		17.0047	16.9952	17.1489	17.1186	16.6589	16.8451	16.9569	16.7173	Association of TriC/CCT with target proteins during biosynthesis;BBSome-mediated cargo-targeting to cilium;Cooperation of PDCL (PhLP1) and TRiC/CCT in G-protein beta folding;Folding of actin by CCT/TriC;Formation of tubulin folding intermediates by CCT/TriC;Neutrophil degranulation;Prefoldin mediated transfer of substrate to CCT/TriC	15	15	13	41.5	41.5	33.8	57.488	0	103.39	1911700	68	1.90432	0.499473	-0.272308	-1.53602	P78371;F5GWF6;F8VQ14;P78371-2	P78371;F5GWF6;F8VQ14;P78371-2
U2AF1;U2AF1L4	Splicing factor U2AF 35 kDa subunit;Splicing factor U2AF 26 kDa subunit	-0.273112		15.6502	15.8466	15.821	15.6201	15.7937	15.4031	15.2206	15.4281	Cleavage of Growing Transcript in the Termination Region;mRNA 3'-end processing;mRNA Splicing - Major Pathway;Transport of Mature mRNA derived from an Intron-Containing Transcript	4	4	4	18.8	18.8	18.8	27.872	0	31.912	739580	31	1.06383	0.537253	-0.273112	-1.17078	P0DN76;Q01081;Q01081-2;K7EJH3;A0A1B0GW87;K7EJM7;M0QYK5;M0R2N4;Q01081-3;Q8WU68-3;Q8WU68-2;Q8WU68;Q01081-4	P0DN76;Q01081;Q01081-2;K7EJH3;A0A1B0GW87;K7EJM7;M0QYK5;M0R2N4;Q01081-3;Q8WU68-3;Q8WU68-2;Q8WU68
CCAR2	Cell cycle and apoptosis regulator protein 2	-0.273877		16.2498	16.192	16.0372	16.2133	15.9784	16.0162	15.8142	15.7881	Regulation of HSF1-mediated heat shock response	6	6	6	8.5	8.5	8.5	102.9	0	44.2	784390	25	1.99448	0.478713	-0.273877	-1.57322	Q8N163;Q8N163-2;H0YB24;H0YC69;E5RGU7;E5RFJ3;H0YC58;E5RHJ4;G3V119	Q8N163;Q8N163-2;H0YB24
CAPZA1	F-actin-capping protein subunit alpha-1	-0.273907		18.5755	19.0307	18.8085	19.1726	18.5215	18.4963	18.8106	18.6632	Advanced glycosylation endproduct receptor signaling;COPI-independent Golgi-to-ER retrograde traffic;COPI-mediated anterograde transport;Factors involved in megakaryocyte development and platelet production;Gene and protein expression by JAK-STAT signaling after Interleukin-12 stimulation;HSP90 chaperone cycle for steroid hormone receptors (SHR);MHC class II antigen presentation	12	12	10	57.7	57.7	48.3	32.922	0	131.55	6821500	96	0.933237	0.600347	-0.273907	-1.09787	P52907	P52907
DDX23	Probable ATP-dependent RNA helicase DDX23	-0.27584		15.8689	14.9263	15.7235	14.4846	15.2123	15.2942	14.3581	15.0354	mRNA Splicing - Major Pathway;mRNA Splicing - Minor Pathway	5	5	5	7.4	7.4	7.4	95.581	0	41.255	455160	19	0.294472	0.766176	-0.27584	-0.561091	Q9BUQ8	Q9BUQ8
RPN2	Dolichyl-diphosphooligosaccharide--protein glycosyltransferase subunit 2	-0.276173		15.0494	14.0665	14.8945	13.8861	14.6098	14.9999	12.7731	14.4091	Asparagine N-linked glycosylation;SRP-dependent cotranslational protein targeting to membrane	4	4	4	11.9	11.9	11.9	67.723	0	25.512	266380	10	0.190074	0.818882	-0.276173	-0.411826	P04844-2;P04844;Q5JYR4;Q5JYR7;F2Z3K5	P04844-2;P04844;Q5JYR4;Q5JYR7
ESYT1	Extended synaptotagmin-1	-0.277525		15.0779	14.4491	15.2731	14.2774	14.4512	14.8782	14.1993	14.4387	Glycosphingolipid metabolism	4	4	4	5.1	5.1	5.1	122.85	0	23.546	321100	9	0.446133	0.683637	-0.277525	-0.732614	Q9BSJ8;Q9BSJ8-2	Q9BSJ8;Q9BSJ8-2
USP9X	Probable ubiquitin carboxyl-terminal hydrolase FAF-X	-0.278167		15.7116	15.7411	15.9036	15.7272	15.298	15.6256	15.5595	15.4878	Amyloid fiber formation;Downregulation of SMAD2/3:SMAD4 transcriptional activity;Synthesis of active ubiquitin: roles of E1 and E2 enzymes;Ub-specific processing proteases	8	8	8	4	4	4	290.46	0	53.206	619910	22	1.79869	0.491835	-0.278167	-1.51467	Q93008-1;Q93008;O00507-2;O00507	Q93008-1;Q93008
UPF3B	Regulator of nonsense transcripts 3B	-0.279203		14.8323	14.2568	14.5413	14.1427	14.1163	14.1702	14.2927	14.0772	Cleavage of Growing Transcript in the Termination Region;mRNA 3'-end processing;mRNA Splicing - Major Pathway;Nonsense Mediated Decay (NMD) enhanced by the Exon Junction Complex (EJC);Regulation of expression of SLITs and ROBOs;Transport of Mature mRNA derived from an Intron-Containing Transcript	3	3	3	7	7	7	56.213	0	18.359	236190	8	0.87186	0.60117	-0.279203	-1.06822	Q9BZI7-2;Q9BZI7;A0A087WYC8;A0A1B0GVA2	Q9BZI7-2;Q9BZI7;A0A087WYC8
HCFC1	Host cell factor 1;HCF N-terminal chain 1;HCF N-terminal chain 2;HCF N-terminal chain 3;HCF N-terminal chain 4;HCF N-terminal chain 5;HCF N-terminal chain 6;HCF C-terminal chain 1;HCF C-terminal chain 2;HCF C-terminal chain 3;HCF C-terminal chain 4;HCF C-terminal chain 5;HCF C-terminal chain 6	-0.279595		14.6152	14.8469	14.3115	15.1638	14.8155	14.505	14.256	14.2425	HATs acetylate histones;Transcriptional activation of mitochondrial biogenesis;UCH proteinases	4	4	4	2.5	2.5	2.5	213.47	0	25.246	350800	11	0.584532	0.652958	-0.279595	-0.86038	A6NEM2;P51610-2;P51610;P51610-4;P51610-3	A6NEM2;P51610-2;P51610;P51610-4;P51610-3
HAX1	HCLS1-associated protein X-1	-0.28075		16.201	15.8498	16.1551	15.8536	15.791	16.1005	15.2933	15.7517		5	5	5	36.4	36.4	36.4	26.099	0	42.648	722810	25	0.7149	0.60971	-0.28075	-0.963439	O00165-5;O00165-3;O00165;O00165-2;E9PIQ7;O00165-4	O00165-5;O00165-3;O00165;O00165-2;E9PIQ7
MSI2	RNA-binding protein Musashi homolog 2	-0.280883		18.6261	18.4405	18.6283	18.6027	18.28	18.1995	18.4856	18.2089	Regulation of expression of SLITs and ROBOs	8	8	8	35.4	35.4	35.4	35.196	0	82.696	4488600	30	1.89075	0.487326	-0.280883	-1.55785	Q96DH6;B4DHE8;Q96DH6-2;J3KTC1;J3QKT5;B4DM51;Q96DH6-3;H0YHB7;O43347	Q96DH6;B4DHE8;Q96DH6-2;J3KTC1;J3QKT5;B4DM51;Q96DH6-3
OPA1	Dynamin-like 120 kDa protein, mitochondrial;Dynamin-like 120 kDa protein, form S1	-0.281277		18.4859	18.8817	18.5915	19.0186	18.3685	18.2384	18.7361	18.5096	Regulation of Apoptosis	36	36	36	40.3	40.3	40.3	115.88	0	257.26	7020000	219	0.866684	0.598798	-0.281277	-1.06793	O60313-2;O60313-10;O60313-9;O60313;E5KLJ9;A0A2R8YE78;O60313-11;O60313-13;C9JMB8;A0A2R8Y3X5;A0A2R8YDM2;A0A2R8YFD1;A0A2R8YGE5;A0A2R8YD53;A0A2R8Y4Q3;A0A2R8Y4G4;A0A2R8YE54;H7C141;H7C3G2;A0A2R8Y5G3;C9JY58	O60313-2;O60313-10;O60313-9;O60313;E5KLJ9;A0A2R8YE78;O60313-11;O60313-13;C9JMB8;A0A2R8Y3X5;A0A2R8YDM2;A0A2R8YFD1;A0A2R8YGE5
SUGT1	Suppressor of G2 allele of SKP1 homolog	-0.282669		15.5662	15.6184	15.5268	15.8943	15.2286	15.3029	15.6069	15.3368	The NLRP3 inflammasome	5	5	5	19.8	19.8	19.8	37.804	0	36.83	635230	24	1.28123	0.513958	-0.282669	-1.30187	Q9Y2Z0-2;Q9Y2Z0	Q9Y2Z0-2;Q9Y2Z0
PSME1	Proteasome activator complex subunit 1	-0.285734		16.4758	16.7737	16.4705	16.9693	16.2006	16.1522	16.772	16.4215	ABC-family proteins mediated transport;Activation of NF-kappaB in B cells;Antigen processing: Ubiquitination & Proteasome degradation;APC/C:Cdc20 mediated degradation of Securin;APC/C:Cdh1 mediated degradation of Cdc20 and other APC/C:Cdh1 targeted proteins in late mitosis/early G1;Asymmetric localization of PCP proteins;AUF1 (hnRNP D0) binds and destabilizes mRNA;Autodegradation of Cdh1 by Cdh1:…	10	10	10	43.4	43.4	43.4	28.723	0	70.792	1682700	59	0.753897	0.609095	-0.285734	-0.997585	Q06323;Q06323-3;Q06323-2;H0YKK6;H0YLU2	Q06323;Q06323-3;Q06323-2
ZFR	Zinc finger RNA-binding protein	-0.286088		18.5712	18.1877	18.675	18.3946	18.4622	18.3076	17.937	17.9773		15	15	15	20.7	20.7	20.7	117.01	0	161.52	3851300	68	0.864682	0.601627	-0.286088	-1.07349	Q96KR1;H0Y8W1	Q96KR1
HNRNPA0	Heterogeneous nuclear ribonucleoprotein A0	-0.286463		18.8386	18.1946	18.7621	18.191	18.2198	18.3197	18.1365	18.1645	mRNA Splicing - Major Pathway;Processing of Capped Intron-Containing Pre-mRNA	9	9	9	42.3	42.3	42.3	30.84	0	113.08	3973200	47	0.78539	0.604914	-0.286463	-1.02068	Q13151	Q13151
LGALS3BP	Galectin-3-binding protein	-0.287961		15.2946	15.4381	15.3926	15.6524	15.2585	15.2411	14.8261	15.3002	Platelet degranulation	4	4	4	9.6	9.6	9.6	65.33	0	31.601	478970	16	1.12266	0.524098	-0.287961	-1.23003	Q08380;K7EJY8;K7ESM3;K7EKQ5;K7EP36	Q08380
AHCY	Adenosylhomocysteinase	-0.293136		16.3656	16.9364	16.5633	17.0917	15.9229	16.5281	16.5609	16.7726	Defective AHCY causes Hypermethioninemia with S-adenosylhomocysteine hydrolase deficiency (HMAHCHD);Metabolism of ingested SeMet, Sec, MeSec into H2Se;Methylation;Sulfur amino acid metabolism	12	12	11	32.9	32.9	30.8	47.716	0	82.272	1686800	41	0.551775	0.656883	-0.293136	-0.84405	P23526;P23526-2	P23526;P23526-2
HNRNPC	Heterogeneous nuclear ribonucleoproteins C1/C2	-0.295265		23.5246	23.0724	23.4713	23.0608	23.1761	23.0447	22.7911	22.9361	mRNA Splicing - Major Pathway;Processing of Capped Intron-Containing Pre-mRNA;SUMOylation of RNA binding proteins	25	25	1	58.4	58.4	10.2	33.57	0	323.31	110200000	202	1.02047	0.528492	-0.295265	-1.18421	G3V2Q1;P07910;G3V576;G3V555;G3V575	G3V2Q1;P07910;G3V576
CLTC	Clathrin heavy chain;Clathrin heavy chain 1	-0.29824		18.69	18.0154	18.6851	17.8835	17.9407	18.4625	17.4982	18.1797	Cargo recognition for clathrin-mediated endocytosis;Clathrin-mediated endocytosis;Entry of Influenza Virion into Host Cell via Endocytosis;EPH-ephrin mediated repulsion of cells;Formation of annular gap junctions;Gap junction degradation;LDL clearance;Lysosome Vesicle Biogenesis;MHC class II antigen presentation;Recycling pathway of L1;Retrograde neurotrophin signalling;VLDLR internalisation and …	19	19	19	16	16	16	192.06	0	144.52	4305300	109	0.452247	0.670389	-0.29824	-0.75259	A0A087WVQ6;Q00610-2;Q00610;J3KS13;K7EJJ5;A0A087WX41;P53675-2;P53675;J3KSQ2;J3KRF5;F5H5N6	A0A087WVQ6;Q00610-2;Q00610
GMPS	GMP synthase [glutamine-hydrolyzing]	-0.299488		17.6514	17.8931	17.7567	18.1546	17.4402	17.4642	17.7389	17.6145	Purine ribonucleoside monophosphate biosynthesis	19	19	19	33.2	33.2	33.2	76.715	0	170.44	3359200	127	1.22413	0.511352	-0.299488	-1.30638	P49915;P49915-2	P49915;P49915-2
SKP1	S-phase kinase-associated protein 1	-0.299546		17.5516	18.1037	17.7423	18.1082	17.2498	17.1974	18.1471	17.7134	Activation of NF-kappaB in B cells;Antigen processing: Ubiquitination & Proteasome degradation;Circadian Clock;CLEC7A (Dectin-1) signaling;Constitutive Signaling by NOTCH1 HD+PEST Domain Mutants;Constitutive Signaling by NOTCH1 PEST Domain Mutants;Cyclin D associated events in G1;Dectin-1 mediated noncanonical NF-kB signaling;Degradation of beta-catenin by the destruction complex;Degradation of G…	9	9	6	52.1	52.1	23.9	18.72	0	142.77	3289900	61	0.528036	0.650453	-0.299546	-0.82749	E5RJR5;P63208;E7ERH2;F8W8N3;P63208-2;E5RGM3;E5RHM3;E5RGM4	E5RJR5;P63208;E7ERH2;F8W8N3;P63208-2;E5RGM3
FAM98A	Protein FAM98A	-0.300172		18.3216	17.733	18.1767	17.6252	17.8202	17.6844	17.6659	17.4854		8	8	4	20.4	20.4	12.1	55.4	0	132.69	2767500	39	0.822729	0.59487	-0.300172	-1.06398	Q8NCA5;Q8NCA5-2;E9PH82	Q8NCA5;Q8NCA5-2;E9PH82
CAD	CAD protein;Glutamine-dependent carbamoyl-phosphate synthase;Aspartate carbamoyltransferase;Dihydroorotase	-0.301006		18.5879	18.4715	18.7071	18.5717	18.2369	18.3607	18.1043	18.4322	Pyrimidine biosynthesis	32	31	31	19.9	19.6	19.6	236.02	0	256.36	4720300	127	1.87581	0.457129	-0.301006	-1.61177	F8VPD4;P27708;H7BZB3;H7C2E4;H7C3Z5	F8VPD4;P27708
KNOP1	Lysine-rich nucleolar protein 1	-0.302192		16.02	14.1793	15.7469	14.8976	15.0752	15.7631	13.9569	14.8398		3	3	2	8.1	8.1	5.5	51.588	0	25.047	442420	9	0.215154	0.808983	-0.302192	-0.457379	Q1ED39;H3BNU8;H3BPL4	Q1ED39
RARS	Arginine--tRNA ligase, cytoplasmic	-0.303719		17.5725	17.8367	17.705	17.8926	17.2564	17.3423	17.6975	17.4956	Cytosolic tRNA aminoacylation;SeMet incorporation into proteins	16	16	16	30.3	30.3	30.3	75.378	0	104.37	2878800	74	1.34645	0.511279	-0.303719	-1.3785	P54136;P54136-2;E5RJM9;E5RH09	P54136;P54136-2
PRDX6	Peroxiredoxin-6	-0.304248		18.224	18.2969	18.1054	18.2666	18.0105	17.6984	18.3296	17.6374	Detoxification of Reactive Oxygen Species;Neutrophil degranulation	10	10	9	54.9	54.9	54.9	25.035	0	64.972	5563700	28	0.941242	0.558022	-0.304248	-1.14875	P30041	P30041
ILF2	Interleukin enhancer-binding factor 2	-0.304765		20.6409	20.2261	20.6042	20.3595	20.3277	20.2484	20.0546	19.9809	Neutrophil degranulation	18	18	17	65.6	65.6	58	38.91	0	250.43	16944000	117	1.25985	0.523697	-0.304765	-1.33552	B4DY09;Q12905;X6R6Z1;A0A0A0MRL0	B4DY09;Q12905
HLA-A;HLA-C;HLA-B;HLA-H	HLA class I histocompatibility antigen, A-29 alpha chain;HLA class I histocompatibility antigen, A-23 alpha chain;HLA class I histocompatibility antigen, A-1 alpha chain;HLA class I histocompatibility antigen, A-68 alpha chain;HLA class I histocompatibility antigen, A-2 alpha chain;HLA class I histocompatibility antigen, A-3 alpha chain;HLA class I histocompatibility antigen, A-32 alpha chain;HLA…	-0.304952		14.8002	14.6103	14.7907	14.5159	14.9292	14.3693	13.9671	14.2317	Antigen Presentation: Folding, assembly and peptide loading of class I MHC;DAP12 interactions;E3 ubiquitin ligases ubiquitinate target proteins;Endosomal/Vacuolar pathway;ER-Phagosome pathway;Immunoregulatory interactions between a Lymphoid and a non-Lymphoid cell;Interferon alpha/beta signaling;Interferon gamma signaling;Nef mediated downregulation of MHC class I complex cell surface expression;…	2	2	2	10.4	10.4	10.4	40.862	0	26.498	298020	16	0.688038	0.606826	-0.304952	-0.969393	P30512;P30447;P30443;P01891;P01892;P04439;P10314;P10316;P16188;P16189;P05534;P16190;A0A140T941;A0A140T8W8;A0A1W2PRT9;Q95604;A0A140T933;A0A140T930;A0A0G2JL56;A0A0G2JPD3;B0UXQ0;A0A140T9I0;A0A1W2PSE7;A0A140T912;A0A140T913;A0A140T9X5;A0A140T8Y4;A0A0G2JIF2;Q5SRN5;P13746;P18462;P30453;A0A1W2PR61;A0A1W2PPF8;A0A140T975;A0A1W2PPQ2;A0A140T937;A0A1W2PQD0;A0A1W2PS39;P30459;P30450;P30508;A0A1W2PS24;A0A140T9Z6…	P30512;P30447;P30443;P01891;P01892;P04439;P10314;P10316;P16188;P16189;P05534;P16190;A0A140T941;A0A140T8W8;A0A1W2PRT9;Q95604;A0A140T933;A0A140T930;A0A0G2JL56;A0A0G2JPD3;B0UXQ0;A0A140T9I0;A0A1W2PSE7;A0A140T912;A0A140T913;A0A140T9X5;A0A140T8Y4;A0A0G2JIF2;Q5SRN5;P13746;P18462;P30453;A0A1W2PR61;A0A1W2PPF8;A0A140T975;A0A1W2PPQ2;A0A140T937;A0A1W2PQD0;A0A1W2PS39;P30459;P30450;P30508;A0A1W2PS24;A0A140T9Z6…
TNPO1	Transportin-1	-0.306829		15.9474	15.628	16.0503	15.7949	15.2654	15.63	15.6222	15.6757	Intraflagellar transport;Tristetraprolin (TTP, ZFP36) binds and destabilizes mRNA	7	7	7	10	10	10	101.31	0	49.941	876550	26	1.22488	0.523704	-0.306829	-1.32056	Q92973-2;Q92973;Q92973-3;E7EW37;S4R398;O14787-2;A0A075B780;O14787	Q92973-2;Q92973;Q92973-3
EIF5A	Eukaryotic translation initiation factor 5A;Eukaryotic translation initiation factor 5A-1	-0.307648		15.7232	15.5865	15.7285	15.9396	15.5311	15.249	15.6736	15.2934	Hypusine synthesis from eIF5A-lysine	3	3	3	19.9	19.9	19.9	16.019	0	23.695	821270	27	1.32098	0.505216	-0.307648	-1.37335	I3L397;I3L504;P63241;P63241-2;F8WCJ1;C9J7B5;C9J4W5;Q9GZV4;Q6IS14	I3L397;I3L504;P63241;P63241-2
HPRT1	Hypoxanthine-guanine phosphoribosyltransferase	-0.309604		16.1086	16.5276	16.1726	16.5884	15.8833	15.8424	16.4696	15.9636	Purine salvage	6	6	5	33.5	33.5	28.4	24.579	0	39.55	1304000	35	0.812732	0.604019	-0.309604	-1.06845	P00492	P00492
PDIA3	Protein disulfide-isomerase A3	-0.314892		15.8641	15.7552	15.8602	15.8517	15.4035	15.3755	15.8467	15.4459	Antigen Presentation: Folding, assembly and peptide loading of class I MHC;Calnexin/calreticulin cycle;ER-Phagosome pathway	11	11	10	25.7	25.7	23.6	56.782	0	74.06	878060	27	1.49087	0.483314	-0.314892	-1.47451	P30101	P30101
HNRNPR	Heterogeneous nuclear ribonucleoprotein R	-0.317092		21.1366	20.7016	21.1007	20.7073	20.7986	20.6198	20.4641	20.4954	mRNA Splicing - Major Pathway;Processing of Capped Intron-Containing Pre-mRNA	27	20	3	43.4	34.3	3	70.942	0	323.31	20976000	165	1.17573	0.523304	-0.317092	-1.31128	O43390;O43390-3;B4DT28;A0A286YEZ8	O43390;O43390-3;B4DT28
RPS7	40S ribosomal protein S7	-0.31726		20.762	20.2018	20.7529	20.0547	20.2791	20.224	20.2818	19.7174	Eukaryotic Translation Termination;Formation of a pool of free 40S subunits;Formation of the ternary complex, and subsequently, the 43S complex;GTP hydrolysis and joining of the 60S ribosomal subunit;L13a-mediated translational silencing of Ceruloplasmin expression;Major pathway of rRNA processing in the nucleolus and cytosol;Nonsense Mediated Decay (NMD) enhanced by the Exon Junction Complex (EJ…	15	15	15	61.9	61.9	61.9	22.127	0	323.31	15675000	94	0.665973	0.605318	-0.31726	-0.963385	P62081;A0A2R8Y623;B5MCP9	P62081;A0A2R8Y623;B5MCP9
SNX1	Sorting nexin-1	-0.318006		15.0356	15.6898	15.3504	15.9092	15.0586	15.0907	15.3758	15.1879	Golgi Associated Vesicle Biogenesis	6	6	6	15.8	15.8	15.8	51.812	0	41.304	670460	18	0.7665	0.606299	-0.318006	-1.04385	Q13596-2;Q13596;Q13596-3;H0YK42;O60749-2;O60749	Q13596-2;Q13596;Q13596-3;H0YK42
PFDN2	Prefoldin subunit 2	-0.319811		15.8774	15.7825	15.9547	15.9082	15.4973	15.4254	15.8029	15.5177	Prefoldin mediated transfer of substrate to CCT/TriC	3	3	3	22.7	22.7	22.7	16.648	0	24.726	758960	20	1.90551	0.45472	-0.319811	-1.67699	Q9UHV9	Q9UHV9
HNRNPUL1	Heterogeneous nuclear ribonucleoprotein U-like protein 1	-0.320096		18.6079	18.8765	19.1456	19.5715	18.3457	18.4428	19.0912	19.0414	mRNA Splicing - Major Pathway	15	15	15	23.5	23.5	23.5	85.939	0	134.45	5680600	76	0.52011	0.654778	-0.320096	-0.834745	A0A0A0MRA5;B7Z4B8;Q9BUJ2-4;Q9BUJ2-2;Q9BUJ2;Q9BUJ2-3;M0QYZ0;M0R3F1;M0R0K8;M0QZV6;M0R203;M0QYI8;M0QYM5;Q9BUJ2-5	A0A0A0MRA5;B7Z4B8;Q9BUJ2-4;Q9BUJ2-2;Q9BUJ2;Q9BUJ2-3;M0QYZ0;M0R3F1
GCLM	Glutamate--cysteine ligase regulatory subunit	-0.321664		16.829	17.2774	17.1405	17.5039	16.8055	16.6213	17.1906	16.8468	Glutathione synthesis and recycling	4	4	4	20.1	20.1	20.1	30.727	0	34.355	2070400	39	0.880161	0.569895	-0.321664	-1.13087	P48507;P48507-2	P48507;P48507-2
RAD21	Double-strand-break repair protein rad21 homolog	-0.323992		16.3931	16.0868	16.5	15.8587	16.5326	16.5655	14.5627	15.8818	Cohesin Loading onto Chromatin;Establishment of Sister Chromatid Cohesion;Meiotic synapsis;Resolution of Sister Chromatid Cohesion;Separation of Sister Chromatids;SUMOylation of DNA damage response and repair proteins	6	6	6	13.5	13.5	13.5	71.689	0	40.074	856840	22	0.272899	0.775635	-0.323992	-0.548647	O60216;E5RFZ5;E5RG18;E5RI01;E5RJW1;E5RJK5;E5RFV8;E5RIN7;Q9H4I0	O60216;E5RFZ5
DYNC1H1	Cytoplasmic dynein 1 heavy chain 1	-0.327012		19.5569	19.0266	19.7362	18.7183	18.876	19.3455	18.0815	19.4269	Amplification of signal from unattached kinetochores via a MAD2 inhibitory signal;Anchoring of the basal body to the plasma membrane;AURKA Activation by TPX2;COPI-independent Golgi-to-ER retrograde traffic;COPI-mediated anterograde transport;HSP90 chaperone cycle for steroid hormone receptors (SHR);Loss of Nlp from mitotic centrosomes;Loss of proteins required for interphase microtubule organizat…	71	71	67	20.2	20.2	18.5	532.4	0	323.31	7329100	246	0.36504	0.714431	-0.327012	-0.670303	Q14204;A0A2R8Y706;A0A2R8Y5T0;A0A2R8YFZ7;A0A2R8Y6H2;A0A2R8Y542;A0A2R8Y6I5;H0YJ21;A0A2R8YGC7	Q14204
FABP5	Fatty acid-binding protein, epidermal	-0.327675		14.0143	14.7975	13.6939	14.557	14.4066	13.4268	13.7441	14.1745	Neutrophil degranulation;Signaling by Retinoic Acid;Triglyceride catabolism	3	3	3	20.7	20.7	20.7	15.164	0	19.965	284400	18	0.439655	0.671699	-0.327675	-0.756422	Q01469;I6L8B7	Q01469
CELF1	CUGBP Elav-like family member 1	-0.329544		15.7838	15.4446	15.9306	15.4439	15.3634	15.5848	15.1499	15.1867		4	4	4	7.4	7.4	7.4	55	0	32.519	545460	20	1.08483	0.51328	-0.329544	-1.27673	Q92879-4;Q92879-5;Q92879-2;Q92879;Q92879-6;Q92879-3;G5EA30;E9PSH0;E9PQK4;E9PKU1;A0A0J9YXJ0;A0A1B0GUN8;E9PC62;A0A1B0GU44;A0A0J9YX66;Q5VZZ6;E9PKA1;V9GYD9;F5H0D8;F5H4Y5;O95319-2;O95319;O95319-4;O95319-3;O95319-5	Q92879-4;Q92879-5;Q92879-2;Q92879;Q92879-6;Q92879-3;G5EA30;E9PSH0;E9PQK4;E9PKU1
ALYREF	THO complex subunit 4	-0.330299		19.2283	18.5963	19.3266	18.5292	18.5834	18.6828	18.7947	18.2984	Cleavage of Growing Transcript in the Termination Region;mRNA 3'-end processing;mRNA Splicing - Major Pathway;Transport of Mature mRNA derived from an Intron-Containing Transcript;Transport of Mature mRNA Derived from an Intronless Transcript;Transport of the SLBP Dependant Mature mRNA;Transport of the SLBP independent Mature mRNA	10	10	10	38.9	38.9	38.9	26.888	0	177.84	5796900	75	0.684686	0.60217	-0.330299	-0.990837	Q86V81;E9PB61	Q86V81;E9PB61
IPO5	Importin-5	-0.332028		17.3367	17.7753	17.4407	17.9588	17.1154	17.2501	17.4764	17.3414	vRNP Assembly	20	20	18	28	28	23.9	123.63	0	143.58	3016400	93	1.05354	0.513128	-0.332028	-1.2606	O00410;O00410-3;H0Y8C6;O00410-2;E7ETV3;E7EQT5;E7EV12;E7EX05;E7EWK4;E7ESZ1;H0Y3V4;E7ETV8;C9JZD8;C9JQT6;C9J875;C9JXE0;C9JZ53;F8WF30;O60518;C9J583	O00410;O00410-3;H0Y8C6;O00410-2
ALDH18A1	Delta-1-pyrroline-5-carboxylate synthase;Glutamate 5-kinase;Gamma-glutamyl phosphate reductase	-0.334745		16.5589	16.36	16.7703	16.6995	16.3542	16.3071	16.1716	16.2168		13	13	13	22.7	22.7	22.7	87.088	0	107.37	1334100	58	1.8186	0.467178	-0.334745	-1.67745	P54886-2;P54886	P54886-2;P54886
RPL38	60S ribosomal protein L38	-0.335803		18.8221	19.1084	19.311	19.1291	19.1556	18.6951	18.6128	18.5639	Eukaryotic Translation Termination;Formation of a pool of free 40S subunits;GTP hydrolysis and joining of the 60S ribosomal subunit;L13a-mediated translational silencing of Ceruloplasmin expression;Major pathway of rRNA processing in the nucleolus and cytosol;Nonsense Mediated Decay (NMD) enhanced by the Exon Junction Complex (EJC);Nonsense Mediated Decay (NMD) independent of the Exon Junction Co…	5	5	5	50	50	50	8.2178	0	42.73	7685800	77	1.02556	0.51305	-0.335803	-1.2478	P63173;J3KT73;J3QL01;J3KSP2	P63173;J3KT73;J3QL01
NSUN2	tRNA (cytosine(34)-C(5))-methyltransferase	-0.341318		17.5351	16.992	17.1062	16.8065	16.6982	16.6551	16.9926	16.7287	tRNA modification in the nucleus and cytosol	11	11	11	19.3	19.3	19.3	82.392	0	81.992	1710900	41	1.02254	0.514481	-0.341318	-1.25333	Q08J23-2;Q08J23;Q08J23-3;A0A140T9Y7	Q08J23-2;Q08J23;Q08J23-3
ICAM1	Intercellular adhesion molecule 1	-0.341841		15.6736	15.9327	15.911	15.8537	15.6144	15.3645	15.8964	15.1283	Immunoregulatory interactions between a Lymphoid and a non-Lymphoid cell;Integrin cell surface interactions;Interferon gamma signaling;Interleukin-10 signaling;Interleukin-4 and 13 signaling	5	5	5	13	13	13	57.825	0	34.62	747390	19	1.00504	0.51523	-0.341841	-1.24232	P05362;E7ESS4;K7EKL8	P05362;E7ESS4
SF3B1	Splicing factor 3B subunit 1	-0.342478		16.8407	16.1109	17.1122	16.5398	16.8353	16.644	15.7655	15.9889	B-WICH complex positively regulates rRNA expression;mRNA Splicing - Major Pathway;mRNA Splicing - Minor Pathway	12	12	12	14.2	14.2	14.2	145.83	0	81.436	1165300	37	0.462282	0.661541	-0.342478	-0.788865	O75533;H7C341	O75533
RAB14	Ras-related protein Rab-14	-0.34369		13.8028	14.0271	14.0658	14.1395	13.8347	13.9533	12.9767	13.8958	Neutrophil degranulation;RAB GEFs exchange GTP for GDP on RABs;RAB geranylgeranylation;Synthesis of PIPs at the plasma membrane;Translocation of GLUT4 to the plasma membrane	4	4	4	34	34	34	23.897	0	25.98	219050	7	0.687919	0.609789	-0.34369	-1.00531	P61106;X6RFL8	P61106;X6RFL8
NUP205	Nuclear pore complex protein Nup205	-0.345408		14.4582	13.7135	14.5853	13.8915	14.1756	14.5658	12.4848	14.0407	ISG15 antiviral mechanism;NEP/NS2 Interacts with the Cellular Export Machinery;NS1 Mediated Effects on Host Pathways;Nuclear import of Rev protein;Nuclear Pore Complex (NPC) Disassembly;Regulation of Glucokinase by Glucokinase Regulatory Protein;Regulation of HSF1-mediated heat shock response;Rev-mediated nuclear export of HIV RNA;snRNP Assembly;SUMOylation of chromatin organization proteins;SUMO…	4	4	4	2.8	2.8	2.8	227.92	0	24.606	211320	7	0.284671	0.766556	-0.345408	-0.571308	Q92621	Q92621
CSRP1	Cysteine and glycine-rich protein 1	-0.347633		15.4336	15.8348	15.6408	16.1484	15.2794	15.3294	15.6301	15.4281	MTF1 activates gene expression	4	4	4	40	40	40	16.94	0	30.683	760410	23	1.05696	0.514919	-0.347633	-1.28472	E9PP21;P21291;E9PS42;E9PND2	E9PP21;P21291;E9PS42;E9PND2
GMDS	GDP-mannose 4,6 dehydratase	-0.347959		16.7423	17.067	16.9561	17.33	16.422	16.6321	16.8846	16.7647	GDP-fucose biosynthesis	9	9	9	33	33	33	39.053	0	65.106	2013100	54	1.16058	0.514431	-0.347959	-1.35178	O60547-2;O60547	O60547-2;O60547
MCCC2	Methylcrotonoyl-CoA carboxylase beta chain, mitochondrial	-0.350749		15.4335	15.7867	15.4869	16.0615	15.018	15.1738	15.7894	15.3844	Biotin transport and metabolism;Branched-chain amino acid catabolism;Defective HLCS causes multiple carboxylase deficiency	7	7	7	17	17	17	57.518	0	47.68	844820	20	0.783434	0.60236	-0.350749	-1.09043	Q9HCC0-2;Q9HCC0;D6RD67;A0A0G2JM88;D6R9R1;D6RDF7	Q9HCC0-2;Q9HCC0
STRBP	Spermatid perinuclear RNA-binding protein	-0.354309		16.8228	16.4878	16.5981	16.3207	16.3744	16.2887	15.7675	16.3815		12	7	7	19.9	14.3	14.3	71.966	0	43.661	1028200	19	1.01156	0.513058	-0.354309	-1.26291	Q96SI9-2;Q96SI9	Q96SI9-2;Q96SI9
PRMT1	Protein arginine N-methyltransferase 1	-0.354517		17.77	18.0555	17.7582	18.1372	17.4366	17.5832	17.6929	17.5902	RMTs methylate histone arginines;RUNX1 regulates genes involved in megakaryocyte differentiation and platelet function;TP53 Regulates Transcription of Genes Involved in G2 Cell Cycle Arrest	8	8	8	29.5	29.5	29.5	37.709	0	61.654	3096500	75	1.73137	0.477746	-0.354517	-1.68233	E9PKG1;Q99873-2;Q99873-3;Q99873;E9PQ98;E9PIX6;E9PNR9;H0YDE4;Q99873-5	E9PKG1;Q99873-2;Q99873-3;Q99873;E9PQ98;E9PIX6;E9PNR9;H0YDE4;Q99873-5
PFN2	Profilin-2;Profilin	-0.359195		17.6691	18.0157	18.0577	18.643	17.5827	17.3885	17.9178	18.0598	RHO GTPases Activate Formins;Signaling by ROBO receptors	6	6	2	59.3	59.3	12.1	9.7982	0	105.78	4134500	49	0.685381	0.608223	-0.359195	-1.01595	C9J712;P35080;C9J2N0;C9JQ45	C9J712;P35080;C9J2N0;C9JQ45
HNRNPA1	Heterogeneous nuclear ribonucleoprotein A1;Heterogeneous nuclear ribonucleoprotein A1, N-terminally processed	-0.359259		21.4863	20.9678	21.2851	20.6466	20.6897	20.7081	20.7307	20.8203	FGFR2 alternative splicing;mRNA Splicing - Major Pathway;Processing of Capped Intron-Containing Pre-mRNA	21	20	1	77.2	77.2	14.1	34.196	0	323.31	24350000	172	0.99101	0.516	-0.359259	-1.25477	P09651-2;A0A2R8Y4L2;H0YH80	P09651-2;A0A2R8Y4L2
CARHSP1	Calcium-regulated heat stable protein 1	-0.359888		13.6811	14.251	13.9028	14.3422	13.4144	13.7043	13.8828	13.7361		2	2	2	18.4	18.4	18.4	15.892	0	16.432	303010	13	1.01875	0.512238	-0.359888	-1.27491	Q9Y2V2	Q9Y2V2
SRSF7	Serine/arginine-rich splicing factor 7	-0.360162		15.5241	15.3654	15.1392	14.7009	14.9393	14.4666	14.7392	15.1439	Cleavage of Growing Transcript in the Termination Region;mRNA 3'-end processing;mRNA Splicing - Major Pathway;mRNA Splicing - Minor Pathway;Transport of Mature mRNA derived from an Intron-Containing Transcript	4	3	3	30.7	30.7	30.7	15.763	0	18.055	377700	5	0.773888	0.603156	-0.360162	-1.0916	A0A0B4J1Z1;C9JAB2;Q16629-3;Q16629-2;Q16629-4;Q16629	A0A0B4J1Z1;C9JAB2;Q16629-3;Q16629-2;Q16629-4;Q16629
EIF2S1	Eukaryotic translation initiation factor 2 subunit 1	-0.361629		15.7919	15.8966	14.59	14.9432	14.9824	14.7083	15.1817	14.9028	ABC-family proteins mediated transport;Formation of the ternary complex, and subsequently, the 43S complex;GTP hydrolysis and joining of the 60S ribosomal subunit;L13a-mediated translational silencing of Ceruloplasmin expression;PERK regulates gene expression;Recycling of eIF2:GDP;Ribosomal scanning and start codon recognition;Translation initiation complex formation	5	5	5	27	27	27	36.112	0	37.986	473540	15	0.492882	0.655264	-0.361629	-0.831889	P05198;H0YJS4;G3V4T5	P05198;H0YJS4;G3V4T5
BSG	Basigin	-0.36492		15.9061	14.7036	15.4874	14.9225	15.0689	14.5982	14.6442	15.2487	Basigin interactions;Degradation of the extracellular matrix;Integrin cell surface interactions;Proton-coupled monocarboxylate transport;Pyruvate metabolism	3	3	3	20.8	20.8	20.8	23.896	0	23.3	429580	9	0.534371	0.653799	-0.36492	-0.87708	A0A087X2B5;P35613-2;P35613;I3L192;A0A087WUV8;P35613-3;P35613-4;R4GN83;R4GMX5;A0A2R8YDZ0	A0A087X2B5;P35613-2;P35613;I3L192;A0A087WUV8;P35613-3;P35613-4
ABCF1	ATP-binding cassette sub-family F member 1	-0.365148		16.2371	16.0235	16.2587	15.8108	15.8295	16.1264	15.5959	15.3178	ABC-family proteins mediated transport	6	6	5	13.9	13.9	10.7	67.55	0	45.339	892280	26	0.921911	0.52269	-0.365148	-1.21169	H0YGW7;Q8NE71-2;Q8NE71;A0A0G2JIC2;Q5STZ8	H0YGW7;Q8NE71-2;Q8NE71
UQCRC2	Cytochrome b-c1 complex subunit 2, mitochondrial	-0.369783		15.264	14.7744	15.2778	14.8795	14.4858	14.8871	14.3214	15.0224	Respiratory electron transport	4	4	4	15.9	15.9	15.9	48.442	0	27.411	364420	13	0.890336	0.521695	-0.369783	-1.19289	P22695;H3BRG4;H3BSJ9;H3BP04	P22695;H3BRG4;H3BSJ9
MYPN	Myopalladin	-0.370748		15.0705	14.8041	15.0916	14.8282	14.7012	14.5346	14.5206	14.5551		6	6	6	6	6	6	145.26	0	38.046	371640	15	2.26671	0.525846	-0.370748	-1.97899	Q86TC9;A0A087WX60;Q86TC9-2;Q86TC9-3	Q86TC9;A0A087WX60;Q86TC9-2;Q86TC9-3
FBXO22	F-box only protein 22	-0.371709		17.9855	18.4602	18.1967	18.6569	17.4468	17.7765	18.4461	18.1431	Antigen processing: Ubiquitination & Proteasome degradation;Neddylation	11	11	11	25.6	25.6	25.6	44.508	0	125.66	4808100	86	0.685038	0.610288	-0.371709	-1.02541	Q8NEZ5;H3BTH6;Q8NEZ5-3;H3BTR7;H3BRE0;H3BVA4;H3BUC1;Q8NEZ5-2	Q8NEZ5
CDKN2A	Cyclin-dependent kinase inhibitor 2A	-0.376598		15.6318	15.5865	15.8422	15.7058	15.2404	15.0377	15.7439	15.2379	Cyclin D associated events in G1;Oncogene Induced Senescence;Oxidative Stress Induced Senescence;Regulation of RUNX3 expression and activity;Regulation of TP53 Degradation;Senescence-Associated Secretory Phenotype (SASP);SMAD2/SMAD3:SMAD4 heterotrimer regulates transcription;Stabilization of p53;SUMOylation of DNA damage response and repair proteins;SUMOylation of transcription factors	3	3	3	29.7	29.7	29.7	14.968	0	23.615	571050	22	1.23973	0.486955	-0.376598	-1.44451	J3QRG6;P42771;P42771-4;K7ES20;K7ENC6;P42771-2;P42771-3;P42772	J3QRG6;P42771;P42771-4;K7ES20;K7ENC6;P42771-2
HAGH	Hydroxyacylglutathione hydrolase, mitochondrial	-0.377721		15.547	15.6029	15.5523	15.9512	15.2749	15.3968	15.234	15.2366		5	5	5	28.5	28.5	28.5	26.305	0	33.2	595010	20	1.95997	0.521333	-0.377721	-1.85106	H3BPK3;Q16775-2;Q16775;H3BPQ4;H3BQW8;H3BV79;Q16775-3	H3BPK3;Q16775-2;Q16775;H3BPQ4
CASC3	Protein CASC3	-0.378131		14.8433	14.6663	14.9204	15.0481	13.5081	14.4124	15.479	14.5661	Cleavage of Growing Transcript in the Termination Region;mRNA 3'-end processing;mRNA Splicing - Major Pathway;Nonsense Mediated Decay (NMD) enhanced by the Exon Junction Complex (EJC);Regulation of expression of SLITs and ROBOs;Transport of Mature mRNA derived from an Intron-Containing Transcript	5	5	5	26.9	26.9	26.9	25.651	0	32.907	328380	16	0.405147	0.679728	-0.378131	-0.739484	J3KSY7;O15234	J3KSY7;O15234
AURKA	Aurora kinase A	-0.379053		13.9363	14.4027	14.2478	15.456	14.2801	13.8645	14.4049	13.977	APC/C:Cdh1 mediated degradation of Cdc20 and other APC/C:Cdh1 targeted proteins in late mitosis/early G1;AURKA Activation by TPX2;FBXL7 down-regulates AURKA during mitotic entry and in early mitosis;Interaction between PHLDA1 and AURKA;Regulation of PLK1 Activity at G2/M Transition;Regulation of TP53 Activity through Phosphorylation;SUMOylation of DNA replication proteins;TP53 Regulates Transcrip…	5	5	5	18.6	18.6	18.6	45.809	0	40.079	365980	17	0.489001	0.655925	-0.379053	-0.836537	O14965;Q5QPD4;A3KFJ0;Q5QPD2;A3KFJ1	O14965;Q5QPD4;A3KFJ0
MRPS22	28S ribosomal protein S22, mitochondrial	-0.382116		14.78	14.2351	14.5939	14.4386	14.3135	14.1211	14.3438	13.7406	Mitochondrial translation elongation;Mitochondrial translation initiation;Mitochondrial translation termination	3	3	3	24.2	24.2	24.2	18.573	0	21.582	236690	15	1.10341	0.516315	-0.382116	-1.3615	H7C5F2;H7C5H3;G5E9W7;G5E9V5;P82650-2;P82650;C9J5D8;H7C5L9	H7C5F2;H7C5H3;G5E9W7;G5E9V5;P82650-2;P82650
PABPN1	Polyadenylate-binding protein 2	-0.384056		15.7811	15.2363	15.9202	15.4683	15.3524	15.1365	15.1751	15.2057	Cleavage of Growing Transcript in the Termination Region;Inhibition of Host mRNA Processing and RNA Silencing;mRNA 3'-end processing;mRNA Splicing - Major Pathway;Processing of Intronless Pre-mRNAs	4	4	4	8.7	8.7	8.7	37.17	0	27.52	518620	17	1.26346	0.483547	-0.384056	-1.47069	Q92843-2;Q86U42-2;Q86U42;B4DEH8;G3V4T2;H0YJH9	Q92843-2;Q86U42-2;Q86U42;B4DEH8;G3V4T2
PPP2R2A	Serine/threonine-protein phosphatase 2A 55 kDa regulatory subunit B alpha isoform	-0.385562		15.7156	16.0747	15.9221	16.1322	15.8161	15.429	15.5207	15.5365	Cyclin A/B1/B2 associated events during G2/M transition;Cyclin D associated events in G1;Initiation of Nuclear Envelope Reformation;MASTL Facilitates Mitotic Progression;Nonsense Mediated Decay (NMD) enhanced by the Exon Junction Complex (EJC)	7	7	6	24.1	24.1	19.5	52.999	0	44.853	846120	29	1.66528	0.4955	-0.385562	-1.71278	P63151-2;P63151;E5RFR9;E5RIY1;Q66LE6;A0A1W2PQI2;Q9Y2T4-2;Q00005-5;Q00005-4;Q00005-3;Q9Y2T4;Q00005-2;Q00005;Q9Y2T4-4;Q00005-6;Q9Y2T4-3;Q00005-7	P63151-2;P63151
EIF2S3;EIF2S3L	Eukaryotic translation initiation factor 2 subunit 3;Putative eukaryotic translation initiation factor 2 subunit 3-like protein	-0.393174		17.1955	17.4202	17.0661	16.9639	16.7646	16.8098	16.8406	16.658	ABC-family proteins mediated transport;Formation of the ternary complex, and subsequently, the 43S complex;GTP hydrolysis and joining of the 60S ribosomal subunit;L13a-mediated translational silencing of Ceruloplasmin expression;Recycling of eIF2:GDP;Ribosomal scanning and start codon recognition;Translation initiation complex formation	7	7	7	21.4	21.4	21.4	51.109	0	78.961	1771600	38	1.9972	0.568098	-0.393174	-1.9067	P41091;Q2VIR3-2;Q2VIR3;H7BZU1	P41091;Q2VIR3-2;Q2VIR3
NUP133	Nuclear pore complex protein Nup133	-0.393635		13.9738	13.5314	14.3108	13.2178	12.5072	14.2318	13.1321	13.5881		3	3	3	3.5	3.5	3.5	128.98	0	19.644	149000	10	0.39586	0.683803	-0.393635	-0.733698	Q8WUM0	Q8WUM0
GSPT1;GSPT2	Eukaryotic peptide chain release factor GTP-binding subunit ERF3A;Eukaryotic peptide chain release factor GTP-binding subunit ERF3B	-0.400965		17.3775	17.374	17.3747	17.7649	16.838	17.0741	17.2376	17.1374	Eukaryotic Translation Termination;Nonsense Mediated Decay (NMD) enhanced by the Exon Junction Complex (EJC);Nonsense Mediated Decay (NMD) independent of the Exon Junction Complex (EJC);Regulation of expression of SLITs and ROBOs	12	12	12	20	20	20	68.6	0	89.844	2550900	73	1.67751	0.489902	-0.400965	-1.74954	P15170-2;P15170-3;P15170;H3BR35;Q8IYD1;H3BSV8	P15170-2;P15170-3;P15170;H3BR35;Q8IYD1
EIF5B	Eukaryotic translation initiation factor 5B	-0.401967		15.5527	15.4258	15.5012	14.828	14.9718	15.5771	14.3628	14.7881	GTP hydrolysis and joining of the 60S ribosomal subunit	6	6	5	7.8	7.8	6.2	138.68	0	38.33	459410	11	0.632675	0.606992	-0.401967	-0.997264	A0A087WUT6;O60841	A0A087WUT6;O60841
CTNNA1	Catenin alpha-1	-0.402179		14.4265	14.1246	14.6565	14.7926	14.0481	13.9826	14.3158	14.045	Adherens junctions interactions;CDO in myogenesis;RHO GTPases activate IQGAPs;VEGFR2 mediated vascular permeability	3	3	3	5.2	5.2	5.2	92.721	0	18.677	238140	9	1.30482	0.50129	-0.402179	-1.5238	G3XAM7;P35221;P35221-2;E5RIB1;E5RFM3;E5RJL0;E5RIE0;E5RHV7;H0YBB8;E5RGY6;E5RG03;E5RJ41	G3XAM7;P35221;P35221-2;E5RIB1
SRP9;DKFZp564M2223	Signal recognition particle 9 kDa protein	-0.406876		17.9703	18.0327	17.4684	18.0723	17.7283	17.1502	17.7041	17.3337	SRP-dependent cotranslational protein targeting to membrane	4	4	4	40.7	40.7	40.7	10.112	0	44.303	2486800	14	1.05514	0.515194	-0.406876	-1.35644	P49458;Q6P2S0;Q659G3;E9PE20;P49458-2	P49458;Q6P2S0;Q659G3;E9PE20;P49458-2
PRKRA	Interferon-inducible double-stranded RNA-dependent protein kinase activator A	-0.408212		21.9183	21.5993	21.8669	21.478	21.1279	21.2919	21.2382	21.5716	MicroRNA (miRNA) biogenesis;Small interfering RNA (siRNA) biogenesis	11	11	11	42.5	42.5	42.5	34.404	0	184.81	35658000	120	1.55204	0.478286	-0.408212	-1.6887	O75569;O75569-3;O75569-2;G5E9Q4;F8WEG8;C9JMM3	O75569;O75569-3;O75569-2;G5E9Q4
HNRNPAB	Heterogeneous nuclear ribonucleoprotein A/B	-0.409054		19.9773	19.3429	19.8425	19.3813	19.3723	19.309	19.0741	19.1523		8	8	8	30	30	30	30.302	0	101.59	8526100	49	1.23765	0.489347	-0.409054	-1.48844	D6R9P3;D6RD18;D6RBZ0;Q99729-3;Q99729-2;Q99729-4;Q99729	D6R9P3;D6RD18;D6RBZ0;Q99729-3;Q99729-2;Q99729-4;Q99729
MYD88	Myeloid differentiation primary response protein MyD88	-0.409976		15.2688	15.3451	15.214	15.7263	14.5102	14.9069	15.3349	15.1624	DEx/H-box helicases activate type I IFN and inflammatory cytokines production;ER-Phagosome pathway;Interleukin-1 signaling;IRAK4 deficiency (TLR2/4);IRAK4 deficiency (TLR5);MyD88 cascade initiated on plasma membrane;MyD88 deficiency (TLR2/4);MyD88 deficiency (TLR5);MyD88 dependent cascade initiated on endosome;MyD88:Mal cascade initiated on plasma membrane;p75NTR recruits signalling complexes;PI5…	5	5	5	21	21	21	34.58	0	36.709	591200	22	0.98723	0.517771	-0.409976	-1.30853	A0A0A0MS70;H0Y4G9;Q99836-5;Q99836;Q99836-6;A0A0A0MSI9;Q99836-2;A0A494C0J8;A0A3F2YP85;Q99836-3;A0A3B3ITY3;Q99836-4	A0A0A0MS70;H0Y4G9;Q99836-5;Q99836;Q99836-6;A0A0A0MSI9;Q99836-2;A0A494C0J8
HNRNPL	Heterogeneous nuclear ribonucleoprotein L	-0.410155		21.2396	21.0157	21.1341	21.0079	20.683	20.9046	20.642	20.5271	mRNA Splicing - Major Pathway;Processing of Capped Intron-Containing Pre-mRNA	21	21	21	50.3	50.3	50.3	64.132	0	323.31	25108000	139	2.27476	0.486706	-0.410155	-2.09003	P14866;M0QXS5;A0A3B3ITJ4;P14866-2;M0R1W6;M0QYT0;M0QYL7;B4DVF8;M0R076	P14866;M0QXS5;A0A3B3ITJ4;P14866-2
RNH1	Ribonuclease inhibitor	-0.413047		13.8364	13.1538	13.8689	13.99	12.8719	12.5891	13.853	13.8829		3	3	3	8.9	8.9	8.9	49.973	0	19.345	164190	6	0.491257	0.65269	-0.413047	-0.854573	P13489;E9PMJ3;E9PLZ3;E9PIM9;E9PMA9;E9PMN0;E9PIK5;H0YCR7	P13489;E9PMJ3;E9PLZ3;E9PIM9
MCMBP	Mini-chromosome maintenance complex-binding protein	-0.414005		15.3073	15.8078	15.812	16.2035	15.1084	15.1741	15.7428	15.4493		5	5	5	10	10	10	72.979	0	34.878	760380	28	0.895744	0.515877	-0.414005	-1.23988	Q9BTE3;Q9BTE3-2;Q9BTE3-3	Q9BTE3;Q9BTE3-2
MAGED2	Melanoma-associated antigen D2	-0.414979		15.1524	15.5232	14.9935	15.1357	14.9296	14.8462	14.6202	14.7488	Ligand-independent caspase activation via DCC;NRAGE signals death through JNK;Platelet degranulation	7	7	7	19.4	19.4	19.4	63.138	0	44.101	440450	10	1.70989	0.502929	-0.414979	-1.79475	Q5H909;Q9UNF1-2;Q9UNF1;Q5H907;A0A087X070;G5E9N2;Q12816-5;Q12816-2;Q9Y5V3;Q9Y5V3-2;Q12816-3;Q12816-4;Q12816	Q5H909;Q9UNF1-2;Q9UNF1;Q5H907
CACYBP	Calcyclin-binding protein	-0.421564		16.6598	16.4257	16.819	16.197	16.1112	16.4833	15.5399	16.2809		6	6	6	32.5	32.5	32.5	26.21	0	38.649	1003200	19	0.869605	0.523491	-0.421564	-1.22483	Q9HB71;B2ZWH1;Q9HB71-2;Q9HB71-3	Q9HB71;B2ZWH1;Q9HB71-2;Q9HB71-3
SYNCRIP	Heterogeneous nuclear ribonucleoprotein Q	-0.423403		21.8146	21.5693	21.85	21.5218	21.2552	21.2072	21.558	21.0417		30	30	23	53.1	53.1	43.8	69.602	0	323.31	33986000	249	1.67824	0.496351	-0.423403	-1.79139	O60506;O60506-2;O60506-3;O60506-4;B7Z645;O60506-5;F6UXX1	O60506;O60506-2;O60506-3;O60506-4;B7Z645;O60506-5
ZNF326	DBIRD complex subunit ZNF326	-0.426859		17.5777	17.0409	17.5579	17.1392	17.1851	17.0637	16.498	16.8615		10	10	8	20.4	20.4	15.8	65.653	0	74.565	1700800	41	1.08344	0.506441	-0.426859	-1.39937	Q5BKZ1;A0A0A0MRN4;Q5BKZ1-3;Q5BKZ1-2	Q5BKZ1;A0A0A0MRN4;Q5BKZ1-3
TCOF1	Treacle protein	-0.428047		15.7695	15.4125	16.4024	15.7402	15.3219	15.5687	15.588	15.1339		5	5	5	5.4	5.4	5.4	138.69	0	39.729	731300	23	0.933728	0.512295	-0.428047	-1.28346	A0A3B3IS06;J3KQ96;E7ETY2;Q13428-2;Q13428-8;Q13428-6;Q13428-7;Q13428;Q13428-3;Q13428-4;H0YA99;A0A2R8Y857;H0Y8Y7;Q13428-5	A0A3B3IS06;J3KQ96;E7ETY2;Q13428-2;Q13428-8;Q13428-6;Q13428-7;Q13428;Q13428-3;Q13428-4
GEMIN5	Gem-associated protein 5	-0.429045		15.5762	15.6136	15.7193	15.4018	14.7405	15.3902	15.2456	15.2186	snRNP Assembly	7	7	7	6.2	6.2	6.2	168.59	0	41.36	610220	15	1.47928	0.448737	-0.429045	-1.67689	Q8TEQ6	Q8TEQ6
PPIB	Peptidyl-prolyl cis-trans isomerase B	-0.429615		13.9874	16.4954	14.0593	14.9425	13.9436	14.3706	14.4006	15.0513	Collagen biosynthesis and modifying enzymes	3	3	3	17.1	17.1	17.1	23.742	0	21.705	547270	18	0.285269	0.760921	-0.429615	-0.591353	P23284	P23284
ADAR	Double-stranded RNA-specific adenosine deaminase	-0.43443		21.5015	20.963	21.284	19.9495	20.8258	21.0055	19.2108	20.9182	C6 deamination of adenosine;Formation of editosomes by ADAR proteins;Interferon alpha/beta signaling	36	36	3	34.2	34.2	3.3	136.06	0	323.31	22206000	213	0.338535	0.713126	-0.43443	-0.669727	P55265;P55265-4;P55265-5;A0A3B3ISX1;A0A3B3ITG9;A0A3B3ISU1	P55265;P55265-4;P55265-5;A0A3B3ISX1
EXOSC5	Exosome complex component RRP46	-0.434749		15.1583	13.7024	14.1193	12.9773	13.9422	13.9242	13.161	13.1908	ATF4 activates genes;Butyrate Response Factor 1 (BRF1) binds and destabilizes mRNA;KSRP (KHSRP) binds and destabilizes mRNA;Major pathway of rRNA processing in the nucleolus and cytosol;mRNA decay by 3' to 5' exoribonuclease;Tristetraprolin (TTP, ZFP36) binds and destabilizes mRNA	2	2	2	9.4	9.4	9.4	25.249	0	11.992	190770	6	0.374037	0.680271	-0.434749	-0.718224	Q9NQT4;M0R102;M0R050	Q9NQT4;M0R102;M0R050
HMGB1;HMGB1P1	High mobility group protein B1;Putative high mobility group protein B1-like 1	-0.435239		15.0476	16.4578	14.7731	15.7283	15.1368	15.2077	15.2516	14.6698	Activation of DNA fragmentation factor;Advanced glycosylation endproduct receptor signaling;DEx/H-box helicases activate type I IFN and inflammatory cytokines production;Interferon gamma signaling;Neutrophil degranulation;Regulation of TLR by endogenous ligand;RIP-mediated NFkB activation via ZBP1;SUMOylation of DNA damage response and repair proteins;TAK1 activates NFkB by phosphorylation and ac…	4	4	4	23.4	23.4	23.4	18.311	0	25.805	867600	20	0.497308	0.65035	-0.435239	-0.87067	Q5T7C4;P09429;B2RPK0;P23497	Q5T7C4;P09429;B2RPK0
XPO1	Exportin-1	-0.436213		15.9604	15.7642	15.9456	15.8488	15.3242	15.5712	15.3728	15.506	Amplification of signal from unattached kinetochores via a MAD2 inhibitory signal;Cyclin A/B1/B2 associated events during G2/M transition;Deactivation of the beta-catenin transactivating complex;Downregulation of TGF-beta receptor signaling;HuR (ELAVL1) binds and stabilizes mRNA;MAPK6/MAPK4 signaling;Mitotic Prometaphase;NEP/NS2 Interacts with the Cellular Export Machinery;Resolution of Sister Ch…	5	5	5	6.4	6.4	6.4	123.38	0	33.261	762050	20	2.99497	0.443111	-0.436213	-2.51613	O14980;H7BZC5;F8WF71;C9IZS4;C9JQ02;C9JV99;C9J673;C9JKM9	O14980
ARL6IP4	ADP-ribosylation factor-like protein 6-interacting protein 4	-0.439472		14.8776	16.3935	15.2927	15.3928	14.7583	14.8887	15.2971	15.2545		4	4	4	23.7	23.7	23.7	23.687	0	40.02	707210	25	0.595891	0.61248	-0.439472	-0.980828	F5GYV5;H7BZV4;A0A0C4DG62;F8WCT1;Q66PJ3-7;Q66PJ3-4;Q66PJ3-3;Q66PJ3-2;Q66PJ3;F8WEP2;A0A0C4DH18;F5H7X4;Q66PJ3-5	F5GYV5;H7BZV4;A0A0C4DG62;F8WCT1;Q66PJ3-7;Q66PJ3-4;Q66PJ3-3;Q66PJ3-2;Q66PJ3;F8WEP2;A0A0C4DH18;F5H7X4;Q66PJ3-5
DDX39B;DDX39A	Spliceosome RNA helicase DDX39B;ATP-dependent RNA helicase DDX39A	-0.443854		15.2346	15.1103	15.5807	14.9739	14.8046	14.8031	14.6828	14.8336	Cleavage of Growing Transcript in the Termination Region;mRNA 3'-end processing;Transport of Mature mRNA derived from an Intron-Containing Transcript	4	4	4	9.3	9.3	9.3	50.679	0	25.779	435560	13	1.78829	0.523822	-0.443854	-1.89479	Q13838-2;Q13838;O00148;Q5STU3;A0A0G2JJZ9;F6S4E6;A0A140T9X3;F6WLT2;K7EQN7;F6TRA5;A0A0A0MT12;H0Y400;O00148-2;O00148-3;F6S2B7;F6QYI9;K7EL56;K7EIL8;F6U6E2;A0A140TA18;F6UJC5;K7EN69;A0A140T9L4;A0A140T973;F6R6M7;A0A0G2JHN7;K7EPJ3;A0A0G2JJL7;A0A140T996;A0A140T9X9;A0A140T9K1;F6SXL5;K7ENP6	Q13838-2;Q13838;O00148;Q5STU3;A0A0G2JJZ9;F6S4E6;A0A140T9X3;F6WLT2;K7EQN7;F6TRA5;A0A0A0MT12;H0Y400;O00148-2;O00148-3
STAT5A;STAT5B	Signal transducer and activator of transcription;Signal transducer and activator of transcription 5B;Signal transducer and activator of transcription 5A	-0.450079		14.8204	15.1075	15.2053	15.3647	14.6538	14.5741	14.6795	14.7902	Downstream signal transduction;Growth hormone receptor signaling;Interleukin-15 signaling;Interleukin-2 signaling;Interleukin-20 family signaling;Interleukin-21 signaling;Interleukin-3, 5 and GM-CSF signaling;Interleukin-7 signaling;Nuclear signaling by ERBB4;Prolactin receptor signaling;Signaling by cytosolic FGFR1 fusion mutants;Signaling by Leptin;Signaling by SCF-KIT	7	7	7	9.3	9.3	9.3	87.361	0	47.347	467130	18	1.97833	0.523	-0.450079	-2.02018	K7EK35;P51692;P42229;P42229-2;K7EIF9;C9J4I3;C9JVV6;K7EM17	K7EK35;P51692;P42229;P42229-2
MVP	Major vault protein	-0.450758		16.533	16.4088	16.5622	16.4251	15.921	15.721	16.3785	16.1056	Neutrophil degranulation	12	12	12	18.9	18.9	18.9	99.326	0	75.207	1099900	35	1.68069	0.491923	-0.450758	-1.84015	Q14764;H3BUK7;H3BNF6;H3BRL2;H3BQK6;H3BP76;H3BPZ2;H3BNF2;H3BUP3;H3BQE7	Q14764
DDX47	Probable ATP-dependent RNA helicase DDX47	-0.454144		16.3615	14.6346	16.2012	14.3276	15.0487	15.5944	14.4182	14.647	Major pathway of rRNA processing in the nucleolus and cytosol;rRNA modification in the nucleus and cytosol	6	6	6	18	18	18	50.646	0	41.609	516650	14	0.331042	0.709014	-0.454144	-0.663568	Q9H0S4;Q9H0S4-2;F5H1N9	Q9H0S4;Q9H0S4-2
CDK4	Cyclin-dependent kinase 4	-0.458978		15.9508	15.661	15.8382	15.6957	15.4485	15.5295	15.5165	14.8153	Cyclin D associated events in G1;Meiotic recombination;Oncogene Induced Senescence;Oxidative Stress Induced Senescence;PTK6 Regulates Cell Cycle;RMTs methylate histone arginines;SCF(Skp2)-mediated degradation of p27/p21;Senescence-Associated Secretory Phenotype (SASP);Transcriptional regulation by RUNX2;Transcriptional regulation of white adipocyte differentiation;Ubiquitin-dependent degradation …	5	4	4	21.5	18.8	18.8	33.729	0	30.767	569030	18	1.32733	0.460571	-0.458978	-1.61492	P11802;F8VYH9;F8VTV8;F8VWX7;F8W1L8;F8VYY1;Q96BE9;F8VXD2;F8VZZ0;F8VZ51;P11802-2;F8VZ13	P11802;F8VYH9;F8VTV8;F8VWX7;F8W1L8
EXOSC3	Exosome complex component RRP40	-0.464537		14.7653	14.2503	14.7995	14.5543	14.501	13.6645	13.7064	14.6393	ATF4 activates genes;Butyrate Response Factor 1 (BRF1) binds and destabilizes mRNA;KSRP (KHSRP) binds and destabilizes mRNA;Major pathway of rRNA processing in the nucleolus and cytosol;mRNA decay by 3' to 5' exoribonuclease;Tristetraprolin (TTP, ZFP36) binds and destabilizes mRNA	2	2	2	18.9	18.9	18.9	17.247	0	14.395	269540	8	0.806958	0.52108	-0.464537	-1.20212	Q9NQT5-2;Q9NQT5	Q9NQT5-2;Q9NQT5
CDKN2AIP	CDKN2A-interacting protein	-0.46529		14.6358	14.2316	14.2986	14.3052	13.9238	14.072	13.9155	13.6987		4	4	4	10.3	10.3	10.3	61.124	0	25.984	210160	11	2.1026	0.498452	-0.46529	-2.1245	Q9NXV6;J3KNE1;D6RGD2	Q9NXV6
AIMP2	Aminoacyl tRNA synthase complex-interacting multifunctional protein 2	-0.471187		16.5593	16.5179	16.3635	16.4245	15.8309	16.0621	15.9536	16.1339	Cytosolic tRNA aminoacylation;SeMet incorporation into proteins	3	3	3	13.8	13.8	13.8	35.348	0	41.252	1079600	24	2.98412	0.571667	-0.471187	-2.62312	Q13155;A8MU58;Q13155-2	Q13155
UCK2	Uridine-cytidine kinase 2	-0.473211		15.0847	15.3307	15.852	15.7078	14.9025	14.9767	15.0893	15.1138	Pyrimidine salvage	5	5	5	23.8	23.8	23.8	27.408	0	34.315	604620	33	1.39115	0.473667	-0.473211	-1.67827	A0A2R8Y653;Q9BZX2;Q9BZX2-2;Q9HA47-3;Q9HA47;Q9HA47-4	A0A2R8Y653;Q9BZX2
SLTM	SAFB-like transcription modulator	-0.486564		15.0366	14.2646	14.7315	14.7728	15.1646	14.841	11.9078	14.9459		4	4	4	5.3	5.3	5.3	117.15	0	42.562	317380	17	0.251934	0.775453	-0.486564	-0.547642	Q9NWH9;H7BXE3;H7C3F4;Q9NWH9-3;H0YLW7;H0YMW8;H0YNF3;H0YMR6;H0YLE6;H0YL55	Q9NWH9;H7BXE3;H7C3F4;Q9NWH9-3
DNAJB11	DnaJ homolog subfamily B member 11	-0.491955		16.1184	15.3151	16.0709	15.2543	15.3355	15.6986	14.7907	14.9661	XBP1(S) activates chaperone genes	4	4	4	19.6	19.6	19.6	40.513	0	30.455	561690	20	0.788235	0.518674	-0.491955	-1.20188	Q9UBS4;H7C2Y5	Q9UBS4;H7C2Y5
TARBP2	RISC-loading complex subunit TARBP2	-0.494476		19.9607	19.7003	19.7533	19.4973	19.0194	19.3246	19.1923	19.3973	MicroRNA (miRNA) biogenesis;Small interfering RNA (siRNA) biogenesis	11	11	11	43.2	43.2	43.2	36.916	0	136.11	8634800	61	2.10535	0.552769	-0.494476	-2.18505	Q15633-2;Q15633;H3BV98;F8VSA1;F8VZ57;F8VYK3;F8VYK6;F8VZZ7;F8VP94;F8VTT7;F8VW32	Q15633-2;Q15633;H3BV98;F8VSA1;F8VZ57
IDH3B	Isocitrate dehydrogenase [NAD] subunit, mitochondrial;Isocitrate dehydrogenase [NAD] subunit beta, mitochondrial	-0.496567		15.3463	15.5851	15.347	16.1107	14.824	15.1357	15.5031	14.94	Citric acid cycle (TCA cycle)	6	6	6	17.6	17.6	17.6	42.41	0	39.252	767150	21	1.10966	0.484549	-0.496567	-1.48843	A0A087WZN1;O43837;A0A087X2E5;O43837-2;O43837-3;A0A0D9SG66	A0A087WZN1;O43837;A0A087X2E5;O43837-2;O43837-3
LMNB1	Lamin-B1	-0.499683		16.072	15.1309	16.151	15.4674	15.3443	15.9087	13.9917	15.5778	Breakdown of the nuclear lamina;Clearance of Nuclear Envelope Membranes from Chromatin;Depolymerisation of the Nuclear Lamina;Deregulated CDK5 triggers multiple neurodegenerative pathways in Alzheimer's disease models;Formation of Senescence-Associated Heterochromatin Foci (SAHF);Gene and protein expression by JAK-STAT signaling after Interleukin-12 stimulation;Initiation of Nuclear Envelope Refo…	11	9	8	19.5	17.9	16.4	66.408	0	57.668	635650	18	0.462948	0.654076	-0.499683	-0.851335	P20700;E9PBF6;A0A0D9SFE5;A0A0D9SFY5;Q03252	P20700;E9PBF6;A0A0D9SFE5
HNRNPA3	Heterogeneous nuclear ribonucleoprotein A3	-0.500534		20.8585	20.3964	20.788	20.3305	20.1691	20.1819	19.9137	20.1065	mRNA Splicing - Major Pathway;Processing of Capped Intron-Containing Pre-mRNA	20	20	20	39.9	39.9	39.9	39.594	0	318.77	16045000	159	1.83173	0.508865	-0.500534	-2.02002	P51991;P51991-2;H7C1J8	P51991;P51991-2
CSNK2A1;CSNK2A3	Casein kinase II subunit alpha 3;Casein kinase II subunit alpha	-0.50136		16.243	15.5368	16.2293	15.6836	15.5345	15.405	15.583	15.1648	Condensation of Prometaphase Chromosomes;Cooperation of PDCL (PhLP1) and TRiC/CCT in G-protein beta folding;Receptor Mediated Mitophagy;Regulation of PTEN stability and activity;Regulation of TP53 Activity through Phosphorylation;RUNX1 interacts with co-factors whose precise effect on RUNX1 targets is not known;Signal transduction by L1;Synthesis of PC;WNT mediated activation of DVL	5	5	5	23.1	23.1	23.1	41.79	0	35.273	649140	20	1.29548	0.45385	-0.50136	-1.64012	A0A2R8YF43;A0A2R8YD58;E7EU96;Q8NEV1;P68400;A0A2R8Y4D6;A0A2R8Y4H0;A0A2R8Y5A0;V9GYA2;A0A2R8YDY7;A0A2R8YEW1;A0A2R8YDP2;A0A2R8YFU2;P68400-2;A0A087WY74	A0A2R8YF43;A0A2R8YD58;E7EU96;Q8NEV1;P68400;A0A2R8Y4D6;A0A2R8Y4H0;A0A2R8Y5A0;V9GYA2
HSPA2	Heat shock-related 70 kDa protein 2	-0.504603		19.2141	19.2561	19.0193	18.7914	18.331	18.3301	18.7746	18.8268	Attenuation phase;HSP90 chaperone cycle for steroid hormone receptors (SHR);Meiotic synapsis;Regulation of HSF1-mediated heat shock response	25	14	14	39.6	25.5	25.5	70.02	0	124.12	5815400	78	1.57552	0.490667	-0.504603	-1.8503	P54652	P54652
TARS	Threonine--tRNA ligase, cytoplasmic	-0.507832		15.8126	15.0062	15.7213	15.1536	15.0573	15.7485	13.6809	15.1757	Cytosolic tRNA aminoacylation	5	5	5	7.1	7.1	7.1	83.434	0	33.831	565000	17	0.477506	0.651642	-0.507832	-0.871913	P26639;P26639-2;D6RBR8;D6RCA5;D6R9F8;D6RDJ6	P26639;P26639-2
IFI16	Gamma-interferon-inducible protein 16	-0.510059		16.4689	15.4766	16.4377	15.752	15.491	16.0592	15.0835	15.4613	IRF3-mediated induction of type I IFN;STING mediated induction of host immune responses	9	9	9	16.5	16.5	16.5	75.935	0	54.061	715690	19	0.790725	0.521082	-0.510059	-1.21482	Q16666-3;Q16666-2;Q16666;Q16666-6;H3BM18;X6RHM1;H3BR88;A0A0A0MRB1;H3BVE6;X6RHR0;Q6K0P9-6;Q6K0P9-5;Q6K0P9-4;Q6K0P9-3;Q6K0P9-2;Q6K0P9	Q16666-3;Q16666-2;Q16666;Q16666-6
SDHA	Succinate dehydrogenase [ubiquinone] flavoprotein subunit, mitochondrial	-0.510803		14.0775	13.8271	14.3219	14.3921	12.0308	14.1503	14.2476	14.1468	Citric acid cycle (TCA cycle);Respiratory electron transport	5	5	5	10.6	10.6	10.6	63.566	0	34.053	291930	14	0.407261	0.660156	-0.510803	-0.781902	D6RFM5;P31040-2;P31040;A0A087X1I3;P31040-3;A0A494C1T6;H0Y8X1	D6RFM5;P31040-2;P31040;A0A087X1I3;P31040-3
SRP68	Signal recognition particle subunit SRP68	-0.51269		16.3405	16.1379	16.02	16.2866	16.0242	15.5047	15.9328	15.2724	SRP-dependent cotranslational protein targeting to membrane	7	7	7	14.8	14.8	14.8	70.729	0	55.492	752710	19	1.43119	0.495267	-0.51269	-1.75545	Q9UHB9;Q9UHB9-4;Q9UHB9-2;Q9UHB9-3	Q9UHB9;Q9UHB9-4;Q9UHB9-2
GCAT	2-amino-3-ketobutyrate coenzyme A ligase, mitochondrial	-0.513171		13.9422	13.3597	14.0682	14.2474	14.2331	12.4681	13.6464	13.2173	Threonine catabolism	3	3	3	10.3	10.3	10.3	45.285	0	22.516	238050	10	0.575507	0.601226	-0.513171	-0.990267	O75600;O75600-2;F2Z340;C9IZC9;H7BZ75	O75600;O75600-2
IAH1	Isoamyl acetate-hydrolyzing esterase 1 homolog	-0.513932		14.4371	15.3536	12.1548	16.0919	13.6102	12.8292	14.9113	14.6309		4	4	4	22.8	22.8	22.8	25.085	0	31.986	525970	18	0.208534	0.79686	-0.513932	-0.475999	H7C5G1;Q2TAA2-2;Q2TAA2;C9JDY4;C9J5J2;C9JE02	H7C5G1;Q2TAA2-2;Q2TAA2
PGLS	6-phosphogluconolactonase	-0.518238		15.0186	15.8814	15.2397	15.4646	14.7201	14.7626	15.0241	15.0245	Pentose phosphate pathway (hexose monophosphate shunt)	5	5	5	33.3	33.3	33.3	27.547	0	32.384	720740	17	1.37327	0.499746	-0.518238	-1.71799	O95336;M0R261;M0R1L2;M0R0U3	O95336;M0R261
LUC7L3	Luc7-like protein 3	-0.520596		14.6024	15.3669	14.9142	15.1062	15.0664	12.944	14.8068	15.0901		6	6	6	14.9	14.9	14.9	58.22	0	39.453	452210	15	0.429593	0.651976	-0.520596	-0.813984	J3KPP4;O95232;D6RDI2;D6RHH0;U3KQT3;E7EN55;C9JL41;O95232-2	J3KPP4;O95232;D6RDI2
USP24	Ubiquitin carboxyl-terminal hydrolase 24	-0.521445		15.2699	15.6603	15.5603	15.7651	15.1146	15.0903	14.9398	15.0252	Ub-specific processing proteases	10	10	9	5.9	5.9	5.3	294.36	0	66.764	679230	31	2.43023	0.473474	-0.521445	-2.44244	Q9UPU5	Q9UPU5
KIF2C	Kinesin-like protein KIF2C	-0.535756		14.9232	13.5785	14.9618	14.862	14.4162	13.8183	14.3978	13.5501	Amplification of signal from unattached kinetochores via a MAD2 inhibitory signal;COPI-dependent Golgi-to-ER retrograde traffic;Kinesins;MHC class II antigen presentation;Mitotic Prometaphase;Resolution of Sister Chromatid Cohesion;RHO GTPases Activate Formins;Separation of Sister Chromatids	4	4	4	8.3	8.3	8.3	75.561	0	33.047	280320	13	0.643434	0.608039	-0.535756	-1.075	Q99661-2;Q99661;Q5JR89;Q5JR91;Q8N4N8	Q99661-2;Q99661
RPL22	60S ribosomal protein L22	-0.542052		20.2496	19.1094	19.3235	19.3694	18.8006	19.5748	18.9631	18.5451	Eukaryotic Translation Termination;Formation of a pool of free 40S subunits;GTP hydrolysis and joining of the 60S ribosomal subunit;L13a-mediated translational silencing of Ceruloplasmin expression;Major pathway of rRNA processing in the nucleolus and cytosol;Nonsense Mediated Decay (NMD) enhanced by the Exon Junction Complex (EJC);Nonsense Mediated Decay (NMD) independent of the Exon Junction Co…	3	3	3	41.1	41.1	41.1	11.168	0	178.74	8429500	30	0.808239	0.515421	-0.542052	-1.24959	K7ERI7;P35268;K7EJT5;K7EP65;K7EKS7;K7ELC4;K7EMH1	K7ERI7;P35268;K7EJT5;K7EP65;K7EKS7;K7ELC4;K7EMH1
AKAP8L	A-kinase anchor protein 8-like	-0.543965		16.6122	16.3132	16.7979	16.544	16.346	16.145	15.2408	16.3597		6	6	6	12.8	12.8	12.8	71.639	0	50.257	1139300	26	0.985084	0.505754	-0.543965	-1.41824	Q9ULX6;Q9ULX6-2;V9GZ50;M0R1Y5;M0R010;M0QYT7	Q9ULX6;Q9ULX6-2;V9GZ50
PFAS	Phosphoribosylformylglycinamidine synthase	-0.553493		15.9431	16.0389	16.0892	16.2677	15.0462	15.514	16.0981	15.4666	Purine ribonucleoside monophosphate biosynthesis	10	10	9	9.4	9.4	8.7	144.73	0	71.915	1002200	29	1.29788	0.485	-0.553493	-1.69422	O15067;H0YGH1;J3KT98	O15067
DICER1	Endoribonuclease Dicer	-0.560779		18.2297	18.4771	18.2689	18.431	17.5209	17.6709	18.0643	17.9075	MicroRNA (miRNA) biogenesis;Small interfering RNA (siRNA) biogenesis	23	23	23	17.9	17.9	17.9	218.68	0	170.72	3279300	100	2.21966	0.49581	-0.560779	-2.38405	Q9UPY3;Q9UPY3-2;Q9UPY3-3;H0YJZ6	Q9UPY3;Q9UPY3-2
IMPDH2	Inosine-5-monophosphate dehydrogenase 2	-0.566597		14.2672	14.3871	14.3024	14.6231	14.3233	14.2343	12.5102	14.2456	Neutrophil degranulation;Purine ribonucleoside monophosphate biosynthesis	3	3	3	6	6	6	55.804	0	19.797	296000	17	0.598628	0.607946	-0.566597	-1.03571	P12268;H0Y4R1;E7ETK5	P12268;H0Y4R1
NFKB2	Nuclear factor NF-kappa-B p100 subunit;Nuclear factor NF-kappa-B p52 subunit	-0.57285		14.7731	14.5746	14.6154	14.7775	13.4188	14.2594	14.3703	14.4006	Dectin-1 mediated noncanonical NF-kB signaling;DEx/H-box helicases activate type I IFN and inflammatory cytokines production;IkBA variant leads to EDA-ID;IKBKG deficiency causes anhidrotic ectodermal dysplasia with immunodeficiency (EDA-ID) (via TLR);Interleukin-1 processing;NIK-->noncanonical NF-kB signaling;PKMTs methylate histone lysines;RIP-mediated NFkB activation via ZBP1;TAK1 activates NFk…	4	4	4	7.6	7.6	7.6	96.748	0	26.332	304740	10	1.27128	0.485217	-0.57285	-1.68968	Q00653;Q00653-4;Q00653-3	Q00653;Q00653-4;Q00653-3
HSPA4L	Heat shock 70 kDa protein 4L	-0.574105		17.3087	16.8852	17.2065	17.0656	15.8757	16.6818	16.9926	16.6196	Regulation of HSF1-mediated heat shock response	11	9	9	17.8	14.2	14.2	94.511	0	63.563	1414600	34	1.19072	0.45788	-0.574105	-1.62216	O95757;E9PDE8;D6RJ96	O95757;E9PDE8;D6RJ96
PLIN4	Perilipin-4	-0.57544		15.0117	16.2642	14.9478	16.1792	14.2806	14.8979	15.459	15.4636		16	16	16	21.6	21.6	21.6	136.02	0	107.77	1022300	35	0.594909	0.606702	-0.57544	-1.03428	A0A0J9YXN7;Q96Q06;Q96Q06-2	A0A0J9YXN7;Q96Q06;Q96Q06-2
ATP1A1	Sodium/potassium-transporting ATPase subunit alpha-1	-0.577127		15.8169	15.0712	16.0804	14.6673	15.1064	15.6337	13.2175	15.3696	Ion homeostasis;Ion transport by P-type ATPases	5	5	3	8.4	8.4	5	109.55	0	33.804	516230	14	0.396841	0.659231	-0.577127	-0.7813	P05023-3;P05023-4;P05023;P05023-2	P05023-3;P05023-4;P05023;P05023-2
OGFR	Opioid growth factor receptor	-0.579526		15.8094	16.1799	16.2114	16.1999	15.5687	15.5444	15.3987	15.5706		9	9	9	19.8	19.8	19.8	71.423	0	61.937	864790	33	2.81795	0.4796	-0.579526	-2.8208	Q9NZT2-2;Q9NZT2;A0A0A0MRN5;A0A087X028;Q4VXW3	Q9NZT2-2;Q9NZT2;A0A0A0MRN5;A0A087X028
YRDC	YrdC domain-containing protein, mitochondrial	-0.581934		14.3099	15.1372	14.8169	15.3713	13.3166	14.2466	14.9075	14.8369		2	2	2	11.1	11.1	11.1	29.328	0	14.101	391450	13	0.641617	0.599642	-0.581934	-1.09033	Q86U90	Q86U90
PTPN11	Tyrosine-protein phosphatase non-receptor type 11	-0.582289		15.3039	16.1528	15.6958	16.2775	15.0281	15.4525	15.466	15.1542	Activation of IRF3/IRF7 mediated by TBK1/IKK epsilon;Constitutive Signaling by Aberrant PI3K in Cancer;Costimulation by the CD28 family;CTLA4 inhibitory signaling;Downstream signal transduction;FRS-mediated FGFR1 signaling;FRS-mediated FGFR2 signaling;FRS-mediated FGFR3 signaling;FRS-mediated FGFR4 signaling;GAB1 signalosome;GPVI-mediated activation cascade;Interferon alpha/beta signaling;Interle…	10	10	9	21.4	21.4	16.7	68.01	0	63.07	868150	28	1.24072	0.442718	-0.582289	-1.67176	Q06124-2;Q06124;Q06124-3;A0A1W2PPU4;H0YF12;A0A0U1RRI0	Q06124-2;Q06124;Q06124-3;A0A1W2PPU4
CARM1	Histone-arginine methyltransferase CARM1	-0.585514		14.6652	15.2178	14.9334	15.5	14.4534	13.5551	15.0726	14.8933	Activation of gene expression by SREBF (SREBP);BMAL1:CLOCK,NPAS2 activates circadian gene expression;Circadian Clock;PPARA activates gene expression;Regulation of lipid metabolism by Peroxisome proliferator-activated receptor alpha (PPARalpha);RMTs methylate histone arginines;RORA activates gene expression;RUNX3 regulates YAP1-mediated transcription;TP53 Regulates Transcription of Genes Involved …	4	4	4	13.5	13.5	13.5	41.884	0	25.6	512730	7	0.750013	0.521349	-0.585514	-1.2106	Q86X55-2;Q86X55-1;Q86X55;K7EQA8;K7EK20;K7EPK1	Q86X55-2;Q86X55-1;Q86X55;K7EQA8
TOP1	DNA topoisomerase 1	-0.590923		18.8009	17.305	18.8006	17.5325	17.5106	18.2483	17.4711	16.8454	SUMOylation of DNA replication proteins	16	16	16	23.9	23.9	23.9	90.725	0	147.03	3202700	64	0.558457	0.60341	-0.590923	-0.995464	P11387;E5RIC7;Q969P6-2;Q969P6;E5RJ95;E5RFS0;E5RJ33;H0YBR3;H0YC03;E5RGE7;E5RGR4;E5RFE3;E5RGR2	P11387
AHSA1	Activator of 90 kDa heat shock protein ATPase homolog 1	-0.60254		15.4527	15.1612	15.8685	14.9652	15.0271	15.7346	12.995	15.2808		3	3	3	15.6	15.6	15.6	32.339	0	22.078	475450	11	0.419348	0.654179	-0.60254	-0.817488	O95433-2;O95433;H0YJ63;G3V438;G3V3W9;H0YJG7	O95433-2;O95433;H0YJ63;G3V438
PITPNB	Phosphatidylinositol transfer protein beta isoform	-0.604323		15.231	14.9299	15.1517	15.7815	14.6218	14.6903	14.8268	14.5379	PI and PC transport between ER and Golgi membranes	4	4	4	58.3	58.3	58.3	13.781	0	25.921	396340	14	1.71119	0.483886	-0.604323	-2.07709	B3KYB6;A0A0A0MSW4;P48739;P48739-2;P48739-3;B3KYB7	B3KYB6;A0A0A0MSW4;P48739;P48739-2;P48739-3;B3KYB7
SF3A1	Splicing factor 3A subunit 1	-0.608933		14.7819	14.42	14.801	14.5327	14.4389	14.5048	13.2859	13.8705	mRNA Splicing - Major Pathway	3	3	3	6.4	6.4	6.4	88.885	0	40.298	253520	12	1.05356	0.496511	-0.608933	-1.52368	Q15459;Q15459-2;H7C1L2	Q15459;Q15459-2
AP1M1	AP-1 complex subunit mu-1	-0.612036		14.0838	13.4359	13.9555	13.492	13.0235	14.5314	12.6514	12.3126	Golgi Associated Vesicle Biogenesis;Lysosome Vesicle Biogenesis;MHC class II antigen presentation;Nef mediated downregulation of MHC class I complex cell surface expression;Neutrophil degranulation	2	2	2	6.6	6.6	6.6	40.296	0	13.707	138370	7	0.552624	0.60289	-0.612036	-0.994086	K7EJL1;E7ENJ6;Q9BXS5;Q9BXS5-2;K7EPJ8;A0A087WZX7	K7EJL1;E7ENJ6;Q9BXS5;Q9BXS5-2;K7EPJ8;A0A087WZX7
TSR1	Pre-rRNA-processing protein TSR1 homolog	-0.612302		16.5397	15.3987	16.1097	15.5486	15.2429	15.3908	15.2742	15.2397	Major pathway of rRNA processing in the nucleolus and cytosol	5	5	5	9.1	9.1	9.1	91.809	0	31.803	662450	13	1.21991	0.460865	-0.612302	-1.67724	Q2NL82;I3L1Q5;I3L4E8	Q2NL82;I3L1Q5
TIMM50	Mitochondrial import inner membrane translocase subunit TIM50	-0.612895		15.4243	14.9759	15.5111	14.9058	15.2109	15.5707	12.3703	15.2136	Mitochondrial protein import	3	3	3	12.7	12.7	12.7	39.646	0	20.365	476470	15	0.345576	0.682938	-0.612895	-0.711945	Q3ZCQ8;Q3ZCQ8-2;M0R0C3;M0R2F8;Q3ZCQ8-3;M0QXC3;M0R2Z3;M0R303;M0R2D2;M0R047;M0R1Y4;M0R003	Q3ZCQ8;Q3ZCQ8-2;M0R0C3;M0R2F8;Q3ZCQ8-3
GAR1	H/ACA ribonucleoprotein complex subunit 1	-0.615612		14.7833	14.0433	14.4656	13.7912	13.0816	14.9719	14.0768	12.4905	rRNA modification in the nucleus and cytosol	2	2	2	9	9	9	20.834	0	14.006	232380	5	0.47226	0.642253	-0.615612	-0.891982	Q9NY12-2;Q9NY12	Q9NY12-2;Q9NY12
HNRNPA2B1	Heterogeneous nuclear ribonucleoproteins A2/B1	-0.620972		21.5919	20.9533	21.4329	20.6203	20.5364	20.6983	20.2764	20.6034	Gene and protein expression by JAK-STAT signaling after Interleukin-12 stimulation;mRNA Splicing - Major Pathway;Processing of Capped Intron-Containing Pre-mRNA	22	22	20	61.5	61.5	54.4	37.429	0	323.31	25734000	212	1.38192	0.503472	-0.620972	-1.82508	P22626;P22626-2;A0A087WUI2	P22626;P22626-2;A0A087WUI2
HEXIM1	Protein HEXIM1	-0.623977		14.8573	15.0105	15.135	15.2822	14.3693	14.348	14.548	14.5239		3	3	3	11.7	11.7	11.7	40.623	0	23.932	423610	23	3.01431	0.359111	-0.623977	-3.05783	O94992	O94992
TUBB2B;TUBB2A	Tubulin beta-2B chain;Tubulin beta-2A chain	-0.669093		17.344	17.9542	17.0813	18.1997	13.6464	18.3192	18.1419	17.7954	Carboxyterminal post-translational modifications of tubulin;Cilium Assembly;COPI-dependent Golgi-to-ER retrograde traffic;COPI-independent Golgi-to-ER retrograde traffic;COPI-mediated anterograde transport;Formation of tubulin folding intermediates by CCT/TriC;Gap junction assembly;Hedgehog 'off' state;HSP90 chaperone cycle for steroid hormone receptors (SHR);Intraflagellar transport;Kinesins;MHC…	19	5	3	56.2	19.6	16.6	49.953	0	38.843	2032600	15	0.236367	0.780106	-0.669093	-0.537418	Q9BVA1;Q13885	Q9BVA1;Q13885
PDE3A	cGMP-inhibited 3,5-cyclic phosphodiesterase A	-0.67353		15.0691	15.2659	15.165	15.1971	12.7033	15.2902	14.9184	15.0911	cGMP effects;G alpha (s) signalling events	3	3	3	4.3	4.3	4.3	124.98	0	24.052	463330	18	0.510838	0.614677	-0.67353	-0.954915	Q14432	Q14432
HSPH1	Heat shock protein 105 kDa	-0.674224		19.0064	18.8803	18.4725	18.9298	17.8855	18.0373	18.6605	18.0089	Regulation of HSF1-mediated heat shock response;Scavenging by Class F Receptors	25	25	23	36.5	36.5	32.1	92.115	0	175.28	5169600	112	1.72782	0.525571	-0.674224	-2.16782	Q92598-2;Q92598;Q92598-3;Q92598-4;A0A0A0MSM0;R4GN69;Q5TBM3	Q92598-2;Q92598;Q92598-3;Q92598-4;A0A0A0MSM0
ADI1	1,2-dihydroxy-3-keto-5-methylthiopentene dioxygenase	-0.686968		15.0401	15.2997	15.5191	15.8962	14.7389	14.4824	14.886	14.8999	Methionine salvage pathway	5	5	5	41.3	41.3	41.3	21.498	0	33.884	645510	13	1.80832	0.572522	-0.686968	-2.24884	Q9BV57;A0A0G2JQN5;Q9BV57-2;H7C382	Q9BV57;A0A0G2JQN5;Q9BV57-2
CPT1A	Carnitine O-palmitoyltransferase 1, liver isoform	-0.688082		15.4188	15.7302	15.6884	15.5984	15.697	12.7535	15.419	15.814	Import of palmitoyl-CoA into the mitochondrial matrix;PPARA activates gene expression;RORA activates gene expression;Signaling by Retinoic Acid	3	3	3	5.2	5.2	5.2	86.238	0	21.167	627340	12	0.417291	0.651624	-0.688082	-0.828548	P50416-2;P50416	P50416-2;P50416
ANLN	Actin-binding protein anillin	-0.690669		13.386	13.7743	13.5326	13.6881	13.068	13.748	12.9284	11.8739		2	2	2	2.2	2.2	2.2	124.2	0	14.746	126130	7	0.878115	0.508867	-0.690669	-1.39024	Q9NQW6;Q9NQW6-2;C9JJT6	Q9NQW6;Q9NQW6-2;C9JJT6
YWHAG	14-3-3 protein gamma;14-3-3 protein gamma, N-terminally processed	-0.701153		15.066	15.0305	15.2519	14.9323	12.3772	15.0058	15.0496	15.0434	Activation of BAD and translocation to mitochondria;Anchoring of the basal body to the plasma membrane;AURKA Activation by TPX2;Chk1/Chk2(Cds1) mediated inactivation of Cyclin B:Cdk1 complex;Loss of Nlp from mitotic centrosomes;Loss of proteins required for interphase microtubule organization from the centrosome;Recruitment of mitotic centrosome proteins and complexes;Recruitment of NuMA to mitot…	6	3	3	23.9	13.8	13.8	28.302	0	23.244	451000	19	0.476401	0.6333	-0.701153	-0.913725	P61981	P61981
HNRNPD	Heterogeneous nuclear ribonucleoprotein D0	-0.727864		19.3296	18.5631	18.86	18.2788	18.0557	18.1545	17.9339	17.9758	mRNA Splicing - Major Pathway;Processing of Capped Intron-Containing Pre-mRNA	11	11	2	39.9	39.9	10.1	32.834	0	105.99	4477200	55	1.71347	0.55488	-0.727864	-2.20777	Q14103-3;Q14103;H0Y8G5;H0YA96;D6RAF8;D6RD83;D6RF44	Q14103-3;Q14103;H0Y8G5;H0YA96;D6RAF8
C14orf166	UPF0568 protein C14orf166	-0.735052		19.1186	18.462	19.0268	18.4442	17.6328	18.4599	17.6517	18.3669	tRNA processing in the nucleus	9	9	9	45.5	45.5	45.5	28.068	0	107.22	4279900	54	1.36882	0.544651	-0.735052	-1.90001	Q9Y224;G3V4C6;H0YJB9;G3V4E7	Q9Y224;G3V4C6
LANCL2	LanC-like protein 2	-0.740056		14.5912	15.6644	14.4108	15.0107	15.152	12.1564	14.0893	15.3193		3	3	3	9.1	9.1	9.1	50.854	0	21.856	492910	13	0.421821	0.657258	-0.740056	-0.842247	Q9NS86	Q9NS86
CAV1	Caveolin-1;Caveolin	-0.768844		14.9884	15.2397	14.5972	14.9199	13.7178	14.0308	14.1603	14.7609	Basigin interactions;Disassembly of the destruction complex and recruitment of AXIN to the membrane;eNOS activation;NOSTRIN mediated eNOS trafficking;Smooth Muscle Contraction;Triglyceride catabolism;VEGFR2 mediated vascular permeability	4	4	4	24.2	24.2	24.2	20.471	0	29.007	283130	13	1.62512	0.507448	-0.768844	-2.16303	Q03135;C9JKI3;E9PCT5;Q03135-2;P56539	Q03135;C9JKI3;E9PCT5;Q03135-2
RPL26L1	60S ribosomal protein L26-like 1	-0.772084		16.9547	15.9966	16.571	16.3374	16.3066	16.4224	16.7209	13.3215	Eukaryotic Translation Termination;Formation of a pool of free 40S subunits;GTP hydrolysis and joining of the 60S ribosomal subunit;L13a-mediated translational silencing of Ceruloplasmin expression;Major pathway of rRNA processing in the nucleolus and cytosol;Nonsense Mediated Decay (NMD) enhanced by the Exon Junction Complex (EJC);Nonsense Mediated Decay (NMD) independent of the Exon Junction Co…	12	2	2	51	11.7	11.7	17.256	0	13.988	1026300	15	0.416843	0.660125	-0.772084	-0.838883	Q9UNX3;E5RIT6;E5RHH1	Q9UNX3;E5RIT6
PSMC2	26S protease regulatory subunit 7	-0.812735		15.0691	14.8429	15.1155	14.6382	14.4501	14.8001	12.5892	14.5753	ABC-family proteins mediated transport;Activation of NF-kappaB in B cells;Antigen processing: Ubiquitination & Proteasome degradation;APC/C:Cdc20 mediated degradation of Securin;APC/C:Cdh1 mediated degradation of Cdc20 and other APC/C:Cdh1 targeted proteins in late mitosis/early G1;Asymmetric localization of PCP proteins;AUF1 (hnRNP D0) binds and destabilizes mRNA;Autodegradation of Cdh1 by Cdh1:…	4	4	4	13.4	13.4	13.4	48.633	0	28.579	316490	11	0.768708	0.514979	-0.812735	-1.30712	P35998;P35998-2;C9JLS9	P35998;P35998-2
HNRNPDL	Heterogeneous nuclear ribonucleoprotein D-like	-0.817947		17.5475	16.8799	17.597	16.6105	16.2065	16.7086	16.1588	16.2892	Gene and protein expression by JAK-STAT signaling after Interleukin-12 stimulation	6	6	6	25.8	25.8	25.8	27.191	0	42.867	1409800	23	1.60234	0.533926	-0.817947	-2.17841	O14979-3;O14979-2;A0A087WUK2;O14979;A0A087WU03	O14979-3;O14979-2;A0A087WUK2;O14979
YWHAB	14-3-3 protein beta/alpha;14-3-3 protein beta/alpha, N-terminally processed	-0.825445		14.4695	13.7913	14.565	14.0904	13.6299	14.1867	11.8032	13.9945	Activation of BAD and translocation to mitochondria;ARMS-mediated activation;Butyrate Response Factor 1 (BRF1) binds and destabilizes mRNA;Chk1/Chk2(Cds1) mediated inactivation of Cyclin B:Cdk1 complex;Frs2-mediated activation;MAP2K and MAPK activation;mTOR signalling;mTORC1-mediated signalling;Negative regulation of MAPK pathway;Paradoxical activation of RAF signaling by kinase inactive BRAF;RAF…	7	3	3	32	18	18	27.85	0	19.235	249700	8	0.697687	0.520747	-0.825445	-1.22435	P31946-2;P31946;Q4VY20;Q4VY19;A0A0J9YWE8;A0A0J9YWZ2	P31946-2;P31946
SEC23A	Protein transport protein Sec23A	-0.841293		14.8706	15.0333	15.1385	15.3508	12.5146	15.1941	14.4621	14.8572	Antigen Presentation: Folding, assembly and peptide loading of class I MHC;Cargo concentration in the ER;COPII (Coat Protein 2) Mediated Vesicle Transport;MHC class II antigen presentation;Regulation of cholesterol biosynthesis by SREBP (SREBF)	6	6	6	10.1	10.1	10.1	82.968	0	38.166	468220	13	0.66593	0.527146	-0.841293	-1.18806	F5H365;Q15436;Q15436-2;G3V5X8;G3V4Q2;G3V4V1;G3V1W4;G3V3G5;G3V2R6	F5H365;Q15436;Q15436-2
EIF2AK2	Interferon-induced, double-stranded RNA-activated protein kinase	-0.846077		17.7221	17.8162	17.6302	17.0421	16.5162	16.9901	16.4062	16.9137	Inhibition of PKR;ISG15 antiviral mechanism	9	9	9	20.7	20.7	20.7	62.094	0	72.832	1846300	40	2.01589	0.517143	-0.846077	-2.59277	P19525;P19525-2;F8WBH4;C9JZT2	P19525;P19525-2
HDAC2	Histone deacetylase 2	-0.850812		14.032	13.6126	14.1325	13.7646	13.8573	14.1885	11.7437	12.3489	Constitutive Signaling by NOTCH1 HD+PEST Domain Mutants;Constitutive Signaling by NOTCH1 PEST Domain Mutants;ERCC6 (CSB) and EHMT2 (G9a) positively regulate rRNA expression;Factors involved in megakaryocyte development and platelet production;HDACs deacetylate histones;NoRC negatively regulates rRNA expression;NOTCH1 Intracellular Domain Regulates Transcription;p75NTR negatively regulates cell cy…	4	2	2	11.1	5.7	5.7	51.998	0	13.127	148540	8	0.68654	0.523172	-0.850812	-1.21587	Q92769-3;Q92769;E5RK19;E5RFI6;E5RJ04;E5RGV4;E5RHE7;E5RH52;E5RG37;E5RFP9;H3BM24	Q92769-3;Q92769;E5RK19;E5RFI6;E5RJ04;E5RGV4;E5RHE7;E5RH52;E5RG37;E5RFP9;H3BM24
C19orf53	Leydig cell tumor 10 kDa protein homolog	-0.851567		15.285	15.3585	16.2551	15.2422	14.5584	14.7498	14.8477	14.5787		2	2	2	17.9	17.9	17.9	5.8268	0	11.677	451540	9	1.83491	0.481	-0.851567	-2.42618	K7ESE5;A0A0A0MQS3;Q9UNZ5	K7ESE5;A0A0A0MQS3;Q9UNZ5
LSM14A	Protein LSM14 homolog A	-0.852525		14.145	15.6976	15.1791	14.5616	14.9238	12.4157	14.4596	14.3742		5	5	5	11.6	11.6	11.6	46.411	0	31.749	522740	19	0.621461	0.574532	-0.852525	-1.13323	Q8ND56-3;Q8ND56-2;Q8ND56;K7EMZ9;A0A140TA76;A0A140TA66;A0A0G2JQ95;A0A096LP11	Q8ND56-3;Q8ND56-2;Q8ND56;K7EMZ9;A0A140TA76
GSK3B	Glycogen synthase kinase-3 beta	-0.883448		16.3933	14.6855	15.7311	15.6917	14.3329	15.244	14.7737	14.6171	AKT phosphorylates targets in the cytosol;APC truncation mutants have impaired AXIN binding;AXIN missense mutants destabilize the destruction complex;Beta-catenin phosphorylation cascade;B-WICH complex positively regulates rRNA expression;Constitutive Signaling by AKT1 E17K in Cancer;CRMPs in Sema3A signaling;Degradation of beta-catenin by the destruction complex;Degradation of GLI2 by the protea…	3	3	3	13.9	13.9	13.9	48.033	0	22.037	495060	8	1.15782	0.500068	-0.883448	-1.76518	P49841-2;P49841;A0A3B3ITW1	P49841-2;P49841;A0A3B3ITW1
ZC3H8	Zinc finger CCCH domain-containing protein 8	-0.897964		15.214	14.4138	14.9587	14.6349	14.4679	14.4815	12.1533	14.5267	RNA polymerase II transcribes snRNA genes	3	3	3	17.2	17.2	17.2	34.315	0	22.363	297910	11	0.716881	0.51639	-0.897964	-1.26332	A0A0C4DGZ1;Q8N5P1	A0A0C4DGZ1;Q8N5P1
C9orf114	Putative methyltransferase C9orf114	-0.900967		15.9467	15.2369	15.9714	15.2454	15.9281	15.9052	15.3715	11.5918		2	2	2	9	9	9	42.008	0	15.396	574350	14	0.366895	0.661187	-0.900967	-0.773955	Q5T280	Q5T280
GNAS	Guanine nucleotide-binding protein G(s) subunit alpha isoforms XLas;Guanine nucleotide-binding protein G(s) subunit alpha isoforms short	-0.917219		14.6963	15.1282	15.1255	15.2634	14.8222	14.9011	12.2442	14.577	Activation of the phototransduction cascade;Adenylate cyclase activating pathway;Adenylate cyclase inhibitory pathway;ADP signalling through P2Y purinoceptor 12;Adrenaline,noradrenaline inhibits insulin secretion;Ca2+ pathway;Cooperation of PDCL (PhLP1) and TRiC/CCT in G-protein beta folding;G alpha (i) signalling events;G alpha (s) signalling events;G alpha (z) signalling events;Glucagon signali…	4	4	4	4.7	4.7	4.7	111.02	0	26.099	448970	14	0.686916	0.521659	-0.917219	-1.22907	Q5JWF2;P63092-3;P63092-4;P63092;P63092-2;Q5JWF2-2;A0A0A0MR13;A8MTJ3;A0A087WTB6;A2A2R6;H0Y7F4;Q5JWE9;A0A3B3IUA8;S4R3E3;A0A087WZE5;A0A1W2PRJ7;H0Y7E8;Q5JWD1;A0A1W2PQK2;P63096;P04899-4;A0A1W2PS82;P38405-2;P11488;P09471;P38405;P09471-2;P19087;P08754;P04899;A0A1W2PRE1	Q5JWF2;P63092-3;P63092-4;P63092;P63092-2;Q5JWF2-2;A0A0A0MR13
OGT	UDP-N-acetylglucosamine--peptide N-acetylglucosaminyltransferase 110 kDa subunit	-0.921635		14.5763	14.4905	14.5242	14.8209	13.8046	14.3094	12.4119	14.1995	HATs acetylate histones;UCH proteinases	5	5	5	7.5	7.5	7.5	116.92	0	33.79	280950	15	1.0821	0.492239	-0.921635	-1.69678	O15294;O15294-3;C9JZL3;O15294-4;O15294-2	O15294;O15294-3
TCEB3	Transcription elongation factor B polypeptide 3	-0.92966		14.711	13.4221	14.6242	13.8166	13.8527	14.2048	11.0204	13.7774	Formation of HIV elongation complex in the absence of HIV Tat;Formation of HIV-1 elongation complex containing HIV-1 Tat;Formation of RNA Pol II elongation complex;HIV elongation arrest and recovery;Pausing and recovery of HIV elongation;Pausing and recovery of Tat-mediated HIV elongation;RNA Polymerase II Pre-transcription Events;RNA Polymerase II Transcription Elongation;Tat-mediated elongation…	2	2	2	4.3	4.3	4.3	87.229	0	15.283	200410	6	0.537765	0.601947	-0.92966	-1.03179	A0A024RAC6;Q14241	A0A024RAC6;Q14241
CSK	Tyrosine-protein kinase CSK	-0.943365		14.1553	15.0055	15.0205	14.8706	12.8369	14.2927	12.9636	15.1853	GAB1 signalosome;Integrin alphaIIb beta3 signaling;MAP2K and MAPK activation;Paradoxical activation of RAF signaling by kinase inactive BRAF;PD-1 signaling;Phosphorylation of CD3 and TCR zeta chains;Signaling by BRAF and RAF fusions;Signaling by high-kinase activity BRAF mutants;Signaling by moderate kinase activity BRAF mutants;Signaling by RAS mutants	7	7	6	19.6	19.6	17.3	50.704	0	42.614	554280	9	0.780333	0.511786	-0.943365	-1.35126	P41240;H3BUM9;H3BU69	P41240
AHCYL1;AHCYL2	Putative adenosylhomocysteinase 2;Adenosylhomocysteinase;Putative adenosylhomocysteinase 3	-0.943713		14.9109	14.2585	14.4934	14.2295	13.3729	13.9073	13.9591	12.8782	Antigen activates B Cell Receptor (BCR) leading to generation of second messengers;Bicarbonate transporters;CLEC7A (Dectin-1) induces NFAT activation;DAG and IP3 signaling;FCERI mediated Ca+2 mobilization;Ion homeostasis;PLC beta mediated events;Regulation of insulin secretion;Role of phospholipids in phagocytosis;VEGFR2 mediated cell proliferation	2	2	2	5.8	5.8	5.8	53.753	0	13.308	221200	4	1.70592	0.503818	-0.943713	-2.36466	O43865-2;O43865;H0Y8B3;Q96HN2-4;Q96HN2-3;Q96HN2-2;Q96HN2	O43865-2;O43865;H0Y8B3;Q96HN2-4;Q96HN2-3;Q96HN2-2;Q96HN2
NASP	Nuclear autoantigenic sperm protein	-0.9452		13.5943	13.7529	13.8136	13.7423	12.2721	13.8123	12.4877	12.5502		3	3	3	9.6	9.6	9.6	48.804	0	20.665	198760	14	1.43983	0.501455	-0.9452	-2.09065	P49321-2;P49321;P49321-3;E9PI86;E9PRH9;H0YF33;Q5T624;P49321-4;E9PPQ8;H0YDS9	P49321-2;P49321;P49321-3;E9PI86;E9PRH9;H0YF33;Q5T624;P49321-4
ADARB1	Double-stranded RNA-specific editase 1	-0.976529		15.8718	15.0116	15.4951	14.7209	14.8295	14.9478	12.6096	14.8063	C6 deamination of adenosine;Formation of editosomes by ADAR proteins	5	5	4	10.4	10.4	8.4	77.794	0	35.672	399950	16	0.780916	0.516094	-0.976529	-1.35859	P78563-3;P78563;P78563-5;P78563-6;P78563-2;P78563-4	P78563-3;P78563;P78563-5;P78563-6;P78563-2;P78563-4
LYAR	Cell growth-regulating nucleolar protein	-1.01229		17.0881	14.7691	16.1905	15.1795	15.0281	15.4559	14.0887	14.6052		8	8	8	30.3	30.3	30.3	43.614	0	54.224	638120	20	0.850105	0.483855	-1.01229	-1.4511	Q9NX58	Q9NX58
MRPL22	39S ribosomal protein L22, mitochondrial	-1.02187		14.716	13.0309	14.6197	13.5178	12.7688	13.4547	12.9404	12.6331	Mitochondrial translation elongation;Mitochondrial translation initiation;Mitochondrial translation termination	2	2	2	11.8	11.8	11.8	24.325	0	13.927	143620	5	1.1902	0.510694	-1.02187	-1.85079	E7ESL0;J3KQY1;Q9NWU5-2;Q9NWU5-3;Q9NWU5	E7ESL0;J3KQY1;Q9NWU5-2;Q9NWU5-3;Q9NWU5
PSMC3	26S protease regulatory subunit 6A	-1.03208		15.1897	15.1616	15.3972	15.6452	15.0751	15.1907	11.9732	15.0264	ABC-family proteins mediated transport;Activation of NF-kappaB in B cells;Antigen processing: Ubiquitination & Proteasome degradation;APC/C:Cdc20 mediated degradation of Securin;APC/C:Cdh1 mediated degradation of Cdc20 and other APC/C:Cdh1 targeted proteins in late mitosis/early G1;Asymmetric localization of PCP proteins;AUF1 (hnRNP D0) binds and destabilizes mRNA;Autodegradation of Cdh1 by Cdh1:…	5	5	5	18.9	18.9	18.9	44.323	0	33.279	531240	9	0.621367	0.542314	-1.03208	-1.15993	E9PM69;R4GNH3;P17980;E9PKD5;E9PLG2;E9PMD8;E9PN50	E9PM69;R4GNH3;P17980;E9PKD5
HSPA4	Heat shock 70 kDa protein 4	-1.08047		18.8066	17.8634	17.8763	17.6699	16.5848	17.1734	17.4331	16.7031	Regulation of HSF1-mediated heat shock response	17	17	15	25.6	25.6	22	94.33	0	113.52	2852800	54	1.80556	0.47425	-1.08047	-2.55025	P34932;A0A087WYC1;A0A087WTS8;P34932-2	P34932;A0A087WYC1
KIF23	Kinesin-like protein;Kinesin-like protein KIF23	-1.09742		13.9028	13.6867	14.1581	13.8967	12.4299	14.0898	11.7498	12.9851	COPI-dependent Golgi-to-ER retrograde traffic;Kinesins;MHC class II antigen presentation;Mitotic Telophase/Cytokinesis	2	2	2	3.6	3.6	3.6	92.682	0	12.77	153950	4	1.14069	0.50237	-1.09742	-1.81685	A0A2U3TZL8;H7BYN4;Q02241-3;Q02241-2;Q02241	A0A2U3TZL8;H7BYN4;Q02241-3;Q02241-2;Q02241
ZNF385A	Zinc finger protein 385A	-1.11179		15.0671	13.6765	15.107	13.7829	13.7209	13.9742	12.1431	13.3482	Regulation of TP53 Activity through Association with Co-factors;TP53 Regulates Transcription of Genes Involved in G1 Cell Cycle Arrest;TP53 Regulates Transcription of Genes Involved in G2 Cell Cycle Arrest;Transcriptional activation of cell cycle inhibitor p21	3	3	3	14.4	14.4	14.4	30.18	0	19.16	212550	7	1.01625	0.446442	-1.11179	-1.67359	Q96PM9-2;Q96PM9-3;Q96PM9-1;Q96PM9;H0YIX3;F8VWV6;F8VSJ1;F8VRY0;H0YI55	Q96PM9-2;Q96PM9-3;Q96PM9-1;Q96PM9;H0YIX3;F8VWV6;F8VSJ1;F8VRY0;H0YI55
RBM22	Pre-mRNA-splicing factor RBM22	-1.11241		13.9491	14.1016	14.0803	14.5906	11.4635	14.1372	12.9478	13.7234	mRNA Splicing - Major Pathway	4	4	4	12.4	12.4	12.4	46.895	0	24.715	179740	5	0.936174	0.482	-1.11241	-1.57676	Q9NW64;Q9NW64-2;E5RJW4	Q9NW64;Q9NW64-2
CHORDC1	Cysteine and histidine-rich domain-containing protein 1	-1.14162		15.0537	15.5143	15.3552	15.1511	13.2799	14.1927	14.1885	14.8468		4	4	4	16.9	16.9	16.9	35.286	0	24.595	466610	15	1.82628	0.540615	-1.14162	-2.60592	Q9UHD1-2;Q9UHD1;E9PPQ5;E9PIZ4;E9PSD5;E9PHZ2	Q9UHD1-2;Q9UHD1;E9PPQ5;E9PIZ4;E9PSD5
RNPEP	Aminopeptidase B	-1.16098		13.9781	14.6908	14.1978	14.5553	14.2992	12.0282	14.329	12.1216		5	5	5	10.9	10.9	10.9	72.595	0	33.376	334950	11	0.878121	0.487959	-1.16098	-1.51368	Q9H4A4;A6NKB8;C9JMZ3	Q9H4A4;A6NKB8
NGDN	Neuroguidin	-1.16804		16.2234	14.8448	15.9998	14.7314	15.0995	15.7898	11.3005	14.9375		3	3	3	14.8	14.8	14.8	35.25	0	28.93	506360	12	0.49248	0.601526	-1.16804	-0.988348	Q8NEJ9-2;Q8NEJ9;G3V4G1;H0YJ17	Q8NEJ9-2;Q8NEJ9
NUMA1	Nuclear mitotic apparatus protein 1	-1.19622		15.3033	14.4013	14.5636	14.7329	13.2128	14.4651	13.1781	13.3601	Mitotic Prophase;Recruitment of NuMA to mitotic centrosomes	6	6	6	4	4	4	236.16	0	37.241	351920	7	1.7785	0.5	-1.19622	-2.57916	A0A087WY61;Q14980-4;Q14980-3;Q14980-2;Q14980;H0YFY6;K4DIE0;Q14980-5	A0A087WY61;Q14980-4;Q14980-3;Q14980-2;Q14980;H0YFY6
ACTN1	Alpha-actinin-1	-1.20249		14.8657	14.0629	15.0508	14.1154	14.1813	14.7844	11.1824	13.1368	Nephrin family interactions;Platelet degranulation;Regulation of cytoskeletal remodeling and cell spreading by IPP complex components;Syndecan interactions	11	3	3	14.4	4.5	4.5	102.71	0	21.668	261890	14	0.704468	0.511014	-1.20249	-1.29325	P12814-2;P12814;P12814-3;P12814-4;H9KV75;H7C5W8;H0YJ11;G3V5M4;G3V2N5;G3V380	P12814-2;P12814;P12814-3;P12814-4;H9KV75
SH3GL1;SH3GL2	Endophilin-A2;Endophilin-A1	-1.23793		13.5695	15.9337	15.3242	15.5294	15.0571	12.4676	15.6814	12.1988	Cargo recognition for clathrin-mediated endocytosis;Clathrin-mediated endocytosis;EGFR downregulation;Golgi Associated Vesicle Biogenesis;InlB-mediated entry of Listeria monocytogenes into host cell;Lysosome Vesicle Biogenesis;MHC class II antigen presentation;Negative regulation of MET activity;Recycling pathway of L1;Retrograde neurotrophin signalling	4	4	4	13.9	13.9	13.9	41.489	0	25.687	503700	19	0.561436	0.600203	-1.23793	-1.09593	Q99961;M0QYE0;M0R0I3;Q99961-3;Q99961-2;Q99962	Q99961;M0QYE0;M0R0I3;Q99961-3;Q99961-2;Q99962
PRKCDBP	Protein kinase C delta-binding protein	-1.24959		13.9531	14.5419	14.4608	14.3238	13.7338	12.8174	12.8569	12.8732		2	2	2	6.1	6.1	6.1	31.088	0	13.544	137350	7	2.55064	0.226	-1.24959	-3.50067	E9PIE3;Q969G5	E9PIE3;Q969G5
LRRC59	Leucine-rich repeat-containing protein 59	-1.25715		14.9068	14.9428	14.951	14.6194	13.9514	12.8979	15.4437	12.0983		4	4	4	18.2	18.2	18.2	34.93	0	26.843	360750	13	0.871002	0.493853	-1.25715	-1.51977	Q96AG4;I3L223	Q96AG4
PCNA	Proliferating cell nuclear antigen	-1.26538		14.8873	14.8501	15.1103	14.4256	11.1092	14.7011	13.3812	15.0203	Activation of E2F1 target genes at G1/S;Dual Incision in GG-NER;Dual incision in TC-NER;E3 ubiquitin ligases ubiquitinate target proteins;Gap-filling DNA repair synthesis and ligation in GG-NER;Gap-filling DNA repair synthesis and ligation in TC-NER;HDR through Homologous Recombination (HRR);Mismatch repair (MMR) directed by MSH2:MSH3 (MutSbeta);Mismatch repair (MMR) directed by MSH2:MSH6 (MutSal…	2	2	2	12.3	12.3	12.3	28.768	0	15.114	334770	7	0.679217	0.521684	-1.26538	-1.26549	P12004	P12004
SHC1	SHC-transforming protein 1	-1.32807		14.6134	14.7645	14.8514	15.2334	13.6512	14.0934	14.753	11.6528	Constitutive Signaling by EGFRvIII;Constitutive Signaling by Ligand-Responsive EGFR Cancer Variants;G beta:gamma signalling through PI3Kgamma;GPVI-mediated activation cascade;Insulin receptor signalling cascade;Integrin alphaIIb beta3 signaling;Interleukin receptor SHC signaling;Interleukin-15 signaling;Interleukin-2 signaling;Interleukin-3, 5 and GM-CSF signaling;RAF/MAP kinase cascade;RET signa…	5	5	5	15.6	15.6	15.6	51.61	0	34.245	340840	15	1.00466	0.493576	-1.32807	-1.70104	P29353-2;P29353-7;P29353;P29353-6;X6R6D0;P29353-5;P29353-3;H0Y539;Q5T181;Q5T182;Q5T188;P98077	P29353-2;P29353-7;P29353;P29353-6;X6R6D0;P29353-5;P29353-3;H0Y539
SUB1	Activated RNA polymerase II transcriptional coactivator p15	-1.32915		14.0786	19.1231	14.8029	15.4356	13.6642	12.0472	16.6137	15.7985		5	5	5	37.8	37.8	37.8	14.395	0	55.755	1890900	22	0.379295	0.65289	-1.32915	-0.816893	P53999	P53999
GLOD4	Glyoxalase domain-containing protein 4	-1.33206		14.1572	14.7258	14.2642	14.3473	13.6058	12.6277	12.4444	13.4885		4	4	3	9.8	9.8	6.4	54.719	0	22.407	374720	7	2.22651	0.362286	-1.33206	-3.17075	F6TLX2;Q9HC38-2;Q9HC38;I3L1I0;I3L3Q4;Q9HC38-3	F6TLX2;Q9HC38-2;Q9HC38;I3L1I0;I3L3Q4
RTFDC1	Protein RTF2 homolog	-1.37766		14.3023	14.6734	14.387	15.6393	13.2128	12.7727	12.8202	14.6856		3	3	3	9.5	9.5	9.5	37.531	0	17.897	361740	9	1.35296	0.506667	-1.37766	-2.1412	A0A0A0MQR2;Q9BY42;A2A2L5;A2A2L6	A0A0A0MQR2;Q9BY42;A2A2L5
EIF2S2	Eukaryotic translation initiation factor 2 subunit 2	-1.39984		15.1234	15.3178	14.6408	14.1304	13.0029	14.2868	12.7811	13.5422	ABC-family proteins mediated transport;Formation of the ternary complex, and subsequently, the 43S complex;GTP hydrolysis and joining of the 60S ribosomal subunit;L13a-mediated translational silencing of Ceruloplasmin expression;Recycling of eIF2:GDP;Ribosomal scanning and start codon recognition;Translation initiation complex formation	4	4	4	13.5	13.5	13.5	38.388	0	25.664	280090	6	1.77089	0.590545	-1.39984	-2.65345	P20042	P20042
SNRPD1	Small nuclear ribonucleoprotein Sm D1	-1.40227		15.7585	15.3893	14.548	14.6143	12.1258	15.3576	14.4484	12.7692	mRNA Splicing - Major Pathway;mRNA Splicing - Minor Pathway;snRNP Assembly	2	2	2	34.5	34.5	34.5	13.281	0	23.016	374360	13	0.883699	0.482933	-1.40227	-1.55576	P62314;J3QLI9	P62314;J3QLI9
PRSS3	Trypsin-3	-1.42821		18.7025	19.1699	18.6171	19.0965	19.199	18.9407	12.5231	19.2103	Alpha-defensins;Antimicrobial peptides;Cobalamin (Cbl, vitamin B12) transport and metabolism;Neutrophil degranulation	2	2	1	8.8	8.8	5.4	25.924	0	12.986	8734000	20	0.3753	0.650686	-1.42821	-0.81362	P35030-5;P35030-3;P35030-2;P35030-4;P35030;B1AN99	P35030-5;P35030-3;P35030-2;P35030-4;P35030;B1AN99
C8orf33	UPF0488 protein C8orf33	-1.49407		16.818	15.6752	16.1191	15.7212	14.4368	11.5825	17.028	15.3098		5	5	5	23.7	23.7	23.7	25.65	0	43.991	744600	11	0.605451	0.533111	-1.49407	-1.17835	A0A3B3IT54;Q9H7E9;Q9H7E9-2;A0A3B3IRR6;A0A3B3ITA3	A0A3B3IT54;Q9H7E9;Q9H7E9-2;A0A3B3IRR6;A0A3B3ITA3
SF3B4	Splicing factor 3B subunit 4	-1.50534		15.3289	14.7854	15.0574	15.1481	15.1434	12.1121	12.8133	14.2296	mRNA Splicing - Major Pathway;mRNA Splicing - Minor Pathway	2	2	2	9	9	9	44.385	0	17.029	351970	13	1.13772	0.533818	-1.50534	-1.8984	Q15427;Q5SZ64	Q15427;Q5SZ64
TFAM	Transcription factor A, mitochondrial	-1.64831	+	14.5359	14.9269	14.4506	14.6012	13.5013	12.9254	12.5482	12.9465	Mitochondrial transcription initiation;Transcriptional activation of mitochondrial biogenesis	3	3	3	15	15	15	29.096	0	18.484	198530	5	3.51101	0	-1.64831	-5.1164	Q00059;H7BYN3;Q00059-2	Q00059;H7BYN3;Q00059-2
USP5	Ubiquitin carboxyl-terminal hydrolase 5	-1.65293		15.5593	12.5104	16.3129	14.7041	13.9303	12.4466	11.7909	14.3072	Synthesis of active ubiquitin: roles of E1 and E2 enzymes;Ub-specific processing proteases	7	7	7	10.8	10.8	10.8	95.785	0	48.508	367520	15	0.809503	0.4785	-1.65293	-1.48044	P45974;P45974-2;F5H571	P45974;P45974-2
SNRPE	Small nuclear ribonucleoprotein E	-1.67413		15.4954	15.372	15.3672	15.4497	13.2741	14.0785	12.1689	15.4664	Cleavage of Growing Transcript in the Termination Region;mRNA Splicing - Major Pathway;mRNA Splicing - Minor Pathway;SLBP Dependent Processing of Replication-Dependent Histone Pre-mRNAs;SLBP independent Processing of Histone Pre-mRNAs;snRNP Assembly	2	2	2	25	25	25	10.803	0	13.334	486540	8	1.27907	0.505875	-1.67413	-2.10651	P62304;A6NHK2	P62304;A6NHK2
GBE1	1,4-alpha-glucan-branching enzyme	-1.73562		12.8953	15.2496	15.0155	15.8205	12.9932	12.7181	14.153	12.1743	Glycogen storage disease type IV (GBE1);Glycogen synthesis	6	6	6	10.5	10.5	10.5	80.473	0	39.978	370470	16	1.19793	0.504632	-1.73562	-2.00987	Q04446;E9PGM4	Q04446;E9PGM4
MAGEL2	MAGE-like protein 2	-2.02172		19.822	19.8721	19.8281	19.8294	19.7906	11.7933	19.9193	19.7616		1	1	1	1.1	1.1	1.1	132.82	0.0036496	6.7279	10542000	10	0.452386	0.611487	-2.02172	-0.95909	Q9UJ55	Q9UJ55
MTDH	Protein LYRIC	-2.04423		15.4416	14.6599	14.932	14.5811	12.5788	15.163	11.9676	11.7282		3	3	3	7.6	7.6	7.6	63.836	0	20.618	314720	8	1.34241	0.560167	-2.04423	-2.24126	Q86UE4;E5RJU9	Q86UE4;E5RJU9
CEP44	Centrosomal protein of 44 kDa	-2.14259		15.3197	14.64	15.0635	14.7819	12.2539	11.9191	14.4426	12.6192		2	2	2	6.8	6.8	6.8	44.762	0	14.135	269560	8	1.98338	0.334	-2.14259	-3.13707	Q9C0F1-2;Q9C0F1;D6RGX6	Q9C0F1-2;Q9C0F1;D6RGX6
TUBA1C;TUBA1B	Tubulin alpha-1C chain	-2.19801		16.5214	16.7885	15.7935	16.3367	12.9189	15.8015	11.8666	16.0611	Anchoring of the basal body to the plasma membrane;AURKA Activation by TPX2;Carboxyterminal post-translational modifications of tubulin;Cilium Assembly;COPI-dependent Golgi-to-ER retrograde traffic;COPI-independent Golgi-to-ER retrograde traffic;COPI-mediated anterograde transport;Formation of tubulin folding intermediates by CCT/TriC;Gap junction assembly;Hedgehog 'off' state;HSP90 chaperone cyc…	24	3	3	56.8	11.6	11.6	57.73	0	38.022	906290	13	1.07128	0.520348	-2.19801	-1.88485	F5H5D3;Q9BQE3;A0A1W2PQM2;F8VVB9;F8VQQ4;F8VRZ4;F8VS66;F8VWV9;F8VX09;C9K0S6;A6NHL2-2;A6NHL2;F8VRK0;Q9H853;F8VXZ7;F8W0F6	F5H5D3;Q9BQE3;A0A1W2PQM2;F8VVB9
MMTAG2	Multiple myeloma tumor-associated protein 2	-2.22648		17.8993	16.6018	18.3138	17.6299	13.0851	13.3081	17.2732	17.8724	Neutrophil degranulation	3	3	3	20.1	20.1	20.1	20.536	0	21.622	2479700	9	0.844755	0.481682	-2.22648	-1.56645	Q9BU76-4;Q9BU76;Q9BU76-2;Q9BU76-3	Q9BU76-4;Q9BU76;Q9BU76-2;Q9BU76-3

## Sheet: SARS-CoV N-WT vs N-Mutant
Gene names	Protein names	T-test Difference (SARS-CoV N-WT vs N-Mutant, log2)	T-test Significant SARS-CoV N-WT vs N-Mutant	LFQ intensity WT-01	LFQ intensity WT-02	LFQ intensity WT-03	LFQ intensity WT-04	LFQ intensity Mutant-01	LFQ intensity Mutant-02	LFQ intensity Mutant-03	LFQ intensity Mutant-04	Peptides	Razor + unique peptides	Unique peptides	Sequence coverage [%]	Unique + razor sequence coverage [%]	Unique sequence coverage [%]	Mol. weight [kDa]	Q-value	Score	Intensity	MS/MS count	-Log Student's T-test p-value WT_Mutant	Student's T-test q-value WT_Mutant	Student's T-test Difference WT_Mutant	Student's T-test Test statistic WT_Mutant	Protein IDs	Majority protein IDs
G3BP1	Ras GTPase-activating protein-binding protein 1	6.21945	+	25.5134	25.3149	25.4367	25.2385	19.0222	19.3004	18.9549	19.3483	27	27	18	57.5	57.5	43.8	52.164	0	323.31	200400000	275	8.54961	0	6.21945	28.7984	Q13283;E5RIZ6;E5RH42;E5RJU8;Q13283-2;E5RIF8;E5RH00	Q13283
G3BP2	Ras GTPase-activating protein-binding protein 2	5.77673	+	24.0852	23.7463	23.9593	23.8863	18.2557	18.4026	17.2635	18.6483	25	22	3	54.6	51.9	7.3	54.12	0	323.31	75165000	155	5.79462	0	5.77673	14.017	Q9UN86;D6RAC7;D6RB17;D6RGJ4;D6RE13;D6RBW8;D6RBM9;D6REX8;D6RBR0;D6R9X5;D6R9A4	Q9UN86
ARL1	ADP-ribosylation factor-like protein 1	2.28319		15.5216	15.7568	15.8185	16.0141	13.7912	15.3806	12.2874	12.5191	6	6	5	57.9	57.9	48.2	18.565	0	54.916	1007800	21	1.72076	0.205818	2.28319	2.79299	P40616-2;P40616;F8VYN9;B4DZG7;F8VP99;F8W1Z8;F8VP63	P40616-2;P40616;F8VYN9;B4DZG7
MPHOSPH6	M-phase phosphoprotein 6	2.02681		20.5689	20.7374	21.0614	20.7228	20.4807	20.5579	20.594	13.3506	3	3	3	19	19	19	16.848	0	9.1085	12720000	8	0.517765	0.447337	2.02681	1.06588	H3BNT4;Q99547;H3BNK8;H3BU96;H3BSB3	H3BNT4;Q99547;H3BNK8;H3BU96
USP10	Ubiquitin carboxyl-terminal hydrolase 10	1.77308		17.6453	17.7534	17.5763	17.1496	16.0446	16.1128	14.6939	16.1809	9	9	9	19.3	19.3	19.3	87.133	0	66.819	1336900	36	2.4649	0.0832	1.77308	3.69694	Q14694;Q14694-3;Q14694-2;J3KT19;H3BQP1;H3BNA1;H3BNL0;Q68D90;H3BNS8;H3BQC6;H3BVF1	Q14694;Q14694-3;Q14694-2
SNRPD3	Small nuclear ribonucleoprotein Sm D3	1.54586		17.7491	17.5129	17.3433	17.7691	17.3672	17.3742	12.0826	17.367	3	3	3	31.7	31.7	31.7	13.916	0	14.885	1779400	22	0.540885	0.447099	1.54586	1.08433	P62318;P62318-2;H3BT13	P62318;P62318-2
HNRNPU	Heterogeneous nuclear ribonucleoprotein U	1.47943		17.6832	18.1356	17.8572	16.2994	16.8926	17.8033	11.4035	17.9582	38	2	2	47.9	1.9	1.9	88.979	0	24.998	2038600	24	0.405655	0.520801	1.47943	0.866324	Q00839-2;A0A1W2PPS1;A0A1W2PP35;A0A1W2PQL0;A0A1W2PP34	Q00839-2;A0A1W2PPS1;A0A1W2PP35;A0A1W2PQL0;A0A1W2PP34
CPVL	Probable serine carboxypeptidase CPVL	1.27055		15.6632	14.9371	14.4541	14.1941	14.0889	13.9533	13.0605	13.0635	14	14	14	38.7	38.7	38.7	54.163	0	311.32	5395700	74	1.60931	0.311333	1.27055	2.41489	Q9H3G5;H7C0X5;C9JLV0;H7C218;C9J6L4;C9JI22	Q9H3G5;H7C0X5
TDRD15	Tudor domain-containing protein 15	1.20136		19.0107	19.0518	19.2701	19.5652	19.836	19.4965	14.8409	17.9188	2	2	2	1.4	1.4	1.4	221.72	0.0040234	4.609	6540900	3	0.47459	0.474457	1.20136	0.963368	B5MCY1	B5MCY1
DDX55	ATP-dependent RNA helicase DDX55	1.17225		17.1949	16.9672	17.0733	16.2929	16.3036	15.0229	16.101	15.4116	7	7	6	20.7	20.7	16.3	65.19	0	30.711	864910	21	1.76119	0.283143	1.17225	2.54836	F5H5U2;Q8NHQ9;E7EX41;F5H2I2;F5H735;Q8NHQ9-2	F5H5U2;Q8NHQ9
DNM1L	Dynamin-1-like protein	1.15147		16.0797	17.1421	15.6261	15.2338	15.3727	16.2042	12.3873	15.5115	10	10	9	23.7	23.7	21.3	79.441	0	72.478	1405100	24	0.572965	0.453048	1.15147	1.10525	O00429-3;O00429;O00429-6;G8JLD5;O00429-4;O00429-5;O00429-2;O00429-8;O00429-7;F8VZ52;B4DPZ9;F8VUJ9;F8W1W3;B4DDQ3;F8VR28;F8VYL3	O00429-3;O00429;O00429-6;G8JLD5;O00429-4;O00429-5;O00429-2;O00429-8;O00429-7;F8VZ52
MIF	Macrophage migration inhibitory factor	1.14458		16.5084	16.8991	17.3232	17.3149	17.0438	17.2364	11.9026	17.2845	3	3	3	35.7	35.7	35.7	12.476	0	59.451	1902800	27	0.371909	0.55469	1.14458	0.796689	P14174	P14174
PFN2	Profilin;Profilin-2	1.11687		17.386	16.3366	17.2321	18.0611	12.5095	17.4404	17.587	17.0116	5	5	5	61.8	61.8	61.8	11.79	0	37.119	2063200	16	0.385475	0.542077	1.11687	0.817561	C9JQ45;G5E9Q6;P35080-2;P35080;C9J712;C9J0J7;C9J2N0	C9JQ45;G5E9Q6;P35080-2;P35080;C9J712;C9J0J7;C9J2N0
ARHGEF1	Rho guanine nucleotide exchange factor 1	1.1148		15.0479	15.0722	15.1139	14.8115	13.4254	15.2962	13.4842	13.3805	4	4	4	6.4	6.4	6.4	108.32	0	15.179	608300	8	1.25089	0.365021	1.1148	1.94914	M0QZR4;Q92888-2;Q92888;Q92888-3;M0QYC1;Q92888-4;M0R2C7;M0QZH8;M0QYS3	M0QZR4;Q92888-2;Q92888;Q92888-3;M0QYC1;Q92888-4;M0R2C7
PPAN;PPAN-P2RY11	Suppressor of SWI4 1 homolog	1.06458		20.0505	19.772	19.531	18.6207	18.6363	18.2122	18.8039	18.0634	13	13	13	40.8	40.8	40.8	53.193	0	117.63	5450300	68	1.61741	0.272667	1.06458	2.33803	Q9NQ55;A0A0A6YYI3;A0A0B4J1V8;Q9NQ55-2;Q9NQ55-3;A8MV53;H7C446;C9J3W3;C9JHF7	Q9NQ55;A0A0A6YYI3;A0A0B4J1V8;Q9NQ55-2;Q9NQ55-3;A8MV53
GLYR1	Putative oxidoreductase GLYR1	1.03872		16.7008	15.925	16.8745	16.1156	16.2632	16.4316	12.9105	15.8557	4	4	4	10.3	10.3	10.3	57.215	0	23.794	797480	17	0.566232	0.448273	1.03872	1.08439	K7EMM8;Q49A26-5;Q49A26-2;Q49A26-3;Q49A26;K7EQB2;Q49A26-4	K7EMM8;Q49A26-5;Q49A26-2;Q49A26-3;Q49A26;K7EQB2;Q49A26-4
SF3A2	Splicing factor 3A subunit 2	1.02853		15.6563	16.3349	15.6229	15.5199	11.8707	16.1413	15.504	15.504	6	6	6	18.5	18.5	18.5	49.255	0	38.449	661320	19	0.469521	0.476308	1.02853	0.942966	Q15428;K7EMT0	Q15428;K7EMT0
TTC37	Tetratricopeptide repeat protein 37	1.02759		14.4809	14.3198	15.5471	15.2565	14.0346	14.6507	11.8547	14.9539	6	6	6	5.4	5.4	5.4	175.48	0	27.222	789570	18	0.647663	0.428216	1.02759	1.19488	Q6PGP7;D6RCE2	Q6PGP7
RPS26;RPS26P11	40S ribosomal protein S26;Putative 40S ribosomal protein S26-like 1	0.956056		19.6176	18.5459	19.3152	20.1326	18.3114	17.8387	19.1456	18.4913	4	4	4	37.4	37.4	37.4	13.015	0	41.201	4991600	29	1.17417	0.364478	0.956056	1.81039	P62854;Q5JNZ5	P62854;Q5JNZ5
RNMTL1	rRNA methyltransferase 3, mitochondrial	0.946717		15.2854	14.864	14.5539	14.3502	12.8431	13.9246	14.503	13.996	3	3	3	11.9	11.9	11.9	47.019	0	14.173	209410	6	1.23932	0.388519	0.946717	1.87796	Q9HC36;I3L0T6	Q9HC36;I3L0T6
MOCOS	Molybdenum cofactor sulfurase	0.937466		16.1682	13.1349	15.754	15.7583	13.6146	13.9871	16.7329	12.7309	10	10	10	18.1	18.1	18.1	98.119	0	52.585	1798300	29	0.366096	0.559099	0.937466	0.775262	Q96EN8	Q96EN8
RPL35	60S ribosomal protein L35	0.894077		21.1612	20.245	20.4587	20.5235	19.8049	19.3587	20.5874	19.0613	6	6	6	36.6	36.6	36.6	14.551	0	185.83	11106000	43	1.22301	0.373574	0.894077	1.83901	P42766;F2Z388	P42766;F2Z388
H1FX	Histone H1x	0.889249		20.03	19.3697	19.4707	19.055	18.8936	17.6547	19.5321	18.288	8	8	8	41.3	41.3	41.3	22.487	0	72.337	5690700	50	1.01714	0.34714	0.889249	1.61383	Q92522	Q92522
WDR6	WD repeat-containing protein 6	0.845485		15.2491	15.9605	15.6428	15.2038	14.5443	14.6735	14.2922	15.1643	14	14	14	20.2	20.2	20.2	125	0	77.618	2800900	49	1.78778	0.29219	0.845485	2.37628	A0A087X295;Q9NNW5;E9PDU5;C9K020;E9PBK6;C9JFP6;V9GYU1;Q6PKC6;V9GZ65	A0A087X295;Q9NNW5;E9PDU5
ARL6IP4	ADP-ribosylation factor-like protein 6-interacting protein 4	0.835201		15.8621	15.8252	15.1937	16.3926	15.0888	14.9882	15.1672	14.6886	4	4	4	23.7	23.7	23.7	23.687	0	55.616	440040	19	1.69263	0.274667	0.835201	2.27739	F5GYV5;H7BZV4;A0A0C4DG62;F8WCT1;Q66PJ3-7;Q66PJ3-4;Q66PJ3-3;Q66PJ3-2;Q66PJ3;F8WEP2;A0A0C4DH18;F5H7X4;Q66PJ3-5	F5GYV5;H7BZV4;A0A0C4DG62;F8WCT1;Q66PJ3-7;Q66PJ3-4;Q66PJ3-3;Q66PJ3-2;Q66PJ3;F8WEP2;A0A0C4DH18;F5H7X4;Q66PJ3-5
SDHB	Succinate dehydrogenase [ubiquinone] iron-sulfur subunit, mitochondrial	0.831947		15.2551	14.7287	14.8175	15.1098	14.7674	14.8338	11.9797	15.0025	4	4	4	18.6	18.6	18.6	31.629	0	15.855	647690	9	0.522343	0.465115	0.831947	0.997353	P21912;A0A087WWT1;A0A087WXX8	P21912;A0A087WWT1;A0A087WXX8
TCEB3	Transcription elongation factor B polypeptide 3	0.817589		15.7791	15.4647	15.7538	15.5328	15.3201	15.4797	12.9877	15.4726	3	3	3	7.3	7.3	7.3	87.229	0	30.923	426190	16	0.634135	0.438108	0.817589	1.14305	A0A024RAC6;Q14241	A0A024RAC6;Q14241
DDX50	ATP-dependent RNA helicase DDX50	0.799166		19.2501	18.4593	17.996	17.8818	17.8098	17.5077	17.9865	17.0866	15	13	13	27.3	23.6	23.6	82.564	0	61.628	2664200	63	1.13801	0.356913	0.799166	1.70836	Q9BQ39;A0A087WVC1	Q9BQ39;A0A087WVC1
DCTN2	Dynactin subunit 2	0.795748		16.6542	17.1623	16.3706	15.8014	14.9804	15.2364	16.873	15.7158	8	8	8	27.7	27.7	27.7	44.23	0	32.873	2303600	18	0.777035	0.418745	0.795748	1.31242	Q13561;Q13561-3;Q13561-2;F8W1I6;H0YI98;F8VW18;H0YHL1;F8VX93;F8VRV7	Q13561;Q13561-3;Q13561-2;F8W1I6;H0YI98;F8VW18
RNF213	E3 ubiquitin-protein ligase RNF213	0.788959		15.8916	16.7099	16.2285	15.7582	16.1296	16.1219	12.5347	16.6462	9	9	9	2.5	2.5	2.5	591.4	0	29.885	1890300	18	0.348537	0.579226	0.788959	0.735623	A0A0A0MTR7;A0A0A0MTC1;Q63HN8;Q63HN8-4;Q63HN8-5;Q63HN8-6	A0A0A0MTR7;A0A0A0MTC1;Q63HN8;Q63HN8-4
HP1BP3	Heterochromatin protein 1-binding protein 3	0.779266		18.8437	19.5846	19.8355	19.0324	18.4491	18.1521	18.633	18.945	14	14	14	26.2	26.2	26.2	61.206	0	108.09	4978900	64	1.46713	0.330381	0.779266	2.02266	Q5SSJ5;X6RGJ2;Q5SSJ5-2;Q5SSJ5-3;B0QZK4;Q5SWC8;B0QZK9;B0QZK8;Q5SSJ5-5	Q5SSJ5;X6RGJ2;Q5SSJ5-2;Q5SSJ5-3;B0QZK4;Q5SWC8
POLRMT	DNA-directed RNA polymerase, mitochondrial	0.756389		17.3842	17.013	16.9432	16.4268	16.0981	16.5887	16.4186	15.6362	11	11	10	14.5	14.5	12.8	138.62	0	49.2	1050500	29	1.40843	0.371826	0.756389	1.95162	O00411;K7EMH3;K7ESD1	O00411
PSMB5	Proteasome subunit beta type-5	0.754086		15.6672	15.1661	13.8206	15.8245	13.6862	14.2949	13.9338	15.5472	8	8	8	41.4	41.4	41.4	28.48	0	92.383	1747400	24	0.575224	0.443689	0.754086	1.05496	P28074;P28074-3;H0YJM8;P28074-2	P28074;P28074-3
PURB	Transcriptional activator protein Pur-beta	0.747504		16.5571	16.3158	16.0331	15.8554	15.5399	15.4324	15.7031	15.096	5	5	5	24.4	24.4	24.4	33.24	0	26.742	544370	13	2.00616	0.29375	0.747504	2.48362	Q96QR8	Q96QR8
AK2	Adenylate kinase 2, mitochondrial;Adenylate kinase 2, mitochondrial;Adenylate kinase 2, mitochondrial, N-terminally processed	0.746109		15.1177	16.0655	16.6694	15.3548	15.9018	16.2033	11.2832	16.8347	8	8	8	50.9	50.9	50.9	25.63	0	65.046	2035200	38	0.227317	0.695986	0.746109	0.52531	F8W1A4;P54819-6;P54819-2;P54819;P54819-5;P54819-4;P54819-3;F8VZG5;F8VY04;G3V213	F8W1A4;P54819-6;P54819-2;P54819;P54819-5;P54819-4;P54819-3;F8VZG5;F8VY04;G3V213
HIST1H2AA;H2AFX	Histone H2A type 1-A;Histone H2AX	0.736192		17.4429	17.0159	15.9245	16.0607	16.1652	15.6002	16.1129	15.6208	7	2	0	40.5	22.9	0	14.233	0	84.423	774060	20	0.940779	0.364393	0.736192	1.47516	Q96QV6;P16104	Q96QV6;P16104
PRPF4B	Serine/threonine-protein kinase PRP4 homolog	0.736029		14.4331	14.5096	14.1877	14.356	12.5628	13.879	14.1902	13.9102	3	3	3	8.5	8.5	8.5	68.4	0	10.282	279360	7	1.02512	0.356627	0.736029	1.56332	H0YDJ3;Q13523	H0YDJ3;Q13523
CDC42	Cell division control protein 42 homolog	0.735963		15.4043	16.1603	15.1233	15.0103	15.1425	15.1095	12.9434	15.559	3	2	2	25.7	19.9	19.9	21.258	0.00041528	7.4039	499760	8	0.526836	0.469148	0.735963	0.987999	P60953;Q5JYX0;P60953-1	P60953;Q5JYX0;P60953-1
C19orf53	Leydig cell tumor 10 kDa protein homolog	0.730807		15.7249	15.3836	15.5608	16.8047	14.9605	15.1748	16.0603	14.3551	3	3	3	16.2	16.2	16.2	10.576	0	8.3251	451250	11	0.754681	0.412457	0.730807	1.26788	Q9UNZ5;K7ESE5;A0A0A0MQS3	Q9UNZ5;K7ESE5;A0A0A0MQS3
MAP7	Ensconsin	0.728704		15.3409	14.844	16.4152	15.705	14.2081	15.3151	14.9017	14.9653	6	6	6	7.8	7.8	7.8	87.817	0	19.898	485860	10	0.916699	0.377754	0.728704	1.44654	A0A087WZ40;Q14244-2;Q14244-6;Q14244-4;Q14244;Q14244-7;Q14244-5;Q14244-3	A0A087WZ40;Q14244-2;Q14244-6;Q14244-4;Q14244;Q14244-7;Q14244-5;Q14244-3
SUB1	Activated RNA polymerase II transcriptional coactivator p15	0.720122		17.6802	17.8783	17.6029	19.558	17.3836	17.7191	17.2242	17.5119	6	6	6	37.8	37.8	37.8	14.395	0	28.298	3082100	39	0.744609	0.421169	0.720122	1.25306	P53999	P53999
RPL9	60S ribosomal protein L9	0.717998		22.3347	21.8032	21.8425	21.6846	21.5867	21.2563	20.9464	21.0035	10	10	10	62.4	62.4	62.4	20.775	0	323.31	28954000	111	1.89621	0.289818	0.717998	2.35668	D6RAN4;P32969;A0A2R8Y5Y7;E7ESE0;H0Y9V9;H0Y9R4	D6RAN4;P32969;A0A2R8Y5Y7;E7ESE0;H0Y9V9
MMS19	MMS19 nucleotide excision repair protein homolog	0.708586		14.1998	13.6809	14.5246	14.3878	14.7014	13.4472	12.5198	13.2904	5	5	5	13.4	13.4	13.4	102.64	0	40.336	464490	12	0.705777	0.428512	0.708586	1.2046	Q96T76-5;Q96T76-9;Q96T76;Q96T76-8;Q5T454;Q96T76-7;F8WCH8;B0QZ77;H0Y746;H7C0A9	Q96T76-5;Q96T76-9;Q96T76;Q96T76-8;Q5T454;Q96T76-7
CISD1	CDGSH iron-sulfur domain-containing protein 1	0.706317		14.8001	15.0217	14.9175	14.7437	13.4875	15.2175	12.0216	15.9312	4	4	4	56.5	56.5	56.5	12.199	0	22.625	1264600	24	0.343358	0.593553	0.706317	0.719575	Q9NZ45	Q9NZ45
KIAA1522	Uncharacterized protein KIAA1522	0.704801		15.0217	14.4027	14.9882	13.9657	15.0532	13.9014	14.107	12.4975	3	3	3	4.5	4.5	4.5	113.06	0	12.421	197800	8	0.562616	0.45794	0.704801	1.02866	Q9P206-2;Q9P206;Q9P206-3	Q9P206-2;Q9P206;Q9P206-3
RPS28	40S ribosomal protein S28	0.701426		19.8323	18.8596	18.6152	18.8787	18.8433	18.1866	18.1725	18.1776	4	4	4	52.2	52.2	52.2	7.8409	0	52.798	5680600	21	1.16634	0.363061	0.701426	1.6864	P62857	P62857
DDX31	Probable ATP-dependent RNA helicase DDX31	0.700608		19.0151	18.2878	19.0758	18.2473	18.1563	17.6881	18.8816	17.0976	14	14	14	23.9	23.9	23.9	83.515	0	66.544	3272400	61	0.79138	0.421322	0.700608	1.29969	F8WAJ0;Q9H8H2;Q9H8H2-2;Q9H8H2-4;Q9H8H2-3	F8WAJ0;Q9H8H2;Q9H8H2-2;Q9H8H2-4
S100A6	Protein S100-A6;Protein S100	0.688344		15.6277	15.3417	17.5055	16.8269	11.9998	17.0245	16.6191	16.9049	5	5	5	76.7	76.7	76.7	10.18	0	44.457	1390300	17	0.207584	0.719535	0.688344	0.485651	P06703;R4GN98	P06703;R4GN98
UPF3B	Regulator of nonsense transcripts 3B	0.682338		16.1958	16.2046	16.2905	15.7345	15.695	15.0657	15.7656	15.1696	4	4	4	11.5	11.5	11.5	56.213	0	16.691	527120	12	1.68778	0.298353	0.682338	2.14215	Q9BZI7-2;Q9BZI7;A0A087WYC8;A0A1B0GVA2	Q9BZI7-2;Q9BZI7;A0A087WYC8
SURF6	Surfeit locus protein 6	0.674014		18.5924	18.165	19.1045	18.2741	18.7218	17.4662	18.1916	17.0603	9	9	9	28.5	28.5	28.5	41.45	0	68.605	3172300	47	0.782898	0.416678	0.674014	1.28092	O75683	O75683
CSRP2	Cysteine and glycine-rich protein 2	0.662568		15.7146	15.8851	16.1854	16.1352	13.3579	16.0555	15.8422	16.0144	2	2	2	15.5	15.5	15.5	20.954	0	20.567	657330	11	0.447449	0.521545	0.662568	0.867198	Q16527;F8VW96;F8VQR7	Q16527;F8VW96;F8VQR7
GMDS	GDP-mannose 4,6 dehydratase	0.65941		15.2647	15.2182	15.5742	15.257	14.8238	14.5079	14.4064	14.9384	5	5	5	17.5	17.5	17.5	39.053	0	16.346	582440	23	2.3265	0.283333	0.65941	2.6285	O60547-2;O60547	O60547-2;O60547
NDUFA8	NADH dehydrogenase [ubiquinone] 1 alpha subcomplex subunit 8	0.656976		15.2795	15.6787	15.6345	15.7211	13.8769	15.7541	14.1548	15.9001	4	4	4	37.8	37.8	37.8	20.105	0	23.331	1677800	24	0.574192	0.455627	0.656976	1.03231	P51970	P51970
DDX24	ATP-dependent RNA helicase DDX24	0.655176		19.9336	20.2955	19.7386	19.48	18.952	19.1244	19.647	19.1035	26	26	26	40.4	40.4	40.4	91.48	0	249.78	7302400	133	1.53985	0.342756	0.655176	1.9903	G3V529;Q9GZR7;Q9GZR7-2;F5GYL3;A0A1W2PRR2;A0A087WXU8	G3V529;Q9GZR7;Q9GZR7-2;F5GYL3;A0A1W2PRR2;A0A087WXU8
NUDT21	Cleavage and polyadenylation specificity factor subunit 5	0.644164		15.8186	15.7557	15.5993	14.8105	14.6518	15.162	14.1467	15.4468	8	8	8	52	52	52	26.227	0	55.075	1587700	24	0.87939	0.397401	0.644164	1.37164	O43809;H3BND3;H3BV41	O43809;H3BND3;H3BV41
RBM28	RNA-binding protein 28	0.634151		20.2001	20.5802	20.7466	20.6705	20.5865	19.5971	20.0495	19.4277	28	28	28	37.4	37.4	37.4	85.737	0	251.05	11862000	184	1.16298	0.365101	0.634151	1.64137	Q9NW13;Q9NW13-2;C9JAA9;H7C5G8;C9JE21	Q9NW13;Q9NW13-2
TTF1	Transcription termination factor 1	0.631856		15.4729	15.9677	16.0037	15.4244	15.3723	14.3195	15.6349	15.0146	5	5	4	11.8	11.8	8.7	103.05	0	22.406	564530	8	1.00122	0.370103	0.631856	1.48732	Q15361	Q15361
SPATS2L	SPATS2-like protein	0.627054		15.2447	15.3013	16.1615	15.0083	14.8864	14.7339	14.7334	14.8538	4	4	4	12.3	12.3	12.3	54.178	0	15.769	383750	8	1.3056	0.330714	0.627054	1.7641	Q9NUQ6-2;Q9NUQ6;Q9NUQ6-4;Q9NUQ6-3;B8ZZZ7;F8W6C2;C9IZC3;C9J8M7;F2Z2S1;C9JKE4;F8VZ02;F8VT91;C9JGM8;C9JW67	Q9NUQ6-2;Q9NUQ6;Q9NUQ6-4;Q9NUQ6-3;B8ZZZ7;F8W6C2
ARAF	Serine/threonine-protein kinase A-Raf	0.62255		14.5398	13.4891	14.0775	13.9561	13.0765	13.8284	13.0963	13.571	10	5	5	20.1	11.4	11.4	67.585	0	26.586	995920	21	1.14885	0.356376	0.62255	1.6206	P10398;Q96II5;P10398-2	P10398;Q96II5
GBE1	1,4-alpha-glucan-branching enzyme	0.621837		15.5283	16.4535	14.6609	15.0764	15.9647	14.5826	14.4531	14.2314	7	7	7	17.8	17.8	17.8	80.473	0	54.271	894390	20	0.521691	0.477056	0.621837	0.957694	Q04446;E9PGM4	Q04446;E9PGM4
RPL32	60S ribosomal protein L32	0.615984		21.2188	20.7591	21.3216	21.1828	19.4069	20.6086	21.327	20.6757	9	9	8	45.9	45.9	45.1	15.616	0	83.195	18132000	63	0.71703	0.43224	0.615984	1.18705	D3YTB1;F8W727;P62910	D3YTB1;F8W727;P62910
AAR2	Protein AAR2 homolog	0.613881		14.8202	14.8976	14.5659	15.1666	15.5516	13.6038	14.1096	13.7298	7	7	7	26.4	26.4	26.4	45.034	0	28.053	666080	14	0.630467	0.453198	0.613881	1.0881	A2A2Q9;Q9Y312	A2A2Q9;Q9Y312
MRPS22	28S ribosomal protein S22, mitochondrial	0.610137		16.9266	16.5315	16.2373	16.0763	15.8862	15.509	15.7268	16.2091	6	6	6	25.1	25.1	25.1	36.805	0	27.186	829190	25	1.37037	0.3516	0.610137	1.80582	G5E9W7;G5E9V5;P82650;H7C5F2;H7C5H3;P82650-2;H7C5L9;C9J5D8	G5E9W7;G5E9V5;P82650;H7C5F2;H7C5H3;P82650-2;H7C5L9
AP3D1	AP-3 complex subunit delta-1	0.608753		14.7948	14.799	15.3428	14.872	15.1689	15.1863	11.9152	15.103	6	6	6	10.2	10.2	10.2	114.71	0	26.463	450350	12	0.313374	0.619807	0.608753	0.661552	O14617-4;O14617-2;O14617;O14617-5;A0A2R8Y611;O14617-3;A0A2R8YCY8;A0A2R8Y4J3	O14617-4;O14617-2;O14617;O14617-5;A0A2R8Y611;O14617-3
STAU1	Double-stranded RNA-binding protein Staufen homolog 1	0.607804		17.6622	17.4879	18.2306	17.6403	17.3839	16.9194	17.4941	16.7923	12	11	10	32.5	30.8	24.1	54.945	0	80.877	1721300	41	1.37062	0.351831	0.607804	1.80399	A0A087X1A5;Q5JW30;O95793-2;O95793-3;O95793;Q5JW28;F6UDC6	A0A087X1A5;Q5JW30;O95793-2;O95793-3;O95793
MLKL	Mixed lineage kinase domain-like protein	0.601926		14.5295	14.6482	14.7425	14.6789	14.5527	12.356	14.582	14.7006	2	2	2	5.3	5.3	5.3	54.478	0	7.8553	343250	10	0.482855	0.49992	0.601926	0.902968	Q8NB16;I3L4Z5;I3L4A6;I3L2T9;Q8NB16-2	Q8NB16;I3L4Z5;I3L4A6;I3L2T9;Q8NB16-2
PRPF3	U4/U6 small nuclear ribonucleoprotein Prp3	0.593928		18.3368	17.3058	17.6426	17.7219	17.2574	16.9506	17.3712	17.0522	14	14	14	24.7	24.7	24.7	77.528	0	55.496	1711500	40	1.34749	0.331659	0.593928	1.77221	O43395;O43395-3	O43395
PGD	6-phosphogluconate dehydrogenase, decarboxylating	0.590832		14.5609	14.9809	15.2506	14.6538	13.7092	15.1438	12.6735	15.5563	5	5	5	20.9	20.9	20.9	51.872	0	26.392	673770	15	0.377203	0.563049	0.590832	0.7556	P52209-2;P52209;K7EMN2;K7EM49;K7EPF6;K7ELN9	P52209-2;P52209;K7EMN2;K7EM49;K7EPF6
SRP72	Signal recognition particle subunit SRP72	0.589715		18.4302	18.4827	18.0276	18.3183	17.6718	18.0985	17.6967	17.433	12	12	12	24.7	24.7	24.7	74.605	0	82.941	2575900	46	1.86069	0.309733	0.589715	2.17308	O76094;O76094-2;D6RDY6;R4GNC1	O76094;O76094-2
UTP15	U3 small nucleolar RNA-associated protein 15 homolog	0.577164		17.8747	18.0973	17.9446	17.8885	17.4624	17.4143	17.2285	17.3912	11	11	11	29.7	29.7	29.7	58.414	0	62.293	2255200	50	3.69876	0.0926667	0.577164	3.357	Q8TED0;Q8TED0-3;H0Y8P4;Q8TED0-2;D6RF65	Q8TED0;Q8TED0-3;H0Y8P4
WARS	Tryptophan--tRNA ligase, cytoplasmic;T1-TrpRS;T2-TrpRS	0.576764		15.7723	15.3715	14.8726	15.5583	14.8062	15.3435	12.6119	16.5059	11	11	10	33.8	33.8	30.8	53.165	0	93.918	2282300	43	0.286359	0.640348	0.576764	0.614642	P23381;P23381-2;G3V3Y5;G3V3H8;G3V277;H0YJP3;G3V227;G3V3P2;G3V3X0;G3V4N8;G3V2Y7;G3V3S7;G3V5W1;G3V4C7;G3V2C0;G3V339;G3V313;G3V4S4;G3V3R3;G3V2F2;G3V4N0;P78534;G3V423;G3V5U1;G3V456;G3V4Q0;G3V4A3;G3V5H5	P23381;P23381-2
PABPC4	Polyadenylate-binding protein;Polyadenylate-binding protein 4	0.561145		21.489	21.4078	21.3623	21.1128	20.566	20.9193	21.2449	20.3972	35	25	24	56.6	40.8	39.2	67.97	0	295.98	20758000	176	1.46654	0.368323	0.561145	1.83683	B1ANR0;Q13310-2;Q13310;Q13310-3;H0Y5F5;H0YCC8;H0YEU6;H0YEQ8;B1ANR1;H0Y6X6;H0YER0;P0CB38	B1ANR0;Q13310-2;Q13310;Q13310-3;H0Y5F5
ATP5O	ATP synthase subunit O, mitochondrial	0.559719		15.1466	14.6916	14.5111	17.5962	14.8045	15.0381	15.0547	14.8094	7	7	7	40.8	40.8	40.8	23.277	0	62.485	1062100	23	0.331627	0.606806	0.559719	0.683261	P48047;A0A494C0K9;H7C0C1;H7C068;H7C086	P48047;A0A494C0K9;H7C0C1
HDAC1	Histone deacetylase 1	0.549759		14.6026	14.7316	14.9235	15.1193	12.2433	14.7755	15.1389	15.0203	9	5	3	25.7	16.4	9.1	55.102	0	55.948	593810	13	0.33692	0.603278	0.549759	0.689697	Q13547;Q5TEE2;E7ESJ6	Q13547;Q5TEE2
ZCCHC9	Zinc finger CCHC domain-containing protein 9	0.544969		15.1542	14.2246	14.7269	14.2519	14.1072	14.0905	14.3199	13.66	3	3	3	16.6	16.6	16.6	30.477	0	10.332	192330	7	1.0893	0.37326	0.544969	1.5115	Q8N567	Q8N567
DDX52	Probable ATP-dependent RNA helicase DDX52	0.541501		17.6132	16.4915	17.9458	17.1127	17.3901	16.9425	16.5872	16.0773	12	12	11	30.7	30.7	26	67.497	0	50.006	1400900	37	0.609042	0.456343	0.541501	1.03885	Q9Y2R4;A0A087X1P7;A0A087WTD6;A0A087X069;A0A087X121	Q9Y2R4
IGHMBP2	DNA-binding protein SMUBP-2	0.536587		15.3012	15.2865	15.3939	14.8601	14.8874	14.5386	14.8597	14.4095	3	3	3	5.4	5.4	5.4	109.15	0	9.9603	326950	8	1.72704	0.349674	0.536587	2.00209	P38935	P38935
PURA	Transcriptional activator protein Pur-alpha	0.535926		17.5694	17.2033	17.0751	17.1129	16.9387	16.6204	16.8677	16.3902	3	3	3	13.7	13.7	13.7	34.91	0	14.688	1198200	19	1.72026	0.350545	0.535926	1.99631	Q00577	Q00577
FARSB	Phenylalanine--tRNA ligase beta subunit	0.52964		14.981	15.1002	15.2432	15.0408	15.3066	14.8487	14.2421	13.8492	2	2	2	3.4	3.4	3.4	66.115	0.00080678	6.6015	352250	13	0.805055	0.419762	0.52964	1.23975	Q9NSD9;Q9NSD9-2	Q9NSD9;Q9NSD9-2
MRPL11	39S ribosomal protein L11, mitochondrial	0.529428		17.0443	16.7783	16.9072	17.2417	16.7225	16.3401	16.5497	16.2415	6	6	6	40.6	40.6	40.6	20.683	0	39.863	1137300	24	1.95361	0.31225	0.529428	2.14916	Q9Y3B7;Q9Y3B7-2;Q9Y3B7-3;H0YCD5;E9PQB6	Q9Y3B7;Q9Y3B7-2;Q9Y3B7-3
SRP68	Signal recognition particle subunit SRP68	0.522993		16.9575	16.4757	16.7512	16.1081	15.9586	16.1651	15.9277	16.1492	9	9	9	18.8	18.8	18.8	70.729	0	54.544	1044200	23	1.44649	0.340203	0.522993	1.77892	Q9UHB9;Q9UHB9-2;Q9UHB9-4;Q9UHB9-3;K7EN53;K7EQC2	Q9UHB9;Q9UHB9-2;Q9UHB9-4
C2orf47	Uncharacterized protein C2orf47, mitochondrial	0.515743		14.1608	14.0026	14.4126	14.6958	14.2973	14.3997	12.2611	14.2508	4	4	4	15.1	15.1	15.1	32.544	0	16.836	1019300	16	0.427668	0.546739	0.515743	0.810255	Q8WWC4;H7C0V0	Q8WWC4
PRSS23	Serine protease 23	0.513664		15.3931	15.9138	15.5567	14.5837	15.3948	14.9798	14.068	14.95	4	4	3	21.9	21.9	15.4	43.001	0	13.983	635090	9	0.615297	0.455981	0.513664	1.03508	O95084;O95084-2;E9PRR2	O95084;O95084-2;E9PRR2
ACOT9	Acyl-coenzyme A thioesterase 9, mitochondrial	0.500734		14.2821	14.1726	14.5482	14.0935	13.1374	13.4714	14.3995	14.0852	6	6	5	19	19	15.5	46.354	0	75.132	450430	12	0.824697	0.420929	0.500734	1.2419	Q9Y305-2;Q9Y305;Q9Y305-4;Q9Y305-3;H7C5Q2	Q9Y305-2;Q9Y305;Q9Y305-4;Q9Y305-3
YBX3	Y-box-binding protein 3	0.496942		20.9023	20.8961	20.9712	20.3887	20.6801	19.4556	20.4989	20.5358	16	10	2	64	57.5	13.2	40.089	0	323.31	15599000	80	0.788792	0.428764	0.496942	1.20537	P16989;P16989-3;A0A0D9SEI8;Q9Y2T7	P16989;P16989-3
RPL19	Ribosomal protein L19;60S ribosomal protein L19	0.495273		23.0071	22.4023	22.8415	22.7795	22.4296	21.9923	22.7326	21.8949	10	10	10	36.3	36.3	36.3	23.134	0	145.59	56069000	84	1.10822	0.363748	0.495273	1.48609	J3QR09;J3KTE4;P84098	J3QR09;J3KTE4;P84098
ANP32B	Acidic leucine-rich nuclear phosphoprotein 32 family member B	0.493478		16.7321	17.466	14.9029	14.7337	14.7776	15.2576	15.5267	16.299	4	4	4	22.6	22.6	22.6	22.276	0	13.051	1051800	17	0.272851	0.6569	0.493478	0.58245	Q92688-2;Q92688	Q92688-2;Q92688
SPATA5L1	Spermatogenesis-associated protein 5-like protein 1	0.488913		16.6214	16.8212	16.467	16.3405	15.8497	16.4313	16.1101	15.9034	11	11	11	21.5	21.5	21.5	80.709	0	105.57	1540500	43	1.57285	0.360492	0.488913	1.82693	Q9BVQ7;Q9BVQ7-2;Q9BVQ7-3;H0YCA5	Q9BVQ7;Q9BVQ7-2;Q9BVQ7-3
HIST1H1C	Histone H1.2	0.486648		22.5087	21.7659	21.9702	22.0775	21.9775	21.1427	22.1586	21.0969	15	15	4	44.1	44.1	14.1	21.364	0	102.78	36126000	104	0.753364	0.424981	0.486648	1.16507	P16403	P16403
TOP1	DNA topoisomerase 1	0.485522		20.8987	20.4412	20.5421	20.6034	20.4829	19.8715	20.5655	19.6234	30	30	30	37.9	37.9	37.9	90.725	0	203.46	13087000	198	0.99666	0.401137	0.485522	1.38493	P11387;Q969P6-2;Q969P6;E5RIC7;E5RJ33;H0YBR3;H0YAR3;H0YC03;E5RGE7;E5RGR4;E5RFE3;E5RGR2;E5RJ95;E5RFS0	P11387
MOV10	Putative helicase MOV-10	0.478901		20.5284	20.1744	20.3505	20.2004	19.9877	19.5876	20.1318	19.6308	27	27	26	36.1	36.1	34.3	113.67	0	243.59	10735000	131	1.65288	0.388873	0.478901	1.86685	Q9HCE1;Q5JR04;Q9HCE1-2	Q9HCE1;Q5JR04;Q9HCE1-2
HIST2H3A	Histone H3.2	0.477629		19.7876	17.5429	19.1424	19.5902	18.1802	18.2839	19.6672	18.0213	4	4	1	36.8	36.8	23.5	15.388	0	19.032	4644600	25	0.318119	0.620128	0.477629	0.649429	Q71DI3	Q71DI3
NUP88	Nuclear pore complex protein Nup88	0.474855		15.0684	14.551	14.9405	14.7486	14.8062	14.7641	12.8596	14.9792	9	9	9	20.8	20.8	20.8	83.541	0	62.573	1275900	18	0.409147	0.559657	0.474855	0.77542	Q99567;J3KMX1;I3L245	Q99567;J3KMX1
FAU	40S ribosomal protein S30	0.474744		20.9779	20.3132	20.2233	20.1071	20.1499	19.7838	20.5194	19.2694	2	2	2	11.2	11.2	11.2	10.905	0	8.399	11354000	25	0.696641	0.448453	0.474744	1.10239	E9PR30;P62861	E9PR30;P62861
DDX47	Probable ATP-dependent RNA helicase DDX47	0.47385		18.7322	18.2497	18.3057	18.4884	18.2343	17.9128	18.1079	17.6256	14	14	14	40	40	40	50.646	0	89.331	2942000	65	1.48581	0.333545	0.47385	1.74578	Q9H0S4;Q9H0S4-2;F5H1N9	Q9H0S4;Q9H0S4-2
RPL18A	60S ribosomal protein L18a	0.473518		22.6842	22.0418	22.4235	22.549	22.1632	21.7003	22.3684	21.5725	11	11	11	56.5	56.5	56.5	18.079	0	64.153	46584000	100	1.05055	0.387067	0.473518	1.41948	M0R117;Q02543;M0R3D6;M0R1A7;M0R0P7	M0R117;Q02543;M0R3D6;M0R1A7;M0R0P7
RBM34	RNA-binding protein 34	0.465218		18.8427	18.4923	18.7356	18.7878	18.3134	18.0923	18.6168	17.9751	14	14	14	40	40	40	48.564	0	187.1	3376900	78	1.55855	0.346286	0.465218	1.78323	P42696;A2A2V2;P42696-2;Q5TCT4;H7C5M1	P42696;A2A2V2;P42696-2
FAM207A	Protein FAM207A	0.460491		15.6571	15.593	16.1065	16.2548	15.3404	15.2069	15.8439	15.3783	7	7	7	39.1	39.1	39.1	25.456	0	20.116	512040	16	1.1215	0.372096	0.460491	1.46349	Q9NSI2;Q9NSI2-2;C9JJU7	Q9NSI2;Q9NSI2-2;C9JJU7
NUMA1	Nuclear mitotic apparatus protein 1	0.460108		16.4709	16.6741	16.6045	16.4918	16.4054	16.1459	15.2677	16.5818	12	12	11	8.7	8.7	7.9	236.16	0	73.202	930400	35	0.768382	0.422905	0.460108	1.16337	A0A087WY61;Q14980-2;Q14980;H0YFY6;Q14980-4;Q14980-3;Q14980-5;K4DIE0;F5H6Y5;F5H4J1	A0A087WY61;Q14980-2;Q14980;H0YFY6;Q14980-4;Q14980-3;Q14980-5
YTHDF1	YTH domain-containing family protein 1	0.456855		14.5597	15.3225	15.0029	15.3806	14.9058	15.1399	13.0171	15.3753	10	7	5	25.4	22.2	16.8	60.873	0	27.763	650520	17	0.342592	0.608758	0.456855	0.680575	Q9BYJ9;Q9BYJ9-2	Q9BYJ9
RPL34	60S ribosomal protein L34	0.456549		21.2139	20.4301	20.6903	20.904	20.5209	19.9936	21.0495	19.8482	3	3	3	15.4	15.4	15.4	13.293	0	11.005	14406000	22	0.691611	0.451074	0.456549	1.08732	P49207	P49207
RPS6	40S ribosomal protein S6	0.455784		22.433	21.546	22.0313	22.0405	21.7739	21.3636	21.8859	21.2044	13	13	13	40.6	40.6	40.6	28.68	0	273.36	34637000	117	0.956216	0.417009	0.455784	1.32621	P62753;A2A3R5;A2A3R7	P62753;A2A3R5
ZC3H18	Zinc finger CCCH domain-containing protein 18	0.450696		14.3858	15.7853	15.1752	14.0376	14.5747	15.0789	13.1282	14.7993	3	3	3	5.7	5.7	5.7	108.94	0	9.8984	321360	10	0.32681	0.622734	0.450696	0.656765	E7ERS3;Q86VM9;Q86VM9-2;H3BRH3	E7ERS3;Q86VM9;Q86VM9-2
USP36	Ubiquitin carboxyl-terminal hydrolase 36	0.447136		14.754	15.0595	14.6464	14.3676	14.5972	14.9204	14.6087	12.9128	3	3	3	3.8	3.8	3.8	122.91	0	11.063	245200	7	0.414732	0.558741	0.447136	0.774801	Q9P275;K7EIH0;A0A075B784	Q9P275
ATP5J2-PTCD1;ATP5J2	ATP synthase subunit f, mitochondrial	0.441687		14.6866	14.4926	14.61	14.6587	14.7151	14.5661	14.5083	12.8917	2	2	2	44.4	44.4	44.4	5.9149	0	14.398	759440	4	0.462769	0.531586	0.441687	0.832491	C9JJT5;C9JU26;G3V325;P56134-4;P56134-3;P56134-2;P56134	C9JJT5;C9JU26;G3V325;P56134-4;P56134-3;P56134-2;P56134
BRIX1	Ribosome biogenesis protein BRX1 homolog	0.441671		21.7458	21.4008	21.3796	21.509	21.2567	20.9492	21.3785	20.6842	18	18	18	60.3	60.3	60.3	41.401	0	323.31	23669000	131	1.32574	0.355168	0.441671	1.59185	Q8TDN6	Q8TDN6
ERH	Enhancer of rudimentary homolog	0.441043		17.594	16.8333	16.5127	17.8623	16.0817	16.5373	17.2479	17.1712	4	4	4	32.7	32.7	32.7	12.259	0	81.99	1418500	23	0.476002	0.525168	0.441043	0.848039	P84090;G3V279	P84090;G3V279
[truncated: 1,252 more rows]

## Sheet: SARS vs MERS
Gene names	Protein names	T-test Difference (SARS2-N_MERS-N, log2)	T-test Significant SARS2-N_MERS-N	LFQ intensity CTRL_01	LFQ intensity CTRL_02	LFQ intensity CTRL_03	LFQ intensity CTRL_04	LFQ intensity MERS-N_01	LFQ intensity MERS-N_02	LFQ intensity MERS-N_03	LFQ intensity MERS-N_04	LFQ intensity SARS2-N_01	LFQ intensity SARS2-N_02	LFQ intensity SARS2-N_03	LFQ intensity SARS2-N_04	Reactome pathway	GOBP name	GOCC name	Peptides	Razor + unique peptides	Unique peptides	Sequence coverage [%]	Unique + razor sequence coverage [%]	Unique sequence coverage [%]	Mol. weight [kDa]	Q-value	Score	Intensity	MS/MS count	-Log Student's T-test p-value SARS2-N_MERS-N	Student's T-test q-value SARS2-N_MERS-N	Student's T-test Difference SARS2-N_MERS-N	Student's T-test Test statistic SARS2-N_MERS-N	Protein IDs	Majority protein IDs
[truncated: 2,823 more rows]

[truncated: 2 more sheets: Peptide inhibitor IP, Peptide inhibitor competition]
