# Supplementary material for: Large scale discovery of coronavirus-host factor protein interaction motifs reveals SARS-CoV-2 specific mechanisms and vulnerabilities
Source: Nat Commun. 2021 Nov 19;12:6761. doi: 10.1038/s41467-021-26498-z (PMC8605023; doi:10.1038/s41467-021-26498-z)
Supplement: Supplementary file 10 — Source Data [file 41467_2021_26498_MOESM10_ESM.xlsx]

## Sheet: Fig. 2a
	Peptide								Control
SFV_NSP31785-1809	1400	2000	3000	1200	4000	2000	1600	2000	40000	20000	100000	60000	100000	80000	80000	60000
N12-27	40000	20000	100000	60000	60000	32000	40000	60000	200000	140000	200000	100000	200000	240000	180000	160000
NSP32018-2034	8000	10000	12000	12000	14000	18000	14000	18000	6000	8000	6000	6000	8000	14000	12000	14000
E1-16	8000	60000	20000	260000	40000	80000	160000	120000	24000	80000	30000	40000	20000	120000	60000	80000

## Sheet: Fig. 2e
12 wt	12ctrl	24wt	24ctrl	36wt	36ctrl
2.60146	4.95903	7.62207	10.2602	15.3551	34.6686
2.67296	4.28064	6.46051	9.89146	22.4567	42.4724
2.60399	4.53874	4.67528	9.05673	25.0999	43.7782
5.16156	10.7549	12.0351	16.6466	60.6724	41.4794
3.60732	6.30027	13.7223	15.569	48.7381	32.4092
5.42558	5.89529	14.9044	15.1434	49.9759	83.2369
8.07738	5.50649	14.2627	18.1271	35.2599	64.4543
4.43676	5.82789	11.812	20.4241	46.38	91.0008
7.19153	7.14572	12.1625	16.1378	25.8275	78.1955

## Sheet: Fig. 2f
	G3BPi wt						G3BPi ctrl						G3BPi wt						G3BPi ctrl						G3BPi wt						G3BPi ctrl
MOI 0,05	1045.53	1289.06	1245.44	1263.3	1260.07	876.156	1466.16	2034.46	1414.53	1597.32	1938.47	1507.31	3322.11	3387.88	3603.19	4362.29	4413.4	4612.72	5416.76	5686.47	6182.09	5527.68	7172.13	6432.56	6785.59	7503.65	10965.6	8200.32	9190.02	8620.19	8551.2	12429.4	15250.5	8969.49	11147.8	13705

## Sheet: Fig. 3c
Mock	wt N	N 2A
12.4	0.5	7.7
10.1	0.6	4
6.8	0.4	7.8
11.5	0.4	5.6
8.5	0.2	8
9	0.1	8.6
9.3	0.1	6.8
15.2	0.9	7.3
7.7	1	6.8
15.1	0.6	4.7
14.9	0.2	8.1
12.7	0.3	6.4
12.5	0.4	4.6
9	0.5	4.5
14.1	0.6	7.5
9.6	0.5	9.8
13.8	0.4	6.1
15.7	0.3	12.1
10.4	0.3	8.7
13.8	0.2	8.4
14	0.1	7.2
13.6	0.2	6.3
9.5	0.4	6.4
11.5	0.7	5.7
10	0.8	4.9
10.4	0.6	4.2
12.5	0.5	7.6
9.8	0.4	3.4
11.6	0.3	4.7
11.4	0.1	8.5
8.5	1	8.8
13.5	0.7	7.8
9.6	0.1	6
16.2	0.2	6.8
10.1	0.4	5.5
13.5	0.3	5.4
14.6	0.5	5.3
14.7	0.6	7.1
10.9	0.1	8.3
17.1	0.1	9.1
14.8	0.1	4.3
10.2	0.2	6.1
10.4	0.3	6.1
11.2	0.3	5.9
12	0.3	5.8
12.6	0.4	5.7
14.4	0.4	5.6
12.5	0.1	5.4
11.4	0.1	5.4
16	0.2	5.9

## Sheet: Fig 3e
Total N fluorescence/cell	G3BP1 foci/cell
7858.9	36
35137.1	0
4866.97	0
47879.5	1
6950.17	1
3617.52	18
3548.28	0
2981.32	0
2411.36	0
34692.6	0
2627.82	0
2639.95	0
1771.51	0
18480.3	1
5081.08	0
17788.4	4
9607.11	20
25063.8	2
4586.36	0
6490.79	0
31426.6	0
4606.66	0
5863.93	1
6245.08	15
5824.64	10
5136.67	0
6154.93	23
16112.3	0
8084.01	0
6261.03	9
2526.33	3
5091.73	13
5228.52	0
1563.1	4
3786.6	0
24400.1	10
2427.75	0
4480.26	3
7552.51	16
18907	3
2613.91	8
937.544	0
7282.33	0
2132.1	6
3227.81	1
5132.63	0
2301.61	2
28037.8	1
7215.96	0
7493.71	0
6772.62	24

## Sheet: Supplementary Fig. 3f
Total N fluorescence/cell	G3BP1 foci/cell
3512.55	0
3166.74	2
3275.36	0
2686.5	2
4253.72	0
4364.17	0
3688.85	1
2105.5	0
2197.56	0
2502.81	0
1124.53	0
3011.23	0
2943.55	0
2579.1	0

## Sheet: Supplementary Fig. 4c
YFP-CAPRIN1 wt	YFP-CAPRIN1 4A	UbaP2L-YFP wt	UbaP2L-YFP 2A
0.5	0.048	1.3	0.024
0.47	0.038	1.1	0.036
0.59	0.068	1.2	0.027
0.72	0.05	0.83	0.034
0.41	0.05	0.98	0.058
0.39	0.034	1.35	0.03
0.37	0.043	1.07	0.029
0.73	0.035	1.33	0.039
0.43	0.049	0.98	0.05
0.51	0.04	1.44	0.046
0.52	0.04	1.22	0.046
0.53	0.08	1.14	0.052
0.53	0.063	1.7	0.039
0.51	0.11	1.26	0.06
0.52	0.11	1.49	0.13
0.5	0.07	0.78	0.07
0.44	0.07	0.83	0.06
0.8	0.06	0.7	0.1
0.62	0.09	0.83	0.076
0.33	0.06	0.84	0.078
0.5	0.062	0.95	0.07
0.37	0.061	0.88	0.1
0.55	0.086	0.6	0.07
0.4	0.076	0.74	0.08
0.4		0.96	0.07
0.64		0.66
0.54		0.72
0.69		0.71
0.48		0.76
		0.7
